# Supplementary material for: Designing a deposit-refund system for cigarette butts: What do smokers care about?
Source: PLoS One. 2025 Oct 22;20(10):e0335205. doi: 10.1371/journal.pone.0335205 (PMC12543133; doi:10.1371/journal.pone.0335205)
Supplement: S1 Supplementary — (XLSX) [file pone.0335205.s007.xlsx]

## Sheet: Japan_data
ID	information	BLOCK	cigarettes_consumption	littering	littering_inferred	guilt1	guilt2	guilt3	guilt4	guilt5	knowledge1	knowledge2	knowledge3	knowledge4	test1	test2	q1	q2	q3	q4	q5	q6	age	gender	education	income	hnb	hnb2	drs
1	0	1	10	2	2	3	3	3	2	3	3	3	3	3	0	0	2	2	1	2	2	2	48	-1	5	9	1	2	環境をよくする
2	0	1	20	2	4	3	3	3	3	3	3	3	3	3	0	0	1	1	1	1	1	1	39	-1	5	12	1	3	いろいろです。
3	0	1	6	2	5	4	4	4	4	4	4	4	4	4	0	0	3	3	3	3	3	3	37	1	4	8	3	0	特になし
4	0	1	7	1	3	4	2	1	1	1	1	5	1	1	0	0	3	3	3	3	3	3	57	-1	4	9	2	3	不要
5	0	1	20	2	3	4	1	1	2	1	3	1	3	3	0	0	1	1	1	2	1	1	54	-1	4	7	2	2	なし
6	0	1	5	1	3	5	5	5	5	5	2	5	1	1	0	0	1	1	1	1	1	1	25	1	4	11	1	2	効率的
7	0	1	2	2	3	4	3	3	1	2	5	5	4	4	0	0	1	1	1	1	2	3	20	-1	4	5	2	1	デポって何？
8	0	1	15	3	3	3	3	3	3	3	3	3	3	3	0	0	1	1	2	2	2	2	42	1	2	5	1	3	新しい
9	0	1	5	1	4	5	4	4	4	4	3	4	3	2	0	0	1	1	1	3	3	2	39	-1	3	4	1	2	リサイクル
10	0	1	15	3	3	2	2	2	2	2	2	5	1	1	0	0	3	3	3	3	3	3	52	-1	3	5	2	2	面倒なので
11	0	1	12	1	3	3	3	3	3	3	3	3	3	3	0	0	1	1	1	1	1	1	59	-1	4	7	2	1	特になし
12	0	1	3	1	2	2	2	2	2	2	3	4	3	3	0	0	3	3	3	3	3	3	48	-1	4	4	2	3	少々面倒です。
13	0	1	10	1	3	4	4	3	4	4	4	4	2	2	0	0	1	1	1	1	1	1	69	-1	1	3	1	2	安いし環境良い
14	0	1	20	1	3	2	2	2	2	2	5	1	5	5	0	0	3	3	3	3	3	3	54	-1	3	4	1	3	吸う人に対しての差別制度
15	0	1	10	3	4	4	3	4	4	4	4	4	2	2	0	0	1	2	1	1	2	2	49	-1	2	9	1	2	喫煙者の最低限のエチケット
16	0	1	15	3	3	4	4	4	5	4	1	5	1	1	0	0	3	2	1	3	1	2	60	-1	4	11	2	3	反省
17	0	1	20	1	2	4	1	3	3	2	3	4	1	1	0	0	3	3	3	3	3	3	63	-1	2	10	2	2	前払い費用。
18	0	1	3	1	1	1	2	3	3	3	3	3	3	3	0	0	1	1	1	3	3	3	34	1	4	8	3	0	課金が凄そう
19	0	1	20	3	3	4	3	4	4	4	4	4	2	2	0	0	1	1	2	1	2	1	52	-1	4	5	1	2	昔ジュースの瓶を返却してお金をもらっていた
20	0	1	10	2	2	4	3	3	4	3	1	5	1	1	0	0	1	1	2	2	2	1	31	-1	4	6	1	1	デポジットも良いが、吸い殻を拾って集めているボランティアの人へも返金できるようにしたほうが良い
21	0	1	15	1	2	5	1	3	2	3	2	4	1	1	0	0	1	1	2	1	2	2	61	-1	4	13	2	1	あまり効果がない
22	0	1	20	1	1	1	1	1	1	1	3	5	1	1	0	0	3	3	3	3	3	3	55	-1	4	8	1	2	よくわからない
23	0	1	15	1	4	5	2	3	2	2	1	5	5	1	0	0	1	1	2	2	2	1	75	-1	4	2	2	3	いいと思う
24	0	1	15	3	3	3	3	3	4	4	3	5	1	1	0	0	1	2	2	2	1	2	54	-1	4	6	2	2	わからない
25	0	1	20	1	3	4	3	3	3	3	3	3	3	3	0	0	1	1	2	3	3	1	41	-1	4	9	1	1	不便
26	0	1	10	1	4	5	2	2	2	2	2	5	1	1	0	0	1	1	1	1	1	2	28	-1	1	11	2	2	面倒くさい
27	0	1	8	2	3	4	3	3	3	3	1	4	1	1	0	0	1	3	2	3	3	1	59	-1	2	9	1	2	瓶ドリンクの回収
28	0	1	20	1	2	5	4	4	3	3	3	5	1	1	0	0	1	2	2	1	1	1	43	-1	2	7	2	3	特になし
29	0	1	5	4	4	4	4	4	4	4	4	4	4	4	0	0	1	2	1	2	1	1	38	1	4	11	1	2
30	0	1	15	2	2	3	2	2	2	2	3	3	3	3	0	0	3	3	3	3	3	3	58	-1	4	4	3	0	特にイメージ、言葉は思い浮かばない
31	0	1	20	1	3	4	4	3	4	4	3	4	2	2	0	0	3	3	3	3	3	3	59	-1	2	9	3	0	実質値上げ
32	0	1	10	1	2	4	3	4	3	3	3	4	4	4	0	0	3	3	3	3	3	3	62	-1	5	10	2	3	反対
33	0	1	1	1	2	3	3	3	3	3	3	4	3	2	0	0	1	1	1	2	1	2	39	1	4	9	1	3	特になし
34	0	1	11	5	4	4	4	4	4	5	5	5	5	4	0	0	1	2	1	1	1	2	27	1	4	10	1	1	迅速さ
35	0	1	19	2	3	4	4	3	4	3	2	5	1	1	0	0	1	1	1	3	1	3	61	-1	4	4	2	2	たばこの吸い殻デポジット制度という言葉は聞き慣れない言葉である。最近のスモーカーのたばこの投げ捨てをする人が目立つので何らかの施策は必要な時代になったと思う。
36	0	1	8	1	4	4	3	4	4	4	2	5	1	1	0	0	1	1	2	2	2	1	33	1	2	8	1	2	喫煙者の全国民が実施するかどうかは、少し難しいシステムに感じました。
37	0	1	10	1	3	2	2	2	2	4	1	5	1	1	0	0	3	3	3	3	3	3	46	1	2	4	1	2	制度自体の運用費が無駄に思う
38	0	1	12	1	4	5	2	3	2	3	5	5	1	1	0	0	2	1	1	1	2	1	44	1	4	5	2	3	環境改善につながるならいいと思う
39	0	1	10	2	3	4	4	5	4	5	1	5	1	1	0	0	1	2	2	1	2	1	49	-1	4	11	1	2	とくにはない
40	0	1	5	4	3	3	4	4	4	3	2	4	4	3	0	0	2	1	1	1	1	1	29	-1	4	4	2	2	使いやすい
41	0	1	10	2	3	4	3	3	3	4	1	5	1	1	0	0	1	1	1	1	2	2	60	-1	2	11	1	3	面倒だがしかたない
42	0	1	20	1	2	4	2	3	5	2	1	5	1	1	0	0	1	3	2	1	2	1	55	-1	4	12	1	2	回収の責任
43	0	1	5	1	2	2	2	4	2	2	3	3	3	3	0	0	3	3	3	3	3	3	26	-1	4	7	1	3	無駄な制度だと思う
44	0	1	16	1	2	4	3	3	3	3	2	4	2	2	0	0	3	3	3	3	3	3	51	-1	2	11	1	2	保証金
45	0	1	12	1	3	4	5	4	4	4	5	5	1	1	0	0	1	2	2	2	3	2	47	1	4	8	1	2	浸透するのか不安
46	0	1	15	1	2	1	1	1	1	1	3	3	3	1	0	0	3	3	3	3	3	3	60	1	2	5	1	3	今以上にお金を取るのか。
47	0	1	24	2	3	3	3	3	2	2	3	3	3	3	0	0	1	1	1	1	1	2	42	-1	4	10	2	1	分かりやすい
48	0	1	13	3	3	5	4	4	5	4	4	4	3	2	0	0	1	2	2	2	1	2	51	-1	2	4	1	3	一人一人の意識
49	0	1	15	2	3	3	3	3	3	3	1	5	1	1	0	0	1	1	1	1	1	1	27	-1	4	6	2	1	良い
50	0	1	20	2	2	3	3	3	3	3	3	5	1	1	0	0	1	1	2	2	2	3	23	1	4	7	1	3	環境
51	0	1	15	1	3	5	3	3	3	3	3	5	1	1	0	0	2	3	2	1	3	3	38	-1	2	7	1	2	ペットボトルの返却。
52	0	1	5	1	4	5	3	3	2	2	3	4	2	2	0	0	3	3	3	3	3	3	65	-1	4	12	1	3	この制度に賛同できない。
53	0	1	30	1	3	5	5	4	3	4	4	5	1	1	0	0	2	2	2	2	2	2	47	-1	4	11	1	2	ポイ捨ては、絶対にNG
54	0	1	20	1	3	4	2	1	2	2	3	5	2	1	0	0	1	1	1	2	1	3	61	-1	4	8	3	0	とても理解出来るが、現実性があるかは疑問です
55	0	1	20	1	1	4	4	4	5	5	2	4	2	2	0	0	2	2	3	2	1	1	24	-1	4	5	1	2	どうやってもマナー悪い人は悪いままなんだよね
56	0	1	10	2	2	4	1	2	2	2	3	5	2	1	0	0	3	3	3	3	3	3	55	-1	3	5	2	2	吸い殻を返却する時にいちいち数えるのか
57	0	1	10	1	3	3	4	4	4	3	3	2	3	3	0	0	1	2	2	2	1	2	29	-1	2	8	2	1	とくになし
58	0	1	15	1	2	2	1	2	2	1	2	5	1	1	0	0	3	2	2	1	3	1	40	-1	2	8	2	3	特にありません
59	0	1	13	2	2	1	1	1	1	1	3	3	3	3	0	0	3	3	3	3	3	3	58	-1	2	4	3	0	特になし
60	0	1	6	1	3	2	1	1	1	1	2	4	1	1	0	0	1	1	2	1	2	1	52	1	4	7	1	2	公共の場所の吸い殻が減りそう
61	0	1	1	3	3	2	4	4	2	3	3	3	4	3	0	0	3	3	3	3	3	3	30	1	4	8	3	0	特に思いつかない
62	0	1	15	1	3	5	4	4	2	3	4	3	3	2	0	0	1	2	2	1	3	1	62	-1	2	3	1	2	新たな喫煙マナーの向上
63	0	1	20	3	3	3	4	3	3	3	3	5	1	1	0	0	3	3	3	3	3	3	43	-1	3	3	3	0	なし
64	0	1	10	3	3	4	4	4	4	4	2	4	4	4	0	0	3	3	3	3	3	3	52	-1	4	5	3	0	よくない
65	0	1	6	1	3	5	1	1	2	1	2	5	5	5	0	0	1	1	3	3	2	1	56	-1	4	2	3	0	浸透しないと思う
66	0	1	15	3	3	4	4	4	4	4	3	4	2	2	0	0	1	1	1	2	1	1	55	-1	4	8	2	3	なし
67	0	1	7	2	3	2	1	4	4	1	1	5	1	1	0	0	1	2	2	3	2	1	35	-1	2	5	2	3	自宅近くにあれば利用したいと思った
68	0	1	20	1	1	5	5	5	5	5	5	5	5	5	0	0	1	1	1	1	1	1	48	-1	4	11	1	2	もっと多くの情報を提供して欲しい。
69	0	1	30	2	2	3	1	3	3	2	3	3	2	2	0	0	1	1	2	1	2	1	51	1	4	8	3	0	昔のビンの返却みたいな感じ
70	0	1	5	2	3	2	1	1	1	1	2	4	1	1	0	0	1	1	1	2	2	3	68	-1	2	3	3	0	リサイクルの意味ならば好ましいと思う
71	0	1	5	1	1	5	2	2	1	1	3	2	1	1	0	0	1	2	1	1	1	1	49	-1	4	6	3	0	よく分からない
72	0	1	20	2	4	2	3	3	3	3	4	4	1	1	0	0	1	1	2	1	2	3	28	1	3	5	3	0	ない
73	0	1	6	1	3	4	2	2	3	3	5	5	1	1	0	0	1	1	2	1	2	1	35	-1	2	8	1	2	便利
74	0	1	10	1	3	5	2	2	2	2	1	5	1	1	0	0	1	2	2	2	1	2	67	1	4	6	3	0	とてもいい事だと思う。
75	0	1	10	1	3	3	3	3	3	3	3	3	3	1	0	0	3	3	3	3	3	2	62	-1	4	1	2	1	回収本数
76	0	1	3	1	3	4	3	2	4	3	3	4	2	2	0	0	3	3	3	3	3	3	34	1	4	5	1	2	返却方法によってはめんどくさいと感じた
77	0	1	10	2	3	4	4	4	4	4	4	4	2	2	0	0	2	2	2	2	2	1	62	-1	4	13	1	2	環境によい
78	0	1	20	5	2	3	3	2	3	3	2	4	2	2	0	0	1	2	2	1	2	2	38	-1	4	8	1	2	安心感がある。
79	0	1	20	2	3	4	3	3	3	4	2	5	1	1	0	0	2	2	2	1	2	2	74	-1	3	2	3	0	環境対策
80	0	1	5	3	4	5	2	5	4	5	3	2	5	3	0	0	2	1	3	1	2	1	22	-1	4	4	2	2	ややこしい
81	0	1	20	1	1	5	5	5	5	5	1	5	5	5	0	0	1	1	1	3	2	2	24	-1	4	14	1	3	初めて聞いた
82	0	1	8	1	3	3	3	3	3	3	3	3	3	3	0	0	3	3	3	3	3	3	49	-1	4	4	3	0	わからない
83	0	1	5	4	5	5	5	4	4	4	5	5	5	5	0	0	1	1	1	1	1	1	36	-1	4	6	2	2	使いやさす差がある
84	0	1	3	1	3	4	4	4	3	4	3	5	2	1	0	0	1	1	1	1	1	1	59	1	4	12	1	3	自然を守る
85	0	1	8	1	3	3	1	1	1	1	3	4	2	2	0	0	1	2	1	3	3	2	51	1	4	9	1	3	瓶ビールの瓶回収
86	0	1	2	1	3	4	4	3	4	4	1	1	1	1	0	0	1	1	1	1	2	2	37	-1	4	6	1	3	気軽にタバコを吸えなくなりそう
87	0	1	30	2	2	3	3	3	3	3	3	3	3	3	0	0	2	1	1	3	3	3	37	-1	2	4	3	0	いらない
88	0	1	2	4	4	3	4	3	4	3	3	4	3	3	0	0	2	1	1	1	2	2	26	-1	3	5	1	1	魅力的なサービスである
89	0	1	4	1	1	4	3	3	4	4	3	4	4	4	0	0	2	1	1	2	1	1	31	-1	4	11	1	1	安全である
90	0	1	20	2	2	4	4	4	4	4	3	3	3	3	0	0	2	1	1	1	1	2	58	-1	4	9	1	2	次の資源になる
91	0	1	30	1	3	4	4	3	3	4	4	3	3	3	0	0	3	3	3	3	3	3	60	-1	3	10	2	3	絵に描いた餅
92	0	1	10	1	2	4	2	1	1	2	1	4	1	1	0	0	3	2	2	3	2	2	49	-1	4	11	1	2	返却するまでの灰まみれの吸い殻の管理法がわからない。そもそもどうやって数えるのか。まさか返却する前に洗えってことかな？
93	0	1	20	2	3	5	4	4	4	4	1	5	1	1	0	0	1	1	1	2	1	2	48	-1	2	3	2	2	喫煙者をどんどん苦しめる制度だと思った。マナーは強制するもんではなく、人間の良心によるもの。これ以上肩身の狭い思いをしたくないなら、きちんとマナーを守ればいいだけだと思う。
94	0	1	10	1	3	5	5	5	4	4	5	4	1	1	0	0	1	2	2	1	1	2	49	-1	4	7	1	1	タバコを吸うことに対する責任感
95	0	1	20	1	2	5	2	2	4	2	1	5	1	1	0	0	2	2	2	3	1	1	50	1	3	11	1	1	環境に配慮するのは好ましい
96	0	1	15	3	2	5	4	5	5	5	3	5	5	1	0	0	1	1	1	1	1	2	74	-1	4	6	3	0	タバコに関してこれ以上の税金を上げて貰いたくないです。
97	0	1	2	1	2	3	3	3	3	3	2	3	3	2	0	0	1	1	1	1	1	1	37	-1	4	6	1	3	理解が難しい
98	0	1	10	2	3	4	2	2	4	4	2	5	1	1	0	0	1	2	2	1	2	2	56	-1	4	6	1	1	タバコ吸い殻の処分方法についてしっかり意識付けできると思います
99	0	1	15	1	3	5	4	4	3	3	4	4	2	4	0	0	1	1	1	1	2	1	46	-1	4	6	1	3	特になし
100	0	1	15	1	2	1	1	1	1	1	4	3	3	3	0	0	3	3	3	3	3	3	62	-1	4	6	1	3	煙草の吸殻にデポジット制度をおくなら、スーパーやコンビニのお弁当の食品ロス、車やバイク、電動・電動アシスト自転車のバッテリーにもデポジット制度を持たせるべき。
101	0	1	10	1	3	4	3	2	2	2	3	5	3	1	0	0	1	1	2	2	2	1	46	-1	4	9	2	3	環境、自然破壊にならないので良いことだと思う。
102	0	1	12	2	3	2	2	2	2	2	4	2	3	3	0	0	2	1	2	1	2	1	66	-1	2	5	3	0	現金が帰ってくるのか、ポイント制になるのか？
103	0	1	3	1	3	4	3	3	2	2	3	5	1	1	0	0	2	1	2	2	2	1	54	-1	4	5	2	2	環境にいい
104	0	1	10	1	3	4	3	3	3	3	4	4	4	4	0	0	3	3	3	3	3	3	46	-1	2	6	1	3	税金
105	0	1	20	3	3	5	4	4	3	4	2	4	4	2	0	0	1	2	2	1	2	1	44	-1	4	11	1	1	環境をよくするための取り組み
106	0	1	10	1	4	5	5	5	5	5	4	5	1	1	0	0	1	1	1	2	2	1	66	-1	4	8	3	0	補償
107	0	1	10	1	2	5	1	1	1	1	1	5	1	1	0	0	1	2	2	2	2	1	37	-1	3	6	3	0	管理が難しそう
108	0	1	4	1	1	1	2	1	1	1	1	2	1	2	0	0	3	3	3	2	2	3	25	-1	4	3	3	0	めんどいことはしたくない
109	0	1	15	1	1	4	2	3	2	3	2	5	5	5	0	0	1	3	1	1	1	3	61	-1	2	5	3	0	特に無し
110	0	1	20	2	3	3	3	3	2	4	3	3	2	2	0	0	1	2	2	2	1	1	61	1	4	11	2	3	初めて聞いた
111	0	1	1	1	3	3	3	3	2	3	2	5	5	1	0	0	1	2	3	1	3	3	52	1	2	9	3	0	ポイ捨ては減ると思う
112	0	1	20	2	3	4	1	2	2	2	2	4	2	2	0	0	1	2	2	1	2	1	48	-1	4	6	1	2	びんの回収
113	0	1	15	1	4	3	3	3	3	3	4	4	1	1	0	0	1	1	3	2	2	1	49	-1	3	10	1	2	地球にやさしい
114	0	1	12	1	3	4	3	3	3	4	1	5	5	5	0	0	1	3	2	3	2	2	59	-1	4	5	3	0	面倒
115	0	1	20	5	3	5	4	4	3	3	3	3	4	3	0	0	1	2	2	2	1	1	57	-1	2	7	1	1	特になし
116	0	1	15	2	2	2	1	1	1	1	2	3	3	3	0	0	3	3	3	3	3	3	54	-1	4	4	1	3	そんな事よりも、喫煙場所を拡充した方が効果は高い。 デポジットは、天下り先の拡充に過ぎない
117	0	1	20	1	2	4	4	4	4	4	4	4	2	2	0	0	1	1	1	2	1	2	54	-1	4	11	1	2	特になし
118	0	1	10	1	3	5	1	1	4	3	3	4	1	1	0	0	1	1	1	3	2	1	47	-1	4	9	1	3	導入すればポイ捨てが無くなり環境が美化される
119	0	1	10	1	1	5	5	5	5	5	2	5	1	1	0	0	1	1	1	2	2	1	58	1	2	2	2	3	よい取り組み
120	0	1	20	1	1	4	4	4	4	4	2	4	2	2	0	0	3	3	3	3	3	3	54	-1	4	10	1	2	意識したことがない
121	0	1	8	1	3	3	2	2	2	2	3	4	2	2	0	0	1	2	2	1	1	2	48	-1	2	5	1	2	責任のある行動
122	0	1	6	1	3	4	1	2	1	2	3	5	1	1	0	0	1	1	1	3	2	1	35	-1	4	9	2	2	吸い殻の保存をしたくない
123	0	1	12	1	2	4	3	3	4	3	3	4	4	4	0	0	3	3	3	3	3	3	61	1	3	4	3	0	良くわかりません
124	0	1	14	3	3	3	3	3	3	3	3	3	3	3	0	0	3	3	3	3	3	3	60	-1	4	7	2	3	めんどう
125	0	1	20	1	2	1	1	1	1	1	2	3	3	1	0	0	3	3	3	3	3	3	54	1	3	5	1	3	夜勤とかもあるので吸殻を提出しに行く時間がない。好きな時間に持っていけるようになれば協力してもよいかなと思う
126	0	1	2	1	1	3	3	4	2	3	3	4	2	2	0	0	2	1	1	3	3	2	24	-1	4	7	1	2	環境によさそう
127	0	1	6	1	3	4	2	4	4	4	2	4	2	2	0	0	3	2	3	2	3	3	51	-1	2	5	2	1	余りわからない
128	0	1	15	5	5	5	5	4	5	4	5	5	5	5	0	0	1	2	1	1	1	1	43	-1	4	12	1	1	特に思い浮かばない
129	0	1	15	1	3	2	2	3	3	3	3	4	2	2	0	0	1	1	2	3	3	1	47	-1	4	9	1	3	めんどくさい
130	0	1	5	2	3	2	2	2	2	2	2	3	3	3	0	0	3	3	3	3	3	3	33	1	3	6	3	0	何も思いつきません
131	0	1	15	3	3	2	1	2	1	2	4	4	4	3	0	0	1	3	3	3	2	3	73	-1	2	8	1	3	想像がつかない。
132	0	1	12	1	3	4	4	4	3	3	3	4	2	2	0	0	3	1	1	1	1	2	57	-1	2	5	1	2	特にない
133	0	1	30	3	3	3	3	3	3	3	3	3	3	3	0	0	3	3	3	3	3	3	54	-1	2	3	1	3	聞いた事がありません。
134	0	1	20	3	3	3	3	3	4	4	3	4	3	3	0	0	2	2	2	1	2	2	24	-1	4	5	2	1	特にない
135	0	1	20	1	3	3	3	3	3	3	3	3	3	3	0	0	3	3	3	3	3	3	69	-1	1	6	3	0	簡易灰皿持っとけ
136	0	1	20	1	1	3	3	3	3	3	3	3	3	3	0	0	3	3	3	3	3	3	58	-1	2	8	3	0	自分には必要ない
137	0	1	15	2	3	4	2	2	2	2	4	4	4	4	0	0	1	3	1	3	1	3	58	-1	2	3	1	3	自身は外出先でタバコを吸う時は喫煙可能な店舗、またはしていされている喫煙場所で吸う様にしている！
138	0	1	10	3	3	2	2	3	3	3	2	2	3	3	0	0	2	2	2	2	2	2	52	-1	2	15	2	2	自分にはよくわからない
139	0	1	5	3	3	3	4	1	5	4	3	4	3	3	0	0	2	2	1	2	2	1	31	-1	4	6	2	1	便利でおとく
140	0	1	20	3	4	5	5	5	5	5	5	5	1	1	0	0	1	1	1	2	2	3	39	-1	3	5	1	2	全く聞いたことがなかった
141	0	1	30	1	3	3	2	3	3	3	2	5	1	1	0	0	1	3	2	3	2	1	59	1	3	1	1	3	現在吸い殻は家庭ゴミで捨てているが、この制度だと、全て指定場所に捨てないといけなくなる。面倒だと思う人が増え、さらに路上等に捨てると思う。タバコだけに制度を設けるのはどうかと思う。
142	0	1	10	1	1	4	4	3	4	4	3	3	3	4	0	0	3	3	3	3	3	3	46	-1	2	4	1	3	吸殻にすてる
143	0	1	5	4	4	4	4	4	4	4	4	5	5	5	0	0	1	1	2	3	3	1	29	-1	5	15	1	3	よくわかりません。
144	0	1	18	1	3	1	1	1	1	1	3	3	1	1	0	0	3	3	3	3	3	3	51	-1	4	1	3	0	ない
145	0	1	15	2	4	3	3	3	3	3	3	3	2	3	0	0	1	3	2	3	2	1	37	-1	3	10	3	0	考えたことがない
146	0	1	20	2	3	2	1	1	2	1	1	3	4	4	0	0	3	3	3	3	3	3	55	-1	4	15	1	3	税金だけでなく、喫煙でどんだけ金をむしり取るつもりか！
147	0	1	7	1	3	5	2	2	4	2	1	5	1	1	0	0	3	3	3	3	3	3	45	1	2	9	2	2	吸い殻を貯めて保管しておかなくてはならないのが大変そう。捨てる人は面倒でやらなさそう。
148	0	1	20	1	3	2	1	1	1	1	3	4	4	3	0	0	1	1	2	1	1	1	51	-1	2	5	1	2	一番捨てるであろう、「やんちゃな若者」は興味ないと思う
149	0	1	12	4	4	5	4	4	5	5	4	4	5	5	0	0	1	1	2	1	2	1	34	-1	4	10	1	2	特にありません
150	0	1	10	2	3	5	4	3	3	2	2	3	3	3	0	0	1	2	1	1	1	2	56	-1	4	11	2	2	良い制度のような気がする
151	0	1	10	1	2	3	1	1	3	1	5	5	1	1	0	0	3	3	3	3	3	3	69	-1	5	4	2	3	税金以外の制度は無用。
152	0	1	10	2	4	5	3	4	4	4	1	5	1	1	0	0	1	2	2	1	2	1	55	-1	4	9	1	2	政府ではなく、タバコ会社がいいと思った。政府は税金で運用するので。
153	0	1	15	2	2	2	2	2	1	1	1	4	1	1	0	0	3	3	3	3	3	3	65	-1	2	3	1	2	すごくめんどくさい
154	0	1	3	2	4	3	3	3	3	5	4	5	5	2	0	0	1	2	2	1	2	2	32	-1	5	12	1	3	わるくない
155	0	1	1	4	4	4	5	4	4	4	4	5	5	4	0	0	1	2	1	1	2	1	21	1	4	3	1	2	分かりません
156	0	1	1	1	3	4	1	1	1	1	3	4	3	2	0	0	2	2	2	2	2	2	65	1	2	1	1	2	この制度によってポイ捨てがなくなればすばらしい制度と思う
157	0	1	13	1	2	3	3	3	2	2	3	3	3	3	0	0	3	3	3	3	3	3	57	1	3	5	2	3	増税
158	0	1	15	1	3	2	1	2	2	2	1	1	1	1	0	0	3	3	2	3	3	2	46	-1	4	9	3	0	ないほうがよい
159	0	1	10	1	3	3	2	2	3	2	2	4	3	4	0	0	2	2	1	2	2	1	48	1	3	5	2	2	聞き慣れないし、浸透するのか疑問
160	0	1	5	1	2	4	4	4	4	5	4	5	2	2	0	0	1	1	1	2	1	2	55	-1	2	14	1	3	何も思いつかない
161	0	1	20	1	2	5	2	3	3	3	3	5	1	1	0	0	1	1	2	1	2	1	56	-1	4	5	2	1	製造会社、政府
162	0	1	5	1	4	4	4	5	4	4	1	5	1	1	0	0	3	3	1	2	1	2	37	1	2	3	2	3	環境に対する責任。
163	0	1	12	1	3	1	1	1	1	1	3	3	3	3	0	0	3	3	3	3	3	3	50	-1	2	1	3	0	必要ない
164	0	1	10	2	3	4	3	3	4	2	2	4	2	2	0	0	1	1	2	1	2	1	65	-1	3	9	2	2	規律・マナー・道徳・倫理
165	0	1	15	2	4	5	4	4	4	4	2	5	5	1	0	0	1	1	2	2	2	2	40	-1	4	15	1	2	とても目新しくて､個性的で興味深く感じた
166	0	1	20	1	4	2	1	1	1	2	3	5	5	2	0	0	1	1	2	2	2	1	47	-1	4	8	2	3	斬新なアイデアです。
167	0	1	5	1	3	4	4	4	4	4	1	1	2	1	0	0	3	3	3	3	3	3	72	-1	4	3	3	0	喫煙者が責任をもって処理する
168	0	1	4	1	2	4	4	4	4	4	1	5	1	1	0	0	1	1	2	2	2	1	41	-1	4	10	1	3	環境
169	0	1	20	1	4	4	2	4	3	2	3	4	2	3	0	0	1	3	2	3	2	1	50	1	2	2	2	3	この制度があれば、ポイ捨てする人が減ると予想する。
170	0	1	2	2	3	3	3	3	3	3	3	3	3	3	0	0	1	2	1	1	1	2	24	-1	4	6	1	3	よくわからない
171	0	1	3	1	3	5	5	5	5	5	5	5	1	1	0	0	1	1	1	1	1	2	44	-1	2	5	1	2	安心
172	0	1	5	2	1	1	1	2	1	1	1	1	1	1	0	0	3	3	3	3	3	3	38	-1	4	7	3	0	シチュエーション
173	0	1	10	1	3	4	3	4	3	4	3	4	3	4	0	0	2	2	1	1	1	2	27	1	2	10	2	2	特になし
174	0	1	20	2	3	4	2	2	4	2	4	3	2	2	0	0	1	2	2	1	3	1	61	-1	4	13	1	2	実施不能
175	0	1	10	1	3	5	3	4	4	4	3	5	1	1	0	0	1	2	3	1	1	2	59	1	2	7	2	2	面倒だと思い禁煙を考える人が増えそうな。あちこちに吸い殻が捨てられているのを見たら喫煙所の私でもイラっとするので吸い殻返却と言うのは良いような悪いようなと感じてます
176	0	1	5	2	4	2	4	3	4	3	3	3	3	2	0	0	1	2	1	2	1	1	29	1	4	6	2	1	素晴らしい
177	0	1	5	3	3	4	5	4	5	4	4	5	4	5	0	0	1	2	2	2	2	2	29	-1	2	5	1	1	いろいろ
178	0	1	20	1	2	5	2	2	4	2	3	2	2	1	0	0	3	3	3	3	3	3	49	-1	2	10	3	0	愛煙者に対してさらなる負担を増やさないで欲しい。
179	0	1	20	1	2	5	4	4	5	5	4	4	4	4	0	0	1	2	2	2	3	2	55	-1	2	5	1	3	たばこの吸い殻のデポジット制度について
180	0	1	20	1	3	2	1	1	1	2	5	3	3	3	0	0	1	3	1	3	1	2	66	-1	4	7	3	0	大量に持ち込まれたらどうするのだろう
181	0	1	9	1	3	5	4	5	4	4	5	5	1	1	0	0	3	3	3	3	3	3	36	1	4	14	1	3	税金
182	0	1	1	1	3	3	3	3	3	3	3	4	2	2	0	0	1	1	2	1	1	2	39	1	4	9	1	3	特になし
183	0	1	15	1	3	4	3	4	5	4	4	5	5	1	0	0	1	1	2	2	2	1	43	-1	5	12	1	2	無駄な制度
184	0	1	10	2	3	4	2	3	4	3	2	4	2	2	0	0	1	2	3	1	3	1	48	-1	2	2	2	2	初耳
185	0	1	20	2	2	4	4	4	4	4	4	4	2	2	0	0	1	2	2	2	2	1	45	-1	3	1	3	0	吸い殻のデポジットについて知りたい
186	0	1	10	1	4	4	1	1	2	4	1	5	1	1	0	0	1	1	2	2	2	1	70	-1	4	7	1	2	環境問題に取り組んだ制度だと思う
187	0	1	10	1	3	5	3	3	3	3	1	5	1	1	0	0	1	1	1	1	1	1	56	1	2	6	2	3	理想的だか無理がある
188	0	1	20	2	4	5	3	3	3	3	3	3	3	3	0	0	1	1	1	1	2	1	54	-1	2	6	2	2	持って行く意識が必要
189	0	1	8	1	4	3	2	4	3	3	3	4	4	4	0	0	1	1	1	1	1	2	26	-1	3	5	1	1	特になし
190	0	1	35	1	1	4	1	1	1	1	3	3	2	2	0	0	3	3	3	3	3	3	65	-1	2	6	3	0	必要なし
191	0	1	5	1	1	2	3	3	3	2	3	2	3	2	0	0	1	1	1	1	1	1	45	1	2	7	1	2	品質がいいこと。
192	0	1	10	1	3	3	3	2	1	1	3	5	1	1	0	0	1	1	2	2	2	1	44	-1	4	6	2	3	良いと思います。
193	0	1	15	3	4	4	3	2	3	4	3	4	2	2	0	0	1	2	2	1	2	2	70	-1	2	6	1	2	環境に優しい
194	0	1	20	1	4	5	3	3	4	4	3	4	1	1	0	0	2	1	1	2	2	2	70	-1	2	2	3	0	灰皿
195	0	1	10	2	3	5	2	4	3	5	1	5	1	1	0	0	1	1	2	1	2	1	109	1	4	1	1	2	また値段が上がるワケか…
196	0	1	20	2	3	3	3	2	3	3	2	2	2	2	0	0	1	1	1	1	1	2	28	-1	2	11	2	2	なし
197	0	1	15	1	2	4	2	2	2	2	2	4	2	2	0	0	3	3	3	3	3	3	56	-1	4	9	2	3	喫煙者いじめ
198	0	1	7	1	2	5	3	5	3	5	3	4	2	5	0	0	1	1	2	2	2	1	30	-1	2	4	2	1	時間も金もかかってあまり良いとは思えない
199	0	1	20	1	2	1	1	1	1	1	3	3	3	4	0	0	3	3	3	3	3	3	49	-1	4	7	3	0	いらない
200	0	1	25	1	4	4	2	4	1	3	4	3	4	1	0	0	2	3	3	3	3	2	54	1	4	11	1	3	特にありません
201	0	1	15	1	2	3	1	1	1	1	3	3	3	3	0	0	3	3	3	3	3	3	44	1	2	2	1	3	よくわからない
202	0	1	15	1	3	4	1	2	3	2	3	4	4	1	0	0	1	1	2	3	3	2	42	-1	2	3	1	3	大量の吸殻を扱うと思うので施設の建設に地域住人の理解を得られなそう
203	0	1	10	2	4	4	3	4	4	3	2	3	4	2	0	0	2	2	1	1	2	1	48	-1	4	5	1	1	分からない
204	0	1	20	1	3	3	3	3	3	3	3	3	3	3	0	0	3	3	3	3	3	3	34	-1	4	4	1	3	わからない
205	0	1	1	2	4	2	2	2	2	2	2	4	2	2	0	0	1	2	1	1	1	2	36	-1	2	6	1	2	特に無し
206	0	1	10	1	3	1	1	1	1	1	1	5	1	1	0	0	1	1	2	3	3	1	65	1	4	15	2	2	画期的である。
207	0	1	15	5	1	2	3	3	4	3	3	4	4	4	0	0	3	3	3	3	3	3	52	1	2	9	1	3	めんどくさい
208	0	1	8	2	2	4	3	3	4	3	1	4	3	2	0	0	1	1	2	1	2	1	59	-1	4	6	2	3	環境を考えると、とても良いことだと思う。 100%返金だとがんばろという気になります。
209	0	1	3	1	3	1	1	1	1	1	1	4	2	2	0	0	1	1	1	1	2	1	63	-1	4	11	1	2	面倒
210	0	1	15	1	1	3	3	3	3	3	3	3	3	3	0	0	1	1	2	2	2	1	74	-1	2	4	3	0	タバコのポイ捨てを減らす方法
211	0	1	30	1	2	3	3	3	3	2	2	2	4	4	0	0	2	1	2	1	2	2	62	-1	4	4	1	3	良いと思う
212	0	1	4	2	3	4	3	3	4	4	3	4	2	2	0	0	1	2	2	2	2	1	46	-1	4	9	2	3	ポイ捨てが減りそう
213	0	1	7	1	3	5	3	2	2	2	3	5	1	1	0	0	3	3	3	3	3	3	55	-1	4	5	3	0	吸い殻の地デポジットには興味がない 廃棄物処理法違反で処罰すべき
214	0	1	30	3	3	4	4	4	4	4	3	4	2	2	0	0	2	2	2	2	2	2	52	-1	2	12	2	1	無し
215	0	1	10	3	4	3	3	2	2	2	5	3	3	4	0	0	3	3	3	3	3	3	63	-1	4	13	1	3	ほんとうに環境に悪影響があるのか？元は食部tの葉っぱなのに
216	0	1	30	1	2	2	2	3	4	3	3	2	3	3	0	0	1	2	2	3	1	2	43	-1	4	7	3	0	良い
217	0	1	13	1	4	5	3	3	2	2	3	4	4	4	0	0	1	1	2	3	2	1	73	-1	1	9	3	0	値段が高くなる
218	0	1	5	1	3	3	3	2	3	2	3	4	2	2	0	0	3	3	3	3	3	3	49	-1	4	9	1	3	成立する制度とは思えない
219	0	1	13	2	2	3	2	3	3	3	2	2	3	2	0	0	1	1	1	2	2	3	57	-1	2	6	1	1	やめた方が良い
220	0	1	1	3	3	4	5	3	4	4	3	4	4	5	0	0	1	2	1	2	1	1	26	-1	2	4	1	1	便利
221	0	1	10	1	1	5	3	1	1	1	1	5	1	1	0	0	3	3	3	3	3	3	64	1	2	7	2	3	よくわからない
222	0	1	25	1	3	4	4	4	3	4	2	4	2	2	0	0	1	1	1	1	1	1	66	-1	2	4	2	1	飲料の空き缶と同じかな
223	0	1	10	1	3	4	3	4	4	4	1	4	2	1	0	0	1	1	1	2	1	1	39	1	2	5	2	2	よく分からない
224	0	1	20	2	2	3	1	3	2	2	1	4	1	1	0	0	3	3	3	3	3	3	55	-1	1	2	3	0	デポジット制度の前にやるべき事があるのでは?
225	0	1	10	1	3	1	1	1	1	1	1	5	1	1	0	0	1	1	1	1	1	1	68	-1	2	8	2	3	私はポイ捨てしないので、全てデポジットに移行する事は反対である。
226	0	1	2	1	2	4	3	3	1	3	2	4	2	2	0	0	1	1	1	2	2	2	72	-1	3	2	2	2	前払いする制度なら喫煙者が減ると思う
227	0	1	20	1	2	4	1	4	1	2	3	4	2	2	0	0	1	3	3	3	3	3	66	-1	4	5	1	3	面倒がかかって効率が悪い。
228	0	1	4	1	1	3	3	3	3	3	3	3	3	3	0	0	3	3	3	3	3	3	34	-1	2	7	3	0	ない
229	0	1	3	1	3	3	3	2	2	2	2	4	1	1	0	0	3	3	3	3	3	3	43	-1	4	8	1	3	吸っていない人が吸い殻を回収する、あるいは吸い殻そのものによる不当な収益を得る可能性が考えられるため、あまり好ましい制度とは思えない
230	0	1	30	4	3	4	4	3	3	3	1	4	4	2	0	0	2	2	1	1	2	2	47	-1	2	3	2	3	よくわからない
231	0	1	12	1	2	3	2	2	1	3	2	5	1	1	0	0	1	3	3	3	3	3	41	-1	2	10	1	2	責任
232	0	1	6	1	4	5	3	3	3	3	3	3	3	3	0	0	3	3	3	3	3	3	24	1	2	2	3	0	なし
233	0	1	13	1	1	1	1	1	1	1	3	1	5	5	0	0	3	3	3	3	3	3	43	-1	3	5	1	2	特にない
234	0	1	20	3	3	3	3	3	3	3	3	3	3	3	0	0	3	3	3	2	3	3	47	-1	2	6	1	2	特にない
235	0	1	20	3	3	2	1	2	2	1	2	4	1	1	0	0	3	3	3	3	3	3	52	-1	5	8	1	2	デポジットの返金が面倒
236	0	1	7	1	2	4	3	3	2	2	1	4	1	1	0	0	3	2	2	3	3	1	61	-1	4	11	1	2	初めて聞いたので、イメージが湧かなかったが、実現は難しいと思う。
237	0	1	40	1	3	1	1	1	1	1	1	1	1	1	0	0	3	3	3	3	3	3	36	-1	2	11	3	0	なし
238	0	1	10	1	4	2	2	1	2	1	2	5	1	1	0	0	1	1	2	1	2	1	37	-1	4	10	1	2	ポイ捨てが減るならいいことだと思う
239	0	1	5	1	3	4	2	2	2	2	3	5	2	2	0	0	3	3	3	3	2	1	37	-1	2	3	1	3	特になし
240	0	1	12	1	2	4	1	3	3	3	1	4	2	2	0	0	3	3	3	3	3	3	71	-1	5	2	3	0	考え方としては、あり
241	0	1	20	1	3	3	3	3	3	3	3	3	3	3	0	0	1	1	1	2	2	1	46	-1	4	10	1	3	非常に良い
242	0	1	13	1	2	4	4	3	3	4	3	3	3	3	0	0	3	2	2	2	2	2	61	-1	4	7	2	2	分からない
243	0	1	1	1	4	3	2	2	3	3	3	3	2	2	0	0	3	2	3	3	3	3	45	-1	1	3	3	0	分からない
244	0	1	16	2	3	4	2	3	3	4	3	4	2	2	0	0	2	2	2	2	3	2	70	1	2	3	1	2	とても良いと思いますが、果たして１００% にたつするか疑問、
245	0	1	29	3	2	4	4	3	5	3	3	3	3	3	0	0	3	3	3	3	3	3	54	1	3	1	3	0	わからない
246	0	1	20	1	3	4	2	2	2	2	2	4	2	2	0	0	1	2	1	1	1	2	65	-1	2	2	3	0	ビール瓶
247	0	1	1	4	3	3	3	3	4	4	4	3	4	4	0	0	1	2	1	2	1	1	26	-1	2	4	1	1	便利
248	0	1	5	1	3	5	3	2	3	2	3	5	5	5	0	0	1	1	2	1	2	1	28	-1	4	8	1	2	牛乳瓶の返却制度の様なシステム
249	0	1	12	2	2	5	2	3	4	3	4	5	5	5	0	0	1	1	1	1	2	1	54	-1	3	8	1	2	ポイント
250	0	1	10	1	2	3	2	2	1	1	4	5	1	1	0	0	1	1	2	1	2	1	64	-1	3	15	1	3	面白い考えだが、デポジットの返却額が１００％であれば、どれでも良い。そうでないのなら禁煙する。私は、タバコを部屋では吸わないし、吸い殻は全て灰皿に入れている。これをまとめて可燃ゴミとして処分している。また、外出先ではタバコを一切吸わないことにしている。
251	0	1	8	3	3	4	3	3	4	3	2	3	2	2	0	0	1	1	2	2	2	1	75	-1	2	3	3	0	実質値上げ
252	0	1	3	1	3	1	1	1	1	1	1	4	2	2	0	0	1	3	2	3	2	1	88	1	3	6	1	2	手間がかかる。 外出先での喫煙に際し、灰皿に捨てずに持ち帰る必要がある。
253	0	1	30	3	3	4	3	4	3	2	4	4	2	3	0	0	3	3	3	3	3	3	42	-1	4	5	2	3	わからない
254	0	1	15	1	2	5	3	3	3	3	3	5	2	1	0	0	1	2	2	1	2	1	37	-1	4	6	1	2	デポジットを難癖つけて返さないなんて事にならないか疑問
255	0	1	20	1	2	4	3	4	4	3	2	4	1	1	0	0	3	2	1	2	2	1	43	1	2	2	2	3	なんともいえない
256	0	1	5	1	3	5	3	3	1	3	3	5	2	2	0	0	3	3	3	3	2	2	55	-1	4	8	3	0	良くわかりません。
257	0	1	20	1	1	4	4	4	4	4	4	4	4	4	0	0	1	1	1	1	1	1	25	-1	4	4	1	3	制度である
258	0	1	10	3	4	4	4	3	3	3	3	3	3	3	0	0	1	1	1	1	2	1	44	-1	4	3	1	2	いいことだと思います。
259	0	1	3	2	3	4	2	2	2	3	4	4	2	2	0	0	2	2	2	1	2	1	75	-1	4	4	1	2	吸った人が処理する。
260	0	1	5	3	3	2	2	2	2	2	2	4	3	4	0	0	1	2	1	1	1	1	54	-1	4	10	1	3	特になし
261	0	1	12	1	2	5	3	4	3	2	3	5	4	2	0	0	1	2	2	1	2	1	47	1	2	4	1	2	なし
262	0	1	15	1	3	4	2	3	2	4	1	4	5	4	0	0	3	3	3	3	3	3	51	1	2	4	2	2	特にない
263	0	1	10	1	4	4	3	3	4	4	3	5	5	4	0	0	3	3	3	3	3	2	21	1	2	1	1	2	義務にするべき
264	0	1	8	3	5	1	1	5	5	1	1	5	1	1	0	0	1	1	2	1	1	1	28	-1	2	1	1	2	デポジット率を高くしてほしい
265	0	1	40	3	5	5	1	4	4	4	3	5	1	1	0	0	3	3	3	3	3	3	45	-1	2	2	1	3	要は！！定位置に吸い殻入れろという法律義務化というお話しでしょうが！怒り！ 税金半分以上先支払い済ましてるのにそういう事をさせるのがおこがましい！！絶対反対！それより詐欺等してる奴ら！を取り締まり強化してみろよ思うわ！！！
266	0	1	7	3	3	5	4	3	4	4	4	4	2	2	0	0	3	3	3	3	3	3	53	-1	2	6	3	0	わからない
267	0	1	5	1	2	3	3	3	3	3	4	3	3	3	0	0	1	1	2	3	2	1	77	-1	4	4	2	3	コーラの空き瓶、日本酒の瓶
268	0	1	20	2	2	2	1	1	1	1	3	3	3	3	0	0	3	3	3	3	3	3	59	-1	4	5	3	0	つならない制度。わたしには必要がない。
269	0	1	10	2	3	4	4	4	4	4	3	3	3	3	0	0	3	3	3	3	3	3	46	-1	4	5	2	3	クリーン
270	0	1	5	2	3	4	5	3	2	4	5	3	4	4	0	0	1	1	1	1	1	2	28	-1	5	8	1	2	ない
271	0	1	20	2	3	4	3	3	4	3	3	4	2	2	0	0	1	2	3	2	2	1	33	-1	2	4	2	2	なし
272	0	1	30	3	3	4	3	3	3	3	3	2	2	3	0	0	3	3	3	3	3	3	59	-1	1	7	1	3	良く分からない問題だと思うが自然環境には良く無い事は分かるが何故政府が介入するのか其処は不満だ。
273	0	1	20	1	3	4	2	1	1	1	3	4	2	2	0	0	3	2	2	1	3	3	63	-1	2	6	1	3	タバコの吸殻で環境問題
274	0	1	20	1	3	3	3	3	3	3	4	4	4	4	0	0	1	1	1	1	1	1	51	-1	4	10	2	3	特になし
275	0	1	10	1	5	3	1	3	1	1	3	3	3	3	0	0	1	1	1	1	1	1	45	1	1	1	1	3	わからない
276	0	1	15	1	2	3	3	4	5	3	4	4	5	1	0	0	2	3	2	1	1	1	75	-1	4	3	3	0	難しい問題です、なかなか答えが出てこない
277	0	1	3	2	4	3	3	3	4	3	3	2	3	4	0	0	2	2	3	2	1	2	26	-1	4	4	2	2	なし
278	0	1	20	2	3	4	3	2	2	2	2	4	2	1	0	0	1	1	2	1	1	1	74	-1	4	6	1	2	吸い殻の処理
279	0	1	20	3	3	5	4	4	4	4	3	5	3	3	0	0	3	3	3	3	3	3	50	-1	4	6	2	3	特にないです。
280	0	1	20	1	2	4	3	3	3	3	3	3	2	2	0	0	1	1	2	2	2	1	25	-1	4	5	1	3	感慨深い
281	0	1	28	1	3	4	3	4	4	4	4	4	2	2	0	0	3	3	3	3	3	3	62	-1	2	11	1	2	この制度は不用
282	0	1	25	2	2	3	3	3	3	3	3	3	3	3	0	0	3	3	3	3	3	3	47	-1	2	2	2	3	特にない
283	0	1	20	1	3	4	3	4	3	3	3	4	3	3	0	0	2	1	2	2	2	1	64	-1	4	4	3	0	奥深く感じる
284	0	1	1	1	4	5	4	4	5	4	4	5	3	4	0	0	2	2	2	2	1	2	28	-1	4	6	1	2	リサイクル
285	0	1	10	1	3	5	3	3	4	4	1	5	1	1	0	0	1	1	2	2	2	1	52	-1	4	11	1	2	新たな試み
286	0	1	40	1	2	3	3	3	2	4	4	5	1	1	0	0	1	2	1	1	1	2	51	-1	2	2	1	2	クリーン
287	0	1	15	1	3	3	2	1	2	2	2	5	3	3	0	0	3	3	3	3	3	3	39	-1	4	1	3	0	たばこ税のほかに金を取るな
288	0	1	15	1	3	4	4	3	4	3	4	5	1	1	0	0	1	1	1	1	2	1	63	-1	2	7	1	1	することに反対
289	0	1	20	2	3	5	5	5	5	5	5	5	1	1	0	0	1	2	2	1	2	1	46	1	4	2	2	3	良い事だと思います
290	0	1	15	2	3	4	4	2	2	4	1	4	1	1	0	0	3	3	3	3	3	3	48	-1	4	6	2	3	そもそもタバコを害としてひと括りにするのが納得できない。他にも有害なものはある。非喫煙者の権利側に立った意見、風潮が好きではない。マナー、気遣いは必要だが偏った風潮は好ましくない。したがってデポジットもそもそも必要ない
291	0	1	20	1	3	4	3	4	4	4	4	4	3	3	0	0	3	3	3	3	3	3	50	-1	3	3	3	0	全くわかりません
292	0	1	1	5	5	1	1	1	1	1	1	3	3	3	0	0	1	2	2	1	2	1	57	-1	3	9	1	2	とくにない
293	0	1	5	1	3	4	3	4	4	4	2	5	2	2	0	0	1	1	2	2	2	1	26	-1	4	11	1	2	とても良い試みだと思うし、手間がかかりすぎるようなものじゃなければキャッシュバック感覚で行う人も出ると思う
294	0	1	5	2	2	2	2	2	2	2	2	2	2	2	0	0	1	1	2	1	2	1	43	-1	1	2	3	0	全然聞いたことがない
295	0	1	10	4	4	4	3	3	3	3	3	2	2	4	0	0	1	1	2	2	2	2	29	-1	2	6	3	0	よくない
296	0	1	3	1	3	1	1	1	1	1	3	4	2	3	0	0	1	1	2	2	2	1	53	1	4	8	3	0	面倒
297	0	1	2	3	3	1	1	1	1	1	1	5	1	1	0	0	1	3	2	3	2	3	29	-1	4	5	1	3	家で吸う場合に捨てに行くのが面倒
298	0	1	2	1	3	2	1	1	1	1	2	5	1	1	0	0	1	2	2	1	1	1	35	-1	4	11	1	2	罰則ではないアプローチという点で、自分は良い制度だと思う。効果のほどや運用の課題などはやってみないと分からないで、現状ではこれ以上言えることはない。
299	0	1	10	1	4	4	4	4	4	3	3	4	3	3	0	0	3	3	3	3	3	3	74	-1	3	4	1	3	何のために煙草に高い税金を掛けているのか？煙草税の中から全て補えるはず
300	0	1	15	2	3	4	4	4	4	3	1	2	2	2	0	0	3	3	3	3	3	3	41	-1	5	10	1	3	同意できない。
301	0	1	5	1	4	4	4	5	5	5	4	5	1	1	0	0	1	1	2	2	2	1	47	-1	4	11	1	1	環境保全につながると思う
302	0	1	20	1	3	5	5	5	4	5	2	5	1	1	0	0	3	1	2	1	2	1	41	-1	4	10	1	2	環境に良い活動
303	0	1	20	2	3	4	3	4	4	3	4	5	1	1	0	0	1	3	1	3	3	3	35	-1	2	3	1	3	難しい
304	0	1	20	5	5	3	1	3	3	4	5	4	1	1	0	0	1	2	2	1	1	1	53	-1	2	6	1	1	たばこのポイ捨てが減ってくれると思うし、喫煙を辞める人が多く出ると思う。
305	0	1	10	1	1	3	3	3	3	3	3	3	3	3	0	0	3	3	3	3	3	3	35	-1	2	6	1	2	特になし
306	0	1	20	2	2	4	4	4	4	4	4	4	4	4	0	0	1	1	1	1	1	1	37	-1	2	5	1	3	エコ
307	0	1	15	2	3	4	1	1	1	3	1	5	1	1	0	0	3	3	3	3	3	3	47	-1	2	5	1	3	管理の必要性があるのか
308	0	1	1	1	3	3	3	3	3	3	3	3	3	3	0	0	1	3	2	3	2	1	27	-1	4	3	2	3	そこまでして金を回収したいのか
309	0	1	10	1	3	5	5	5	5	5	1	5	1	1	0	0	2	1	1	1	2	1	68	-1	2	6	1	3	よくわからない
310	0	1	20	1	2	3	3	3	3	3	3	3	3	4	0	0	3	3	3	3	3	3	57	-1	2	4	2	3	特にない
311	0	1	10	3	3	3	3	3	2	2	2	2	2	2	0	0	1	1	1	1	1	1	57	-1	4	7	3	0	特にない
312	0	1	60	1	4	3	3	2	2	2	3	4	2	2	0	0	2	1	1	2	1	1	68	-1	2	3	1	3	制度はともかく
313	0	1	20	1	3	5	3	4	4	4	3	2	4	2	0	0	1	2	2	2	2	1	49	-1	2	5	1	1	ポイ捨て
314	0	1	12	1	3	4	3	4	3	3	3	5	1	2	0	0	3	3	3	3	3	3	63	-1	3	7	3	0	モラルの問題
315	0	1	10	1	2	1	1	1	1	1	3	5	5	1	0	0	3	3	3	3	3	3	49	1	4	3	3	0	特になし
316	0	1	10	1	3	2	1	1	2	1	1	5	1	1	0	0	1	1	2	1	2	1	41	1	1	3	3	0	責任
317	0	1	10	1	2	2	3	3	3	3	3	3	3	3	0	0	3	3	3	3	3	3	49	-1	4	11	3	0	意味が分からん
318	0	1	10	1	2	5	5	4	4	4	1	5	5	5	0	0	2	2	2	1	1	1	57	1	5	15	3	0	たばこの吸殻について深く考えさせられました。
319	0	1	12	1	3	4	1	1	1	1	3	5	1	1	0	0	1	3	3	3	3	3	69	-1	4	5	1	3	吸い殻のポイ捨てはしていない。これ以上喫煙者を疎外するようなことは好ましくない。デポジットをやるくらいならたばこ税の軽減をすべきである、又はたばこの製造そのものを抑制すべきである。
320	0	1	10	1	3	3	3	3	3	3	3	4	2	2	0	0	1	1	1	2	2	1	62	1	2	8	3	0	わからない
321	0	1	2	1	3	5	2	3	3	4	2	5	1	1	0	0	1	2	2	1	2	1	64	-1	2	2	2	3	吸い殻で返金制度は喫煙を助長するのではないか
322	0	1	10	1	2	2	2	1	2	1	3	4	1	1	0	0	3	3	3	3	3	3	64	1	3	2	2	3	初耳で想像できない
323	0	1	10	1	3	5	1	1	1	3	3	5	1	1	0	0	3	1	2	1	2	1	53	-1	4	12	1	2	わからない
324	0	1	20	5	5	5	5	5	5	5	5	4	4	4	0	0	1	1	1	1	2	1	28	-1	5	1	1	1	先進性がある
325	0	1	15	1	3	3	2	2	2	2	4	4	2	2	0	0	1	1	3	3	2	1	48	-1	4	8	1	3	環境保後
326	0	1	15	1	3	5	4	4	5	5	5	4	5	5	0	0	1	1	1	2	1	3	39	-1	1	4	1	1	灰皿
327	0	1	8	5	5	5	4	4	4	3	5	5	5	4	0	0	1	1	2	1	1	2	40	-1	4	12	1	1	特になし
328	0	1	12	1	3	1	1	1	1	1	1	5	1	1	0	0	3	3	3	3	3	3	56	-1	4	8	2	3	必要ない
329	0	1	1	1	4	5	5	5	5	5	1	5	1	1	0	0	1	1	2	2	2	1	49	-1	2	3	1	2	初めて聞くが一スモーカーとして恥ずべき行為でありこの様な制度が導入されるのは非常に好ましいしポイ捨てが無くなるきっかけになると思う。
330	0	1	7	1	4	1	1	1	1	1	4	5	1	1	0	0	2	2	2	1	1	2	46	1	4	10	1	2	やるべき
331	0	1	1	2	1	2	4	4	2	2	3	4	4	4	0	0	1	2	2	1	1	1	24	1	2	7	1	2	たばこは体に悪い
332	0	1	1	1	3	3	4	4	4	4	3	4	4	4	0	0	1	1	1	1	2	1	56	-1	2	8	3	0	特にはありません
333	0	1	20	1	3	5	5	5	5	5	1	5	1	1	0	0	1	3	1	2	3	1	58	-1	4	8	2	3	環境問題
334	0	1	14	5	4	5	2	3	5	4	5	4	4	5	0	0	2	1	1	1	2	1	20	-1	4	1	1	1	素晴らしい
335	0	1	40	1	3	4	3	3	3	3	4	4	3	3	0	0	1	1	2	2	2	2	42	-1	2	7	1	2	なし
336	0	1	15	2	3	4	1	1	1	4	3	5	2	4	0	0	1	1	2	1	1	2	54	-1	3	7	1	2	搾取
337	0	1	6	1	5	3	5	3	3	3	3	5	1	1	0	0	1	3	1	3	1	1	47	-1	4	4	2	3	価格の不当な引き上げ。増税。
338	0	1	13	1	3	2	2	3	2	2	3	3	2	4	0	0	3	3	3	3	3	3	39	-1	3	8	1	2	特にない
339	0	1	20	1	4	5	1	1	1	1	5	5	1	1	0	0	1	1	2	1	2	1	45	-1	2	5	1	3	昔の瓶の飲み物のよう
340	0	1	5	1	3	1	1	4	1	1	4	5	1	1	0	0	1	1	1	2	2	3	56	-1	4	1	2	1	排出二酸化炭素取引
341	0	1	25	3	3	3	3	3	3	3	3	3	3	3	0	0	3	3	3	3	3	3	51	-1	2	3	2	3	特になし
342	0	1	8	2	4	4	4	2	4	4	3	4	2	2	0	0	1	1	1	2	2	1	54	-1	4	9	1	3	想像出来ない
343	0	1	20	1	3	5	5	5	5	5	5	5	1	1	0	0	1	1	1	1	1	1	60	1	2	7	1	2	難しくてよくわからなかった。
344	0	1	1	1	1	2	2	2	2	2	2	5	1	1	0	0	1	2	2	1	1	2	67	1	2	2	1	1	デポジット制度を導入して道路や側溝にポイ捨てをする人がいなくなればいいと思う
345	0	1	15	2	3	4	3	3	3	3	3	4	3	4	0	0	1	1	2	2	2	1	69	-1	4	3	3	0	吸い殻の回収による環境への対応
346	0	1	20	2	2	3	3	3	3	3	2	4	2	1	0	0	1	1	2	2	1	1	51	-1	4	10	2	2	分からない
347	0	1	8	3	3	4	3	3	3	3	3	4	4	3	0	0	1	1	1	2	2	1	46	-1	4	11	1	1	特になし
348	0	1	30	1	3	5	5	5	5	5	4	5	1	1	0	0	1	2	1	1	2	2	56	-1	4	11	2	1	とてもカッコいい
349	0	1	1	3	4	4	5	4	4	4	3	4	4	4	0	0	1	1	1	1	1	1	34	-1	4	8	1	1	便利で分かりやすい
350	0	1	15	1	3	4	1	2	1	1	3	4	2	2	0	0	1	1	1	3	3	2	49	1	2	10	1	3	面倒くさい、手間がかかる。
351	0	1	6	1	2	4	2	3	2	2	3	4	3	2	0	0	3	3	3	3	3	3	66	-1	4	3	3	0	特になし
352	0	1	20	3	4	3	4	4	3	3	2	4	3	4	0	0	3	3	3	3	3	1	55	-1	2	5	1	1	思いうかばない
353	0	1	10	4	4	4	5	3	4	4	4	3	5	4	0	0	1	1	1	1	1	1	26	1	2	4	1	1	ポイ捨てが減る
354	0	1	15	3	2	4	3	3	3	3	3	4	3	3	0	0	1	1	1	2	3	3	47	1	3	8	2	2	面倒くさい。吸い殻を灰皿に捨てれずに各自持ち歩かせるなんてナンセンス
355	0	1	16	1	3	4	2	3	3	4	1	4	1	1	0	0	1	1	2	1	2	1	57	-1	2	8	1	2	吸い殻の回収という観点では良いが全てを回収するのは色々と問題があり難しいと思う
356	0	1	15	1	3	3	3	3	3	3	3	3	3	3	0	0	1	1	1	3	3	3	39	1	2	7	2	3	なんとなく
357	0	1	20	2	2	4	1	1	2	3	3	3	3	2	0	0	3	3	3	3	3	3	49	-1	4	7	1	3	特になし
358	0	1	7	1	3	2	2	2	2	2	3	4	2	2	0	0	1	3	3	3	2	1	54	-1	4	1	3	0	実現しないと思う
359	0	1	30	2	2	4	4	3	4	4	3	4	3	3	0	0	1	2	2	1	1	1	53	-1	4	4	3	0	政府主体でなく民間企業ですれば良いと思う
360	0	1	2	2	3	2	3	2	4	2	4	4	3	2	0	0	2	2	2	1	1	1	21	1	4	9	1	2	いいと思う
361	0	1	8	4	2	3	2	2	2	2	3	4	4	4	0	0	1	1	2	3	2	1	51	-1	2	3	1	2	初見で
362	0	1	15	1	3	4	1	1	1	1	2	5	1	1	0	0	3	3	3	3	3	3	78	-1	4	6	3	0	タバコの吸い殻は喫煙者が責任をもって処理すべきでありデポジットに馴染まない
363	0	1	15	1	2	1	1	2	1	2	4	3	1	1	0	0	1	1	1	1	2	1	62	1	4	7	2	3	酒瓶の回収です。昔、親が酒屋さんに回収してもらい、何円かの返金をしてもらっていました。
364	0	1	30	1	2	5	1	1	2	2	3	3	3	1	0	0	3	3	3	3	3	3	51	-1	2	7	1	3	特にない
365	0	1	15	1	3	5	1	1	1	1	4	5	5	5	0	0	3	3	3	3	3	3	66	-1	2	2	3	0	自宅か、喫煙所でしか吸わないので、デポジット制は、私には好ましくない。
366	0	1	10	1	2	2	2	1	2	1	5	1	5	3	0	0	3	3	3	3	3	3	68	-1	4	7	2	3	吸い殻まで管理するのは、異常だと思います。
367	0	1	20	1	3	3	2	1	2	2	3	4	2	1	0	0	3	2	2	1	2	1	46	1	4	4	2	3	あまり興味ない
368	0	1	10	2	2	1	1	1	5	1	1	4	1	1	0	0	2	2	1	1	1	1	55	-1	3	3	3	0	ポイ捨て禁止
369	0	1	30	1	2	4	3	3	3	3	4	4	2	2	0	0	1	1	1	2	1	1	73	-1	4	6	1	2	めんどくさい
370	0	1	5	1	3	2	2	3	3	4	3	4	2	2	0	0	3	3	3	1	1	2	38	-1	4	7	2	3	自治体が提供するプログラム
371	0	1	10	1	2	5	2	5	5	5	5	5	5	5	0	0	1	1	1	1	1	1	34	-1	5	11	1	1	良いと思う
372	0	1	10	2	2	2	3	3	4	4	3	5	3	3	0	0	3	3	3	3	3	3	91	1	3	15	1	2	イメージがわかない
373	0	1	1	1	3	3	3	3	3	3	3	5	1	1	0	0	2	2	2	2	2	2	29	-1	5	6	1	2	よくわからない
374	0	1	20	1	2	4	4	4	4	4	2	4	2	2	0	0	3	3	3	3	3	3	43	1	4	2	1	3	面倒であまり好ましくない
375	0	1	1	1	2	3	2	3	3	3	3	3	3	3	0	0	2	1	2	2	2	1	40	-1	4	1	3	0	なし
376	0	1	20	1	3	4	3	4	3	3	3	5	1	1	0	0	3	3	3	3	3	3	41	-1	3	5	1	2	あまり良くない
377	0	1	10	2	2	4	4	3	4	4	4	5	4	4	0	0	1	1	1	1	2	1	34	-1	2	7	1	1	税金回収
378	0	1	25	2	3	3	2	2	2	2	3	4	2	2	0	0	1	1	2	3	3	1	49	-1	2	3	1	1	吸い殻の再利用
379	0	1	6	1	1	4	4	4	4	5	5	5	5	5	0	0	2	2	2	1	1	2	35	-1	4	6	3	0	わかりません
380	0	1	8	1	3	5	5	5	5	5	1	5	1	1	0	0	2	2	2	2	2	1	28	-1	4	6	1	2	先進的な考え方
381	0	1	12	1	3	3	2	3	3	3	3	3	3	3	0	0	3	3	3	3	1	3	50	1	2	5	3	0	わかりません
382	0	1	10	1	1	3	3	3	3	3	3	3	3	3	0	0	3	3	3	3	3	3	48	-1	2	3	3	0	不明
383	0	1	5	1	3	4	2	2	1	1	4	3	1	1	0	0	1	3	2	3	3	1	72	-1	4	3	2	3	面倒くさい
384	0	1	30	1	3	2	2	2	3	3	3	4	2	2	0	0	1	1	1	1	2	1	39	-1	4	12	2	1	たばこのデポジットとは考えもしていなかった。喫煙者の負担が増えれば喫煙者が少なくなるか・止める人がかなり出ると思う。 現状は電子タバコや加熱式たばこの吸い殻のポイ捨てがかなりみられる。方が
385	0	1	10	1	2	3	3	3	3	3	3	4	3	3	0	0	1	1	1	1	2	1	46	1	4	5	3	0	皆が協力すること
386	0	1	13	1	3	3	3	3	4	3	1	5	1	1	0	0	1	1	1	1	1	1	60	1	3	2	1	2	分からない
387	0	1	10	1	3	3	2	2	2	2	3	4	4	4	0	0	2	2	2	1	1	1	62	-1	2	6	1	2	なかなか難しい制度です。
388	0	1	1	1	1	4	3	2	3	4	2	3	4	3	0	0	1	1	1	1	2	2	67	-1	4	7	3	0	犯罪
389	0	1	20	1	3	5	4	4	4	4	2	5	1	1	0	0	2	2	1	1	1	1	39	-1	4	8	1	3	環境には、良いと思う
390	0	1	20	1	5	5	3	3	3	4	2	4	1	1	0	0	1	1	2	3	2	1	53	1	3	4	2	2	革新的
391	0	1	4	1	2	5	4	4	4	4	4	4	4	4	0	0	2	1	2	1	2	1	55	1	2	6	1	3	なし
392	0	1	6	1	3	5	4	4	5	4	3	4	2	5	0	0	3	3	3	3	3	3	31	-1	4	5	1	3	よくわからない、ややこしい
393	0	1	10	2	4	4	3	3	3	3	3	4	2	2	0	0	1	2	2	1	2	1	50	1	2	3	1	3	面倒くさい
394	0	1	10	1	4	5	3	3	3	3	1	5	1	1	0	0	1	1	2	1	2	1	62	-1	4	9	1	3	税負担の緩和にもなる
395	0	1	10	2	3	4	4	4	3	3	3	4	2	2	0	0	1	1	1	1	1	1	69	-1	3	6	3	0	わかった
396	0	1	15	1	3	4	3	1	2	3	1	5	1	1	0	0	3	3	3	3	3	3	38	-1	3	4	1	2	タバコの吸い殻を規制する以前に、もっと目を向けるべき問題があると考える。
397	0	1	1	1	1	4	3	4	4	4	4	4	4	4	0	0	1	1	1	1	1	1	48	-1	2	7	1	2	安全
398	0	1	5	2	2	2	2	2	2	2	2	2	2	2	0	0	1	1	1	1	1	1	46	1	4	9	3	0	わからない
399	0	1	5	3	3	4	4	4	4	4	2	4	2	2	0	0	2	1	1	3	1	2	82	-1	4	5	1	2	環境改善
400	0	1	15	1	3	4	2	4	2	1	3	4	2	1	0	0	2	1	2	2	1	1	60	-1	2	5	2	2	よくわからない
401	0	1	15	1	3	3	3	3	3	3	3	3	3	3	0	0	3	3	3	3	3	3	47	1	1	6	2	3	よく分からない
402	0	1	10	1	1	5	4	4	4	4	3	4	3	3	0	0	1	3	2	3	2	1	65	1	3	7	1	3	返却を面倒になる時もあると思う
403	0	1	1	1	4	3	3	3	3	3	3	3	3	3	0	0	1	1	2	3	2	1	46	-1	3	8	1	3	捨てられることが減る
404	0	1	15	2	2	4	4	4	4	4	2	4	2	2	0	0	3	3	3	3	3	3	75	-1	2	3	3	0	必要なし
405	0	1	3	1	3	3	2	3	3	3	3	4	2	5	0	0	1	1	1	1	1	1	35	-1	4	4	1	2	あんまりわからない
406	0	1	10	1	3	4	3	3	4	4	3	4	2	2	0	0	1	1	1	2	2	1	44	1	2	6	1	2	あまり意味がなさないような気がする
407	0	1	10	1	3	4	4	3	4	4	2	4	2	2	0	0	1	1	1	1	2	1	37	-1	2	2	1	3	リサイクル
408	0	1	3	1	1	3	3	3	3	2	3	3	3	3	0	0	3	1	2	1	2	2	28	-1	4	11	3	0	思いつかない
409	0	1	10	4	2	4	4	4	4	4	1	5	2	4	0	0	3	2	3	3	3	2	45	-1	4	5	1	3	必要ない
410	0	1	10	1	2	2	2	2	1	1	2	4	2	2	0	0	1	1	2	1	1	1	70	-1	5	3	2	2	飲料の入れ物になっているペットボトルにも5円程度のデポジットを採用しても良いと思う。
411	0	1	30	1	4	3	3	4	4	3	1	5	2	2	0	0	1	1	1	1	1	1	60	-1	4	13	1	3	良くなると思う
412	0	1	13	2	3	3	1	2	2	3	2	4	2	1	0	0	3	3	3	3	3	3	55	1	2	5	2	3	何かあれば体に悪いとか、吸わない人にも悪い影響があると言われて、吸う場所も無くしていき、どんどん肩身の狭い思いをしている喫煙者…それならいっそタバコを売らなければいいのに…でもそうすると多額の税金が取れなくなるから国は困るのだと思う！
413	0	1	5	1	4	2	3	3	3	2	4	4	2	2	0	0	3	1	1	2	1	2	30	1	4	4	2	3	よく分からなかった
414	0	1	15	2	3	5	2	2	4	2	3	4	3	2	0	0	1	1	2	1	2	1	47	-1	3	5	2	1	安い金額、距離が遠いと動かないと思う
415	0	1	12	2	2	3	3	3	3	3	2	4	2	3	0	0	3	3	3	3	3	3	49	-1	4	10	1	3	無駄、不要
416	0	1	20	1	2	5	5	3	5	5	5	5	5	5	0	0	1	1	2	1	1	2	59	1	4	8	3	0	経済的な負担が増える
417	0	1	25	1	2	1	2	1	1	1	1	1	1	1	0	0	2	2	1	2	2	2	62	-1	4	4	1	1	よくわからない
418	0	1	15	1	3	2	2	1	2	2	4	3	2	2	0	0	2	3	2	3	2	1	71	-1	5	4	2	3	面倒
419	0	1	10	1	4	5	4	5	5	5	3	4	5	5	0	0	2	2	2	1	2	2	31	-1	4	5	1	3	よいと思う。
420	0	1	10	1	1	3	3	4	1	2	4	4	3	3	0	0	3	3	3	3	3	3	59	1	2	6	1	2	無し
421	0	1	10	1	3	3	3	3	3	3	3	3	3	3	0	0	3	3	3	3	3	3	23	-1	4	7	3	0	なし
422	0	1	5	1	1	3	3	3	3	3	3	3	3	3	0	0	3	3	3	3	3	3	34	-1	4	4	1	2	特にない
423	0	1	10	1	3	4	3	4	4	3	3	4	2	2	0	0	3	2	2	1	3	2	52	1	2	1	3	0	特になし
424	0	1	25	2	3	4	2	1	1	1	1	3	3	3	0	0	2	1	2	3	2	1	42	1	2	4	2	3	初めて聞いたの言葉なのでいまいちピンと来ていない どういうシステムなのか理解しきれていない
425	0	1	20	1	2	3	2	3	2	2	3	2	3	2	0	0	3	3	3	3	3	3	39	1	2	3	2	3	分からない
426	0	1	2	1	3	3	3	3	3	3	3	3	3	3	0	0	3	3	3	3	3	3	47	-1	4	10	1	2	特になし
427	0	1	30	1	3	5	2	3	3	2	1	4	1	1	0	0	3	3	3	3	3	3	29	-1	2	7	1	2	よくわからない
428	0	1	15	1	2	4	4	4	4	4	4	4	4	4	0	0	3	3	3	3	3	3	46	1	4	7	3	0	そもそも有害で不要
429	0	1	10	1	3	2	2	2	3	3	2	2	3	3	0	0	1	2	2	2	1	1	49	-1	4	3	1	1	良いと思う。
430	0	1	15	1	2	3	2	2	2	4	3	3	2	3	0	0	3	3	3	3	3	2	47	-1	3	6	3	0	ルール
431	0	1	15	3	3	5	3	2	4	2	4	5	1	1	0	0	1	1	2	2	2	1	45	-1	2	10	1	1	クリーン
432	0	1	12	3	3	5	3	3	3	3	5	4	2	3	0	0	1	1	1	1	2	2	49	-1	4	12	1	2	ゴミの扱い、回収に伴うコスト負担が不明
433	0	1	6	1	3	4	3	3	3	3	3	4	4	2	0	0	1	1	1	3	3	1	60	1	3	10	3	0	めんどい
434	0	1	15	1	3	5	2	2	1	1	3	4	2	2	0	0	2	2	1	1	2	2	46	-1	1	4	1	1	あまり良い感じがしない気がしました。
435	0	1	10	2	4	5	5	5	5	3	5	3	1	1	0	0	2	2	2	2	2	1	44	-1	4	9	1	2	特定の人のペナルティーを全員で負担する合理的制度
436	0	1	1	1	2	5	1	3	5	1	1	5	4	4	0	0	1	1	1	2	2	2	43	-1	4	10	1	2	リサイクル料金を払ってるみたい
437	0	1	6	1	3	4	5	4	4	4	3	5	1	1	0	0	1	1	2	3	2	1	34	-1	4	9	1	3	特に思いつかない
438	0	1	2	1	3	4	3	3	3	3	3	4	4	3	0	0	3	2	2	2	1	2	42	-1	2	7	2	1	環境対策
439	0	1	10	1	3	4	2	3	2	2	3	3	3	3	0	0	3	3	3	3	3	3	63	1	3	3	3	0	購入時 100円 政府
440	0	1	1	1	1	3	1	1	5	1	3	5	5	5	0	0	2	2	1	3	2	1	37	-1	2	3	1	2	とても良い
441	0	1	7	1	2	5	2	3	1	3	3	5	5	1	0	0	3	3	3	3	3	3	62	1	2	6	3	0	よくわからない
442	0	1	8	2	3	4	3	3	2	4	3	4	4	2	0	0	1	2	2	1	2	1	44	-1	4	14	1	2	良い試みかもしれない
443	0	1	20	2	3	4	4	4	4	4	4	4	4	4	0	0	1	1	2	2	2	1	39	-1	4	12	1	1	希望者を増やす仕組みが必要
444	0	1	10	2	3	4	3	3	3	3	1	5	1	1	0	0	1	1	2	2	2	1	31	-1	3	4	1	3	初めて聞いた
445	0	1	10	1	4	4	4	4	4	4	4	4	2	2	0	0	1	2	2	1	1	1	40	-1	4	10	1	2	いいと思う
446	0	1	20	1	1	3	3	3	4	3	3	3	3	3	0	0	1	1	1	2	1	2	27	-1	2	13	1	1	特に
447	0	1	12	1	2	2	2	2	4	3	3	5	2	2	0	0	3	3	3	3	3	3	60	1	3	7	3	0	喫煙者からまた税金のようなものを取ろうとしている
448	0	1	20	1	3	1	1	1	1	1	1	5	1	1	0	0	1	2	2	1	2	1	46	-1	4	9	1	2	あまりピンと来ない
449	0	1	20	1	3	2	1	2	1	1	2	4	2	2	0	0	1	2	2	1	3	1	54	1	2	3	1	3	よくわからない
450	0	1	18	1	4	1	1	1	1	1	1	4	1	1	0	0	1	2	2	2	2	1	42	-1	1	3	3	0	詐欺行為
451	0	1	15	1	3	4	2	2	2	2	3	4	4	2	0	0	3	3	3	3	3	3	35	-1	3	3	3	0	よくわからない
452	0	1	12	2	2	1	1	1	1	1	3	3	2	2	0	0	1	1	1	1	1	2	27	-1	4	1	1	3	めんどくさい
453	0	1	15	1	4	3	1	4	4	4	3	5	5	5	0	0	3	2	2	1	3	3	48	1	4	7	1	3	環境保全の為には必要。
454	0	1	20	1	2	1	1	1	1	1	2	3	4	3	0	0	3	3	3	3	3	3	42	-1	4	8	1	2	面倒くさい、タバコの吸い殻より先に取り組むべきアイテムがある。（プラスチックゴミや粗大ゴミなど）
455	0	1	15	1	3	4	2	2	2	2	1	4	1	1	0	0	1	1	1	2	2	1	63	1	2	3	3	0	環境破壊を、すすめない取り組み
456	0	1	1	1	1	2	3	2	4	2	3	3	4	2	0	0	2	2	1	1	2	2	37	-1	4	9	3	0	新しい取り組み
457	0	1	20	1	3	2	1	4	1	2	3	5	5	1	0	0	1	3	3	3	3	3	61	1	4	5	1	3	思い浮かばなかつた
458	0	1	20	3	3	4	4	4	4	4	2	4	2	2	0	0	1	2	2	2	1	1	49	-1	4	9	1	3	環境問題に取り組んでいる
459	0	1	15	1	3	3	3	3	3	3	3	3	3	3	0	0	1	1	1	1	1	2	28	1	1	4	1	3	なし
460	0	1	15	1	3	5	2	3	1	3	3	5	2	2	0	0	2	1	2	2	2	2	67	1	3	4	2	2	これまで一度も考えたことはなかったが環境にとってデポジット制度もありかなと思えた
461	0	1	1	1	1	5	5	5	5	5	1	5	1	1	0	0	1	1	2	2	3	3	37	-1	4	11	3	0	タバコを吸わないので、是非とも宜しくお願い致します。
462	0	1	7	1	4	1	3	2	3	2	2	2	3	3	0	0	1	1	2	2	2	2	26	-1	2	12	1	3	特になし
463	0	1	15	1	3	1	2	1	1	1	2	5	1	1	0	0	1	1	3	3	3	1	43	-1	2	9	3	0	無理だと思います
464	0	1	20	1	4	5	4	4	4	4	1	5	1	1	0	0	1	1	1	1	1	1	47	-1	4	8	1	2	環境云々と言ってあるが結局は喫煙者からお金を巻き上げようとしているとしか思えない。買い物のビニール袋有料化と同じ。どの位環境のためになっているか全く不透明で意味がない
465	0	1	10	2	4	3	1	3	2	1	2	4	4	4	0	0	1	1	2	2	2	1	38	-1	2	5	1	3	いずれは検討せざるを得ない時代が来ると思っていました
466	0	1	1	1	2	2	1	1	1	2	2	2	2	3	0	0	3	3	2	1	1	2	35	-1	4	8	3	0	責任
467	0	1	2	1	3	4	2	1	4	4	4	5	1	1	0	0	1	1	2	2	2	1	27	1	4	11	1	2	吸う人にも吸わない人にもいいイメージになり得る
468	0	1	15	1	2	4	2	2	2	3	2	4	1	1	0	0	1	1	1	1	1	1	43	1	4	6	3	0	もし政府が主体としてデポジット制度を行うのなら、たばこの課税額は高いので、税金として十分に支払っていると思うが、そこからやりくりすることはできないのか。
469	0	1	6	1	5	3	3	4	3	3	3	5	1	5	0	0	1	1	2	1	2	3	28	-1	2	3	2	2	デポジットといつ言葉を初めて知ったので特に分からない。
470	0	1	5	1	3	2	1	1	1	1	2	4	2	2	0	0	1	1	2	1	2	1	26	1	5	2	1	2	現在の状況では喫煙に伴う問題の改善は難しい為、新たなシステムを試し、効果検証しても良いかと思った。
471	0	1	5	1	2	4	3	3	3	1	3	4	4	4	0	0	3	3	3	3	3	3	67	1	4	2	3	0	良くわからない
472	0	1	20	5	5	3	3	3	4	2	3	4	2	1	0	0	3	3	3	3	3	3	46	-1	2	3	1	2	ない
473	0	1	12	2	4	5	3	2	3	3	2	5	5	1	0	0	1	2	2	2	2	2	35	-1	2	12	1	2	効果的
474	0	1	10	3	4	3	3	3	3	3	3	2	3	3	0	0	1	1	2	3	2	1	29	-1	2	4	3	0	聞いたことがない
475	0	1	8	1	1	4	3	3	3	3	4	4	1	1	0	0	1	1	1	1	1	2	61	1	3	13	3	0	環境にやさしい
476	0	1	10	3	4	4	3	3	3	4	2	4	2	2	0	0	3	3	2	3	3	1	35	-1	3	6	1	2	預かり
477	0	1	10	1	4	4	4	3	4	3	4	5	5	1	0	0	1	1	1	1	1	1	48	-1	4	6	1	2	特に何も思いませんでした。
478	0	1	3	1	1	5	3	3	3	4	3	4	1	1	0	0	1	1	1	2	2	1	61	1	4	4	1	2	クリーンになる
479	0	1	8	2	2	5	1	2	4	3	1	5	1	1	0	0	1	2	2	2	2	1	37	-1	5	5	1	2	吸い殻を捨てるのは減る
480	0	1	15	1	3	5	2	4	3	2	1	5	1	1	0	0	1	1	1	3	2	3	39	-1	2	9	1	2	いしきあする人が増えれば良い
481	0	2	1	2	2	4	5	5	4	5	4	5	5	4	0	0	3	3	3	3	2	3	29	1	4	11	3	0	特にありません
482	0	2	18	1	3	1	1	1	1	1	1	1	1	1	0	0	2	2	2	3	3	3	54	-1	2	7	3	0	リサイクル
483	0	2	10	1	3	4	2	1	5	2	2	4	1	1	0	0	2	2	1	2	1	2	28	1	4	5	2	1	なし
484	0	2	30	1	3	1	1	1	1	1	1	1	1	1	0	0	1	2	2	3	3	1	50	1	5	1	1	3	余計な税金かけるな。そんな事するなら法律で禁煙にしろ。 なんでも金とるな。
485	0	2	1	1	2	4	2	3	4	3	4	5	2	2	0	0	1	2	1	1	1	2	73	1	4	12	2	3	罪悪感
486	0	2	10	1	3	3	3	3	3	3	2	4	3	3	0	0	1	1	1	1	1	1	57	1	3	7	1	2	反対
487	0	2	20	1	1	4	4	3	4	4	5	5	1	1	0	0	1	1	1	1	1	1	47	1	2	3	3	0	わからない
488	0	2	10	1	1	5	5	5	5	5	5	5	3	1	0	0	1	1	1	1	1	1	53	-1	4	10	1	3	ポイ捨てが減少する。
489	0	2	10	3	3	4	4	3	4	4	4	5	4	4	0	0	2	2	2	2	1	2	28	-1	2	5	1	2	便利そうでいいと思う
490	0	2	15	1	2	5	5	5	5	5	1	5	1	1	0	0	3	3	3	3	3	3	52	1	2	5	1	3	自分で携帯灰皿を持っていれば、問題ないと思う。 つまり、自己管理が足りないから、こんな問題が起きると思う。
491	0	2	20	2	3	4	3	3	4	4	2	5	2	2	0	0	2	1	1	2	1	1	41	-1	4	11	1	2	ごみ削減に効果がありそう
492	0	2	30	2	2	3	3	3	3	3	3	3	3	3	0	0	2	2	2	2	2	2	33	1	4	15	1	1	評判が良いと思います
493	0	2	20	2	3	3	3	3	3	3	3	3	3	3	0	0	3	3	3	3	3	3	60	-1	4	1	2	3	このましくない
494	0	2	8	2	3	3	2	2	2	2	4	3	3	3	0	0	3	3	3	3	3	3	81	-1	4	2	3	0	良く分からない
495	0	2	20	2	3	4	4	4	5	5	1	5	1	1	0	0	2	3	2	3	1	2	72	-1	4	2	1	3	吸い殻の始末
496	0	2	15	1	1	1	1	1	1	1	2	1	4	5	0	0	3	3	3	3	3	3	21	1	2	11	1	3	頭の悪い発想
497	0	2	5	1	3	2	2	3	1	3	3	4	2	2	0	0	2	1	1	1	1	1	56	-1	3	1	1	3	特になし
498	0	2	1	2	1	3	3	3	3	3	4	4	4	4	0	0	3	3	3	3	3	3	48	1	4	11	1	2	面倒
499	0	2	40	1	3	5	3	3	3	3	3	5	5	5	0	0	2	2	2	2	2	2	57	-1	4	1	1	1	タバコのルールを守る代わりに価格を下げてほしい
500	0	2	10	1	2	2	1	1	1	1	2	4	1	1	0	0	3	3	3	3	3	3	61	-1	4	10	1	3	想像もつかない
501	0	2	2	1	3	1	1	1	1	1	1	5	1	1	0	0	2	2	2	2	2	2	69	-1	4	4	1	3	よい
502	0	2	10	1	2	5	1	5	1	5	3	5	1	1	0	0	2	2	2	2	1	2	52	-1	4	8	2	3	ルールを守らせるために必要なもの
503	0	2	4	1	3	5	3	3	3	3	3	3	1	1	0	0	3	3	3	3	3	3	52	1	2	8	2	3	余計に面倒になる
504	0	2	15	1	3	3	2	3	3	2	2	4	2	2	0	0	2	1	2	2	2	2	54	-1	2	9	2	2	非現実的
505	0	2	30	1	4	3	3	3	3	3	3	5	1	1	0	0	1	2	1	2	1	2	51	-1	4	6	2	1	余りイメージが湧かないが、これからは意識して生活をしていきたいと思う。
506	0	2	10	1	2	1	1	1	1	1	3	4	3	3	0	0	3	3	3	3	3	3	43	1	1	7	3	0	めんどくさい
507	0	2	8	1	3	4	3	3	3	4	2	5	1	1	0	0	2	2	2	2	2	2	39	-1	4	6	1	2	特になし
508	0	2	20	1	3	4	1	4	3	3	5	4	3	2	0	0	2	2	1	2	1	1	70	-1	4	4	1	2	マナーがなってない。
509	0	2	15	1	3	4	1	1	1	3	1	5	1	1	0	0	2	1	2	1	2	2	60	-1	4	4	2	3	喫煙者への周知が徹底されることが重要
510	0	2	7	1	3	4	3	3	3	3	3	3	4	3	0	0	3	3	3	3	3	3	46	1	2	8	3	0	個人が気を付ければいい
511	0	2	4	1	2	5	1	1	1	1	3	4	2	2	0	0	3	3	3	3	3	3	62	-1	4	10	3	0	面倒くさい
512	0	2	15	3	3	4	3	3	3	3	3	3	3	3	0	0	3	3	3	3	3	3	47	-1	4	9	1	3	めんどくさい
513	0	2	10	1	3	3	2	1	1	1	1	5	1	1	0	0	2	1	1	2	2	1	73	-1	4	7	1	2	デポジット制度に違和感を感じます
514	0	2	10	1	3	4	2	2	3	3	4	4	2	2	0	0	2	2	1	2	1	3	49	-1	4	5	1	2	よくわからない
515	0	2	15	1	3	3	3	3	2	3	1	4	1	1	0	0	3	3	3	3	3	3	67	-1	4	2	1	3	自分で問題なく処理しているので、そのような 制度は不要である。
516	0	2	11	3	3	4	4	4	4	4	4	3	4	4	0	0	3	3	3	3	3	3	64	-1	4	2	1	2	たばこばかり、槍玉にあげず、アルコールやほかのゴミのポイ捨てにも制度をつくればいいのにと思った。
517	0	2	5	2	3	4	2	2	2	1	1	5	1	1	0	0	2	1	1	3	3	1	55	1	4	8	2	1	タバコの吸い殻のポイ捨てをなくし、動物や植物にも優しい環境を与える
518	0	2	10	1	1	4	3	3	3	4	4	4	4	3	0	0	1	2	2	2	2	2	44	-1	4	8	1	1	特にありません
519	0	2	15	1	3	3	3	3	3	3	3	3	3	3	0	0	3	3	3	3	3	3	67	-1	3	2	3	0	わからない
520	0	2	10	3	3	2	3	2	3	3	3	4	3	3	0	0	3	3	3	3	3	3	44	1	2	1	3	0	うかばない
521	0	2	3	1	3	4	3	4	4	4	2	5	1	1	0	0	3	3	3	3	3	3	61	1	4	11	3	0	あまりピンとこない
522	0	2	20	3	3	5	4	3	4	4	3	4	2	2	0	0	2	1	1	2	1	3	52	1	2	2	2	3	よくわからない
523	0	2	16	1	3	5	4	5	4	5	2	5	1	1	0	0	2	2	2	2	1	1	47	-1	4	6	1	3	環境保護に貢献
524	0	2	20	1	2	3	2	4	3	3	3	5	1	1	0	0	3	3	3	3	3	3	51	-1	2	1	2	3	家電リサイクル
525	0	2	20	1	3	2	2	2	2	2	3	4	4	2	0	0	1	2	1	2	2	2	68	-1	4	6	2	3	そこまでするなら、販売しなければ良いのではないかな
526	0	2	1	1	4	4	2	3	2	4	1	5	5	5	0	0	2	1	1	2	1	1	38	1	4	11	1	1	予約の際の前受金を思い出しました。
527	0	2	15	1	2	4	3	3	4	4	1	5	1	1	0	0	3	1	3	3	3	3	73	-1	4	10	1	3	デポジット制度を施行しても完全にはなくならないと思う
528	0	2	19	2	3	3	4	3	3	3	3	3	3	3	0	0	1	1	2	1	2	2	24	-1	3	7	2	1	楽チン
529	0	2	15	3	3	4	4	3	3	4	4	4	3	3	0	0	2	2	1	1	2	2	44	-1	2	6	1	2	とても重要だと思う
530	0	2	6	1	3	1	1	1	1	1	3	1	3	5	0	0	3	3	3	3	3	3	67	-1	4	14	1	3	適切に処理している者にとっては怒りを覚える
531	0	2	1	1	4	1	1	1	1	1	3	4	1	1	0	0	3	3	3	3	3	3	45	-1	4	2	1	2	そんなことをするよりも喫煙所を増やすべき
532	0	2	6	2	3	5	4	5	4	3	4	5	4	3	0	0	3	3	3	3	3	3	37	-1	3	2	2	1	よく分からない
533	0	2	1	5	1	3	3	4	3	5	4	3	4	2	0	0	3	2	1	3	3	3	27	-1	2	11	2	1	ない
534	0	2	15	1	3	5	4	4	3	4	4	5	5	5	0	0	1	2	2	2	1	2	47	-1	3	8	1	2	良い事ではあるが、捨て場所が少ない。
535	0	2	1	1	4	3	1	1	4	4	1	4	1	1	0	0	3	1	3	1	3	3	52	-1	4	6	3	0	両切りタバコ パイプ
536	0	2	30	2	2	3	4	2	2	2	3	4	2	2	0	0	3	3	3	3	3	3	57	-1	1	2	1	3	タバコは悪か
537	0	2	2	1	1	5	5	5	5	5	3	5	1	1	0	0	2	2	2	1	2	1	26	1	4	3	2	1	分からないです
538	0	2	10	2	3	4	4	4	4	4	4	4	2	2	0	0	3	3	3	3	3	3	69	-1	4	5	1	3	やらない者はやらないと思う
539	0	2	8	2	1	4	2	3	2	4	2	2	3	1	0	0	3	3	3	3	3	2	43	-1	4	6	2	3	保証金
540	0	2	20	1	3	4	3	3	3	3	2	4	1	1	0	0	2	2	2	2	1	2	66	-1	4	5	2	2	環境保全と安全安心
541	0	2	15	1	3	4	1	4	1	1	3	4	1	1	0	0	3	1	3	3	3	3	55	-1	4	14	2	3	進まないんじゃない
542	0	2	12	1	4	5	1	3	2	3	1	2	2	1	0	0	3	3	3	2	1	3	66	-1	4	4	2	3	デポジット制度自体が胡散臭い。天下り組織を増やす口実と考えられる
543	0	2	3	1	1	4	4	4	4	3	4	4	2	2	0	0	3	3	3	3	3	3	44	1	4	8	3	0	めんどくさい
544	0	2	30	1	2	3	3	2	3	3	3	3	3	2	0	0	3	3	3	3	3	3	45	-1	4	4	2	3	デジポットの意味がよくわからない
545	0	2	1	1	2	5	5	5	5	5	5	5	5	5	0	0	1	1	2	1	1	1	33	1	4	3	1	2	なし
546	0	2	20	2	3	3	3	3	2	2	2	4	2	2	0	0	3	1	3	3	3	3	68	-1	2	2	3	0	反対
547	0	2	10	1	3	4	2	2	2	2	2	4	2	2	0	0	1	2	2	2	2	2	60	-1	4	6	1	3	実現不可能
548	0	2	14	3	2	4	3	3	3	3	2	4	5	5	0	0	3	3	3	2	3	3	59	1	2	7	2	1	全体的にこの制度がわかりずらい
549	0	2	12	1	2	1	1	1	1	1	1	2	4	4	0	0	3	3	3	3	3	3	55	-1	3	4	2	3	不要
550	0	2	20	1	2	4	3	3	3	3	1	4	2	1	0	0	1	1	1	2	1	2	43	1	3	5	1	3	お金が返ってくるのならいいかなとも思うけど、もう今のままでいいんじゃないか、またはこんな面倒なことをするのなら、タバコ代を戻せばいいのにと思ってしまう。
551	0	2	20	1	2	3	3	3	4	3	3	4	2	2	0	0	2	2	2	2	2	2	23	1	4	7	1	1	必要性がある
552	0	2	15	1	3	3	2	2	2	1	2	3	4	3	0	0	3	3	3	3	3	3	57	-1	2	1	1	3	そんなことを考えるなら、もっと他があるだろうにと思う、単純に増税と同じタバコで直接他人を殺したとか聞きますか?酒はアルヨね。サブすくみたいに細々と筍はぎみたいな考えは止めましょう。タバコは悪だと決めつけているようですが、高額納税者ですよ。肺がんのリスクもタバコじゃ無いと近年言われてます
553	0	2	35	1	3	4	2	2	2	2	1	5	1	1	0	0	2	1	1	2	1	1	50	-1	1	1	1	2	環境に配慮する制度に関してかなり良いことだと思いました。明らかにポイ捨てがなくなり、又吸い殻を拾って持って行く人もいると思う。
554	0	2	7	1	1	3	2	2	2	2	3	4	3	3	0	0	3	3	3	3	3	3	50	-1	2	5	1	3	よくわからない
555	0	2	1	1	2	4	3	2	2	3	2	5	2	2	0	0	2	2	1	1	1	1	43	1	4	7	2	2	自分の責任を感じてより改善しようという気持ちになる
556	0	2	20	3	3	3	3	3	3	3	5	2	4	4	0	0	2	2	2	2	2	2	51	-1	4	6	1	3	有効な取り組み
557	0	2	10	1	3	5	3	4	4	3	2	4	4	1	0	0	2	1	2	1	1	2	73	-1	4	3	3	0	ポイ捨て 環境悪化
558	0	2	20	2	3	4	3	4	4	3	2	5	1	1	0	0	2	1	2	1	2	1	57	1	2	3	2	3	難しい
559	0	2	8	1	3	2	2	2	2	2	3	4	2	2	0	0	2	1	2	2	2	2	59	-1	4	12	2	2	吸殻をとっておくのが面倒
560	0	2	18	1	1	4	4	3	4	5	4	5	1	1	0	0	1	2	2	1	2	2	40	1	2	6	1	3	環境を考えている
561	0	2	20	1	2	4	2	3	2	3	1	5	1	1	0	0	2	1	3	3	3	3	65	-1	4	3	2	2	販売店への労力負担。
562	0	2	3	2	3	1	2	2	3	5	2	3	3	2	0	0	1	1	1	1	1	1	30	-1	2	8	3	0	いいもの
563	0	2	10	1	2	4	5	2	3	3	3	3	3	3	0	0	2	2	2	2	2	1	54	-1	5	5	1	2	環境配慮ができている
564	0	2	15	1	4	5	2	2	1	2	1	1	1	1	0	0	2	2	2	2	2	2	62	-1	3	6	2	3	環境に対する意識を高めるに役立つ。 同時に喫煙者のマナー向上につながっていく。
565	0	2	10	1	3	5	2	3	2	2	2	5	2	1	0	0	2	1	1	2	1	1	72	-1	4	4	2	2	個人責任
566	0	2	5	1	5	4	3	3	2	4	1	5	5	1	0	0	2	2	1	2	1	2	45	-1	4	8	1	3	昔のコーラの瓶のようなリターナルがイメージできる
567	0	2	40	1	4	4	4	4	4	4	5	5	1	1	0	0	2	2	2	1	2	2	38	-1	2	10	1	3	特に無し
568	0	2	5	2	2	3	2	3	3	3	4	4	1	3	0	0	3	3	3	3	3	3	64	-1	4	2	1	2	実現できる仕組みができるとは思えない
569	0	2	20	2	2	2	1	3	4	2	3	4	2	2	0	0	2	1	1	2	1	1	72	-1	4	6	2	3	どんな制度か？ 喫煙するのが面倒になるし、害があるなら販売をやめれば。喫煙者は、税金に貢献しているのに、色々制度を始めるのは矛盾しているのでは。
570	0	2	6	1	2	5	5	5	5	5	4	5	1	1	0	0	2	1	2	1	2	2	26	1	3	8	1	3	難しいことはよく分からないがデポジット制度により良くなことは多いと思う
571	0	2	30	2	3	4	2	3	4	3	3	4	2	2	0	0	3	3	3	3	3	3	73	-1	4	3	2	3	面倒くさい
572	0	2	15	1	5	2	4	2	3	3	2	4	1	1	0	0	3	3	3	3	3	3	48	1	3	1	3	0	それは正しいと思いますが、生活費があまりにも値上がりしているため、1円でも必要であり、特定の場所、または私が住んでいる建物の前に持っていかなければならない場合に払い戻されるだけでも、すでに莫大な金額になっています私が病気のときは私のために犠牲になってください（私の病気はタバコの害ではありませんし、喫煙も禁止されていません）
573	0	2	15	1	2	4	2	2	2	3	3	5	1	1	0	0	3	3	3	3	3	3	70	-1	5	8	3	0	吸い殻は不要のものであり、再利用することはなく、デポジット制度になじまない
574	0	2	20	1	1	4	3	5	4	3	4	3	4	4	0	0	1	1	1	2	1	1	54	-1	4	10	1	3	特にありません
575	0	2	10	2	3	5	5	4	5	5	2	5	5	1	0	0	2	3	3	3	3	3	56	-1	4	8	2	1	必要ない
576	0	2	20	1	4	3	1	3	1	1	3	4	4	4	0	0	1	2	1	2	1	3	63	1	2	4	3	0	よく分からない
577	0	2	3	1	2	2	2	2	2	2	2	4	2	2	0	0	2	2	2	2	1	2	67	1	4	6	3	0	いままでにないのでいいかもしれない
578	0	2	15	3	4	4	3	4	3	2	1	5	1	1	0	0	3	3	3	3	3	3	48	-1	1	2	1	3	事実上の値上げ
579	0	2	5	3	4	2	1	4	4	3	2	3	2	1	0	0	3	3	3	3	3	3	61	-1	3	6	1	3	デポジットという名の税金
580	0	2	15	2	2	3	4	3	3	4	3	3	2	3	0	0	2	1	1	1	2	2	49	-1	2	1	2	3	政府の関与
581	0	2	20	1	1	1	1	1	1	1	1	1	1	1	0	0	1	1	1	1	1	1	48	-1	4	12	1	1	無駄
582	0	2	20	1	2	3	3	2	3	2	3	1	1	1	0	0	3	3	3	3	3	3	39	1	2	4	3	0	面倒
583	0	2	10	1	3	4	2	2	3	4	1	5	1	1	0	0	2	2	2	2	3	2	45	-1	4	11	1	3	回収する場所が近くないとつらい
584	0	2	9	1	2	4	3	3	3	3	2	4	2	2	0	0	2	1	1	1	1	1	47	-1	4	1	1	2	色々な問題が出てくるだろう
585	0	2	30	5	5	3	2	4	5	3	2	4	3	4	0	0	2	1	1	1	1	1	39	-1	4	9	1	3	一時的預り金
586	0	2	5	1	2	3	3	3	3	3	3	3	3	3	0	0	2	2	2	2	1	1	50	-1	3	6	1	2	よくわからない
587	0	2	20	1	2	4	1	2	4	4	2	4	2	2	0	0	1	1	1	1	2	2	58	-1	4	3	1	3	多分日本には浸透しない制度だと思う
588	0	2	10	1	3	4	2	2	4	4	2	4	4	2	0	0	2	1	1	1	1	1	51	-1	4	10	1	2	とても分かりやすくて良いと思います。
589	0	2	20	2	3	5	4	4	4	4	2	5	5	1	0	0	2	1	1	1	1	1	55	-1	4	15	1	2	エコ
590	0	2	23	1	3	4	3	3	3	5	2	4	4	4	0	0	2	1	1	1	1	1	57	-1	2	4	2	2	環境改善によろしい
591	0	2	15	1	2	4	3	3	3	3	1	4	2	2	0	0	1	2	2	2	2	2	39	1	4	11	1	3	良いと思う
592	0	2	5	1	2	4	3	5	3	4	2	4	2	2	0	0	2	2	2	2	2	2	70	-1	4	7	1	3	みんな自宅以外で吸わなければ解決すると思う。
593	0	2	10	1	1	5	4	4	4	4	3	3	3	2	0	0	2	1	1	1	1	1	56	-1	3	5	1	2	とても良い
594	0	2	10	1	3	3	3	3	3	3	2	4	1	1	0	0	3	3	3	3	3	3	60	-1	1	5	1	3	必要ない
595	0	2	7	2	3	3	3	3	3	3	3	4	4	4	0	0	3	3	3	3	3	3	58	-1	2	10	3	0	わからない
596	0	2	6	1	3	3	3	3	3	3	3	5	1	1	0	0	1	2	2	1	1	1	47	-1	4	10	1	1	特になし
597	0	2	25	3	4	4	3	4	5	5	3	5	5	5	0	0	1	2	1	1	1	3	57	-1	2	5	2	1	あまり現実的に可能だと思えない。
598	0	2	12	3	4	4	3	3	5	4	2	5	5	1	0	0	2	2	2	2	3	2	51	-1	2	8	1	3	環境整備、美化運動
599	0	2	20	1	3	2	2	3	2	2	4	3	2	2	0	0	3	1	2	1	2	2	80	-1	2	6	2	3	特にない
600	0	2	20	1	2	4	3	3	3	4	3	4	4	4	0	0	2	1	2	2	3	3	54	-1	4	8	1	3	現実的にありえない制度
601	0	2	10	1	2	4	3	3	3	4	3	4	1	1	0	0	2	1	1	1	2	2	44	-1	4	11	2	3	よい取り組みだと思う
602	0	2	20	1	1	1	1	1	1	1	1	5	1	1	0	0	2	1	2	1	1	1	56	-1	2	7	3	0	面倒。
603	0	2	20	1	3	5	5	4	4	4	1	5	1	1	0	0	3	2	2	2	1	2	43	-1	2	7	1	3	難しいもんだ
604	0	2	5	1	2	4	2	2	2	2	4	4	1	1	0	0	3	3	3	3	3	3	74	1	2	4	3	0	デポジット制度は不要
605	0	2	5	3	4	4	2	4	4	4	2	5	1	1	0	0	2	2	2	2	1	2	55	-1	3	5	1	2	吸い殻のポイ捨てを減らせる
606	0	2	10	1	3	4	3	3	3	3	2	1	1	1	0	0	3	3	3	3	3	3	54	1	3	5	2	3	普段意識していない言葉
607	0	2	3	1	2	3	3	2	3	3	3	4	3	3	0	0	3	3	3	3	3	2	48	-1	2	1	2	1	無い
608	0	2	2	1	3	5	4	4	4	4	1	5	1	1	0	0	2	2	2	2	2	2	37	-1	2	5	1	2	手間があり定着しなさそう。問題はそこではないと思う。
609	0	2	7	1	3	3	1	1	1	1	3	3	1	1	0	0	3	3	3	3	3	3	49	1	3	7	3	0	特に何も思い浮かばない
610	0	2	7	1	3	1	3	1	1	1	1	1	1	1	0	0	3	3	3	3	3	3	58	-1	3	10	2	3	消費者に課すべきではない
611	0	2	20	1	3	4	3	2	2	2	2	4	2	2	0	0	3	3	3	3	3	3	43	-1	4	4	1	2	吸い殻を水に浸け完全に消火して捨てているのでぐちゃぐちゃの吸い殻でもよいのならやってもいい
612	0	2	15	2	5	4	3	4	5	5	2	4	1	1	0	0	3	1	3	2	2	3	35	1	2	2	3	0	イマイチ理解していない
613	0	2	8	1	4	4	3	1	4	1	1	5	1	1	0	0	2	2	2	2	1	2	67	-1	4	5	3	0	ポイポイたばこの吸い殻を投げ捨てるバカが多すぎる。駅前の掃除をすれば何十本も吸い殻が出てくる。 デポジットの導入、たばこの値上げをお願いしたい。
614	0	2	20	1	3	5	2	3	1	1	3	2	2	2	0	0	3	2	1	1	2	1	59	-1	1	3	1	2	ありません
615	0	2	17	3	3	4	1	3	4	2	4	4	1	1	0	0	3	3	3	3	3	3	53	-1	2	7	3	0	また金がかかる
616	0	2	12	1	3	5	5	5	5	5	1	5	1	1	0	0	2	2	2	2	2	2	57	-1	2	11	1	3	特になし
617	0	2	30	2	2	2	2	1	2	2	2	4	1	1	0	0	3	3	3	3	3	3	51	-1	2	6	2	2	タバコ購入時の価格が高くなってしまう
618	0	2	15	1	4	3	3	5	4	3	4	3	3	3	0	0	2	2	2	2	2	2	31	-1	2	11	2	3	ならないと思う
619	0	2	10	1	3	4	2	2	2	2	2	4	2	2	0	0	3	1	1	1	3	1	74	1	4	3	3	0	値上げ
620	0	2	7	1	1	4	3	3	3	3	3	4	3	3	0	0	3	1	3	1	3	1	62	1	4	9	2	3	返金
621	0	2	9	1	3	4	5	4	3	3	2	5	1	1	0	0	2	1	2	2	1	2	25	-1	4	9	1	3	新しいビジネスになりそう
622	0	2	15	2	3	5	4	5	4	4	1	5	1	5	0	0	2	2	2	2	2	2	57	-1	2	1	1	2	良いと思う
623	0	2	10	3	3	3	4	4	4	4	2	4	4	4	0	0	2	2	2	2	2	2	52	-1	4	4	3	0	ポイ捨ての防止
624	0	2	30	1	3	3	1	4	2	2	2	4	3	2	0	0	3	2	1	2	3	2	74	-1	4	4	1	3	個人が責任を持って処分すべきで、制度そのものが必要ない。
625	0	2	10	1	3	5	4	3	2	2	2	5	1	1	0	0	3	3	3	3	3	3	51	-1	4	7	3	0	最悪
626	0	2	10	1	2	3	3	3	3	3	3	4	1	1	0	0	1	1	1	1	1	2	38	1	2	7	1	3	特にない
627	0	2	35	2	2	4	2	2	3	3	3	4	2	2	0	0	3	3	3	3	3	3	63	-1	2	5	1	3	良く分からない
628	0	2	5	1	2	5	1	1	5	1	2	4	2	2	0	0	3	3	3	3	3	3	69	-1	4	3	1	2	反対
629	0	2	10	1	4	4	4	5	4	4	4	5	1	1	0	0	2	1	2	2	1	2	73	-1	4	5	1	2	環境問題の改善、
630	0	2	18	1	2	1	1	1	1	1	2	4	1	1	0	0	3	3	3	3	3	3	72	-1	2	3	1	2	喫煙者にメリットがない。
631	0	2	15	1	3	2	2	2	2	2	3	3	3	3	0	0	3	3	3	3	3	3	45	-1	4	10	1	3	またお金集めするんだと思いました
632	0	2	25	2	4	4	3	2	4	5	2	5	1	1	0	0	1	2	2	2	2	2	68	-1	4	5	2	3	ポイ捨て
633	0	2	15	2	3	4	4	4	4	4	3	4	2	2	0	0	2	3	2	2	2	2	62	-1	2	4	3	0	吸殻回収
634	0	2	8	1	2	2	2	2	2	2	2	4	2	2	0	0	3	3	3	3	3	3	48	1	4	10	2	3	面倒くさい
635	0	2	6	1	2	2	2	2	2	2	3	4	3	4	0	0	3	3	2	3	3	3	81	-1	4	4	3	0	どちらでもない
636	0	2	20	1	3	2	1	1	1	1	1	4	2	2	0	0	3	3	3	3	3	3	70	-1	2	9	2	3	実質的な値上げだと思う。
637	0	2	18	1	1	5	5	5	1	1	1	5	5	5	0	0	3	3	3	3	3	3	64	-1	2	3	3	0	しっかり管理すれば必要ない
638	0	2	30	3	3	4	3	3	3	3	3	4	3	3	0	0	3	3	3	3	3	3	57	-1	4	7	1	2	吸殻捨てが一箇所なら意味がない。
639	0	2	15	3	3	3	3	3	3	2	3	3	3	3	0	0	3	3	3	3	3	3	56	-1	5	12	2	3	特に意見はない
640	0	2	6	1	3	2	4	3	3	3	1	5	1	1	0	0	2	1	2	2	2	2	58	-1	2	11	2	3	特になし
641	0	2	16	1	2	4	4	4	3	3	3	5	1	1	0	0	1	2	1	2	2	2	54	1	2	4	1	3	環境に優しい
642	0	2	3	2	3	5	4	5	5	4	1	5	1	1	0	0	2	2	2	2	1	1	55	-1	4	6	3	0	タスポ番号と吸い殻のシリアル番号を紐づけて管理する
643	0	2	20	2	2	5	4	2	4	2	1	4	1	1	0	0	3	3	3	3	3	3	54	-1	4	11	2	1	特になし
644	0	2	20	3	3	2	3	2	2	4	4	4	3	2	0	0	3	1	3	1	3	1	52	-1	5	7	2	3	自己責任と喫煙の抑制
645	0	2	15	1	3	4	2	2	2	2	3	3	3	3	0	0	3	3	3	3	3	3	57	-1	3	10	3	0	よくわからない
646	0	2	6	3	4	4	4	4	3	5	4	3	3	5	0	0	2	1	1	2	2	1	28	-1	2	6	2	1	あっさり
647	0	2	10	1	4	3	3	3	4	4	4	4	4	3	0	0	1	2	2	2	1	1	26	-1	3	5	1	2	特になし
648	0	2	15	1	4	3	1	1	1	1	1	5	5	5	0	0	3	3	3	3	3	3	36	-1	4	3	1	3	無駄の一言に尽きる 実施したところでポイ捨てする奴はするし、キチンと捨てる奴は捨てる
649	0	2	15	3	2	2	2	2	2	2	4	4	4	3	0	0	3	3	3	3	3	3	61	-1	4	5	3	0	だれかの儲け口
650	0	2	20	2	4	4	2	3	3	3	2	4	4	4	0	0	2	2	2	2	1	2	48	-1	2	4	1	2	返却場所は近い方が良い
651	0	2	10	1	3	4	4	3	2	4	3	3	2	3	0	0	1	2	2	2	2	2	43	-1	4	9	2	2	たばこ会社や政府の責任を明確にする
652	0	2	4	1	3	4	2	5	3	4	1	5	1	1	0	0	2	1	2	2	1	2	54	1	4	9	1	2	エコにつながる制度
653	0	2	2	2	3	4	2	2	4	4	2	5	2	2	0	0	2	1	1	2	1	1	25	-1	4	6	1	2	よく分からない
654	0	2	25	2	2	3	2	3	3	3	1	5	1	1	0	0	2	2	2	2	1	2	45	-1	3	5	1	2	特になし
655	0	2	7	1	3	1	1	1	1	1	1	5	1	1	0	0	2	2	2	2	1	2	72	1	2	6	3	0	実際にデポジットを受けに行く人が居るのだろうか？と思ってしまう。
656	0	2	12	1	4	3	3	4	4	3	1	5	1	1	0	0	1	2	2	2	2	2	26	1	4	11	1	2	実現は難しい
657	0	2	2	1	2	4	4	4	4	4	4	4	2	2	0	0	3	3	3	3	3	3	57	-1	2	8	1	2	より悪くなる
658	0	2	5	1	2	5	4	5	4	4	3	4	2	2	0	0	1	2	2	2	1	2	43	1	2	4	2	3	地球環境
659	0	2	12	1	1	4	3	3	3	4	3	4	2	2	0	0	2	1	1	2	1	1	45	1	4	6	1	3	環境保護
660	0	2	10	3	4	4	4	4	5	5	3	4	5	1	0	0	3	3	3	3	2	2	77	-1	1	3	3	0	環境問題
661	0	2	3	1	3	5	3	4	4	5	1	5	1	1	0	0	3	3	3	3	3	3	47	-1	4	7	1	3	面倒臭くて抜本的な解決策とはいえないと思う
662	0	2	10	2	3	3	2	2	2	2	1	4	3	1	0	0	2	1	1	2	1	1	57	-1	2	6	1	2	理解出来ないやり方だ。
663	0	2	14	1	2	3	2	2	2	2	3	4	3	3	0	0	2	1	2	2	2	2	45	-1	3	5	3	0	回収業務
664	0	2	5	1	3	5	1	1	1	1	5	5	5	5	0	0	1	1	1	1	1	1	59	1	3	3	1	2	政府
665	0	2	10	1	2	2	1	1	1	1	1	5	1	1	0	0	2	2	2	2	2	2	44	1	4	13	1	3	タバコが大幅に値上がりしそう
666	0	2	15	3	2	4	2	2	4	2	2	4	2	2	0	0	2	1	1	2	1	2	53	-1	2	6	1	2	喫煙者にとって負担が増す制度
667	0	2	20	1	3	2	1	5	4	5	1	5	1	1	0	0	3	3	3	3	3	3	53	-1	4	8	1	3	タバコの値上がり
668	0	2	5	1	3	4	4	4	4	4	1	5	1	1	0	0	2	2	1	1	1	1	66	-1	4	6	1	3	必要ないと思う
669	0	2	40	3	3	2	1	2	2	2	4	3	3	4	0	0	3	3	3	3	3	3	82	-1	2	2	3	0	環境悪化のPR不足
670	0	2	1	1	2	5	5	5	4	4	1	5	1	1	0	0	2	1	1	2	1	1	53	-1	3	11	1	3	いいことだと思います。
671	0	2	15	1	3	3	3	3	3	3	3	3	3	3	0	0	3	3	3	3	3	3	53	-1	3	2	1	2	デポジット制度はやらないでほしい。
672	0	2	5	1	2	3	4	5	5	4	2	4	2	1	0	0	2	2	2	1	1	2	62	1	2	2	3	0	レンタル
673	0	2	20	1	4	4	2	2	2	2	1	4	1	1	0	0	2	2	1	1	2	2	49	-1	2	10	3	0	まぁいいんじゃないですか
674	0	2	10	2	3	3	2	3	2	2	3	3	3	3	0	0	3	1	1	2	1	3	48	-1	4	4	1	3	あまり面倒だと買わない人が増えると思う
675	0	2	12	3	3	3	3	3	2	3	3	4	3	2	0	0	3	3	3	3	3	3	32	1	4	6	2	2	面倒だからする人はいないと思う
676	0	2	20	3	3	3	3	3	3	3	2	4	4	4	0	0	2	2	2	2	3	3	65	-1	4	2	1	3	ピンとこない 遠いと無理
677	0	2	12	1	3	3	3	3	3	3	3	3	3	3	0	0	2	2	2	2	1	2	42	-1	3	4	1	3	分からない
678	0	2	40	1	5	5	3	3	3	3	3	3	3	3	0	0	1	2	2	1	3	2	44	1	5	15	1	3	デポジットしても、マナーの悪い人は減らないと思います。タバコとポイ捨てがセットのイメージが強いです
679	0	2	8	1	3	5	1	2	1	2	1	5	1	1	0	0	3	3	3	3	3	3	74	-1	4	3	2	3	先払い
680	0	2	18	1	3	2	3	3	2	2	3	2	1	3	0	0	2	1	1	1	2	2	38	-1	2	5	1	2	吸い殻
681	0	2	20	1	3	2	1	2	2	2	4	3	3	3	0	0	2	2	2	2	2	2	55	1	2	5	3	0	環境を良くしようという制度なのかなと思います。
682	0	2	8	1	3	3	2	2	3	3	3	3	3	3	0	0	3	3	3	3	3	3	53	-1	4	10	2	1	実施に無理があると思う
683	0	2	4	2	3	4	3	3	4	3	1	5	5	1	0	0	3	3	3	3	3	3	65	-1	4	5	1	2	喫煙者をこれ以上困らせないでほしい。
684	0	2	10	1	3	1	1	1	1	1	3	3	3	3	0	0	3	3	3	3	3	3	45	1	4	15	2	3	嫌悪感
685	0	2	10	1	1	3	3	3	3	2	2	4	3	3	0	0	1	1	1	1	2	2	59	-1	4	11	2	3	これにより、ポイ捨てがなくなればよい制度だと思う。
686	0	2	15	1	3	3	3	3	4	3	3	4	2	4	0	0	1	1	2	1	1	2	52	1	2	8	1	2	わからない
687	0	2	10	4	4	3	3	3	3	2	3	3	3	3	0	0	2	1	1	1	1	1	42	1	4	9	1	2	とくになし
688	0	2	10	4	4	4	4	4	4	4	2	4	2	2	0	0	3	3	3	3	3	3	44	-1	4	4	2	3	特に興味がない。
689	0	2	10	1	3	4	2	2	2	2	2	4	2	2	0	0	2	1	1	2	1	2	63	-1	4	6	2	2	吸殻を保存するのは難しい
690	0	2	10	1	3	5	1	1	1	1	1	5	1	1	0	0	2	1	1	1	1	1	51	-1	3	8	2	3	きちんと守るかわからない
691	0	2	20	1	3	4	2	3	3	3	3	3	3	2	0	0	3	3	3	3	3	3	48	-1	2	4	3	0	ない
692	0	2	7	1	3	3	3	3	2	2	1	4	4	1	0	0	1	1	2	2	2	2	41	-1	2	6	1	3	こういった制度に主催する側のメリットが見えてこなかったです。
693	0	2	6	3	2	5	3	4	3	4	4	4	3	3	0	0	2	2	2	2	2	2	57	-1	5	10	2	2	製品や容器の価格に一定金額の預かり金を上乗せして販売されることになるため、愛煙家からは苦情が来るのではないかと思われる。
694	0	2	12	1	4	4	2	2	2	4	1	5	4	1	0	0	2	1	2	2	2	2	69	-1	2	4	1	1	タバコの吸い殻を拾って換金することが考えられる
695	0	2	20	2	3	3	3	3	4	3	2	3	2	2	0	0	2	1	2	1	3	2	36	-1	4	3	1	2	新しいリサイクルの制度
696	0	2	15	1	4	4	2	3	3	3	3	4	1	1	0	0	1	2	2	2	2	2	48	-1	4	7	3	0	特になし
697	0	2	14	2	2	4	2	3	2	4	2	4	4	1	0	0	1	2	2	2	2	2	60	-1	4	10	1	2	正直なところあまり分かっていないが、吸い殻のポイ捨てを減らすために考えている制度のことだと思うので良いことだと思う。
698	0	2	7	1	3	4	4	4	2	2	3	4	2	2	0	0	2	2	2	2	1	2	54	-1	4	12	1	2	環境整備
699	0	2	10	1	3	5	3	4	4	4	1	5	5	1	0	0	1	1	1	2	2	2	55	-1	4	1	1	3	特にありません
700	0	2	9	1	3	2	2	1	1	1	3	3	2	2	0	0	3	3	3	3	3	3	37	-1	1	2	1	3	ふざけるな
701	0	2	1	3	3	4	4	4	4	4	4	4	4	4	0	0	3	3	3	3	3	3	45	1	4	8	1	2	保証金
702	0	2	5	1	2	3	4	4	3	3	3	4	3	3	0	0	2	1	2	2	2	2	46	-1	5	11	2	3	何とも言えない。
703	0	2	8	1	1	3	3	3	3	3	3	4	1	1	0	0	3	3	3	3	3	3	61	-1	1	1	3	0	よくわからない
704	0	2	5	2	3	5	5	5	5	5	2	5	1	1	0	0	1	2	2	2	2	2	32	-1	4	7	1	2	自然環境屋地域の住環境への意識が高まると思います。
705	0	2	30	1	2	1	2	2	2	2	2	2	2	4	0	0	1	1	1	1	1	1	54	-1	3	7	1	1	特に無し
706	0	2	9	1	3	4	2	2	2	3	3	4	2	2	0	0	2	2	2	2	1	2	61	-1	4	5	2	3	環境汚染の回避
707	0	2	10	5	5	5	5	5	5	5	5	5	5	5	0	0	1	1	1	1	1	1	54	-1	3	5	1	3	吸いすぎの抑止
708	0	2	20	1	2	3	3	3	3	3	2	4	2	2	0	0	2	2	2	2	1	1	39	-1	1	5	2	2	特になし
709	0	2	5	1	2	1	1	1	1	1	2	4	2	2	0	0	1	2	1	2	2	2	38	1	3	10	3	0	預かり金払い戻し
710	0	2	15	1	3	4	2	3	2	3	3	4	2	2	0	0	3	3	3	3	3	3	68	1	3	3	3	0	デポジット制にしても捨てる人は捨てるだろうし、解決策にはならないと思う。増税、値上げのイメージがある。
711	0	2	15	1	3	4	3	4	3	4	3	4	2	2	0	0	2	2	1	1	1	1	68	-1	4	8	2	1	あまり賛同できない
712	0	2	6	1	3	4	1	2	1	1	3	5	5	1	0	0	3	3	3	3	3	3	60	-1	2	3	3	0	個人が責任を持って行動すればいい
713	0	2	3	1	3	1	4	1	1	1	3	4	2	1	0	0	1	1	1	1	1	1	41	1	4	5	1	2	わかりにくい
714	0	2	10	2	3	4	2	3	3	4	4	4	3	4	0	0	2	2	2	2	1	2	72	-1	4	4	1	2	むずかしいのではないか。 証拠はどのように。 わざわざ換金するのは面倒。
715	0	2	6	1	3	4	2	4	4	3	2	4	2	2	0	0	2	2	2	1	3	2	29	-1	4	6	2	2	なんとなくいい試みな気がする
716	0	2	1	1	3	3	3	3	3	3	3	3	3	3	0	0	2	1	2	1	1	2	35	-1	4	12	1	3	禁煙者が増えそう
717	0	2	20	4	4	2	2	2	2	2	2	2	4	4	0	0	1	2	2	2	1	2	47	-1	2	2	1	2	吸殻回収
718	0	2	20	1	4	3	3	3	3	3	3	3	3	3	0	0	3	3	3	3	3	3	30	1	1	5	3	0	よくわからない
719	0	2	10	1	4	5	5	5	5	5	1	5	1	1	0	0	3	3	3	3	3	3	49	-1	4	4	3	0	やっても意味なし
720	0	2	15	1	3	2	1	1	1	1	3	4	2	1	0	0	2	1	3	2	2	3	62	-1	2	11	2	3	あまりイメージがわかない
721	0	2	20	1	3	5	4	1	1	1	3	5	3	3	0	0	2	1	1	1	1	1	48	-1	2	9	3	0	高い
722	0	2	10	1	3	5	3	5	5	3	1	5	1	1	0	0	2	2	2	2	2	2	47	1	4	6	3	0	たばこ代があがりそう
723	0	2	7	2	4	4	2	2	2	2	2	4	4	2	0	0	1	2	2	2	2	2	81	-1	1	3	3	0	よく理解できていない
724	0	2	2	2	3	1	1	1	1	1	1	3	3	3	0	0	3	3	3	3	3	3	66	-1	4	5	1	3	また、たばこかい。いい加減にしたら 。
725	0	2	10	1	2	3	2	2	2	2	3	4	3	2	0	0	3	3	3	3	3	3	59	-1	2	4	3	0	特になし
726	0	2	10	1	3	4	2	1	1	1	1	5	1	1	0	0	3	3	3	3	3	3	42	-1	4	9	2	2	めんどくさくなって返却しなくなり、タバコの値段が上がるだけになりそう
727	0	2	18	2	3	5	2	3	2	4	2	4	2	1	0	0	3	3	3	3	3	3	77	-1	4	7	3	0	わからない
728	0	2	3	1	4	5	3	2	2	2	1	5	1	1	0	0	2	2	2	2	1	1	50	-1	5	15	1	2	喫煙者に負担を強い、環境保護を目指す。
729	0	2	20	1	3	5	4	4	4	4	1	5	1	1	0	0	2	1	2	2	2	2	75	-1	4	10	1	3	環境汚染の防止
730	0	2	20	2	4	5	4	2	4	4	1	5	1	1	0	0	2	2	2	2	1	2	57	-1	2	3	1	2	吸い殻を、回収し再利用出来るのであれば、吸い殻に対する意識づけが増し、賛成です、一番は自然環境への懸念が心配。普段余り考えずタバコを、吸っていたが、外出先や家でも意識し、マナーや吸い方にまでプラスになる。
731	0	2	15	4	4	5	5	5	4	5	3	3	4	4	0	0	1	1	1	2	2	2	24	-1	4	9	1	2	費用が得になる
732	0	2	8	3	3	2	2	2	4	4	3	4	2	2	0	0	2	1	2	1	1	1	61	-1	2	4	1	2	めんどくさい
733	0	2	10	3	3	2	2	3	4	3	4	4	1	1	0	0	2	2	2	2	1	2	42	-1	4	9	1	2	ビンビールのデポジット制度
734	0	2	20	1	3	3	4	5	4	5	3	4	4	4	0	0	3	3	3	1	2	3	43	-1	3	4	3	0	また価格が上がると思うとウンザリすり。
735	0	2	20	2	3	3	1	2	2	2	2	4	4	1	0	0	3	3	3	3	3	3	47	-1	2	4	2	3	必要なし
736	0	2	10	1	3	2	2	1	2	1	3	2	4	2	0	0	1	1	1	2	1	1	75	-1	2	5	1	3	何だかわからない
737	0	2	10	1	2	3	2	2	2	2	2	3	4	4	0	0	2	1	1	2	1	1	75	1	4	2	1	3	面倒だと思う
738	0	2	25	1	3	3	4	2	2	2	4	4	4	2	0	0	3	3	1	3	3	3	45	1	2	2	1	3	捨ててない人まで巻き添いになるのは嫌だと思う
739	0	2	6	1	3	4	3	3	2	2	2	3	2	3	0	0	3	3	3	3	3	3	59	-1	3	6	2	3	特にない
740	0	2	4	4	2	3	1	3	3	2	3	2	3	3	0	0	2	1	1	1	2	1	23	-1	4	2	2	1	特に何も感じない
741	0	2	10	2	2	3	3	3	3	3	3	3	3	3	0	0	3	3	3	3	3	3	45	-1	4	3	3	0	好ましくない
742	0	2	10	1	1	4	4	3	3	4	3	5	1	1	0	0	1	1	2	1	1	2	24	1	4	3	2	2	非常にいい活動だと思う
743	0	2	10	1	2	1	1	1	1	1	5	3	3	3	0	0	3	3	3	3	3	3	44	-1	5	6	1	2	外郭団体、天下り先
744	0	2	10	1	3	4	2	3	3	4	2	4	2	2	0	0	2	2	2	1	1	2	52	-1	4	4	2	2	環境保全のための制度
745	0	2	35	1	3	2	3	3	2	3	2	4	2	2	0	0	1	2	2	2	2	2	59	-1	4	2	3	0	どちらかと言うと良い事だと思うが、政府の関わり少なめでないと、メリット薄そう。
746	0	2	15	2	3	3	3	3	3	4	3	3	3	3	0	0	3	3	3	3	3	3	46	-1	3	4	3	0	全然良くない
747	0	2	30	3	3	4	3	3	3	4	4	5	1	1	0	0	3	3	3	3	3	3	50	1	3	3	2	2	本当は喫煙所を作ればいいと思います
748	0	2	20	2	3	4	3	3	3	3	3	3	3	3	0	0	3	3	2	3	3	3	56	-1	2	4	3	0	わからない
749	0	2	20	2	2	3	3	2	3	3	2	4	2	2	0	0	3	3	3	3	3	3	71	-1	4	8	1	2	自己責任
750	0	2	8	1	2	2	2	3	2	2	2	4	2	2	0	0	2	1	1	1	2	1	62	-1	4	2	1	1	考えるのが面倒くさそう
751	0	2	10	4	4	1	1	1	1	1	2	2	2	2	0	0	2	1	2	2	3	2	58	-1	4	8	2	3	バカバカしい
752	0	2	1	1	1	1	1	3	4	3	4	3	3	3	0	0	3	3	3	3	3	3	40	-1	4	6	3	0	特になし
753	0	2	20	1	2	4	3	3	4	4	2	4	1	1	0	0	2	1	1	2	1	1	44	-1	2	11	1	3	画期的な制度に思える。
754	0	2	5	1	3	4	4	3	2	3	3	5	1	1	0	0	2	1	2	2	2	2	52	-1	2	3	1	2	いいと思う
755	0	2	14	1	2	4	2	1	1	4	2	4	2	2	0	0	3	3	3	3	3	3	70	-1	3	8	1	3	デポジット制度？何を考えているんだろうか…。
756	0	2	12	1	2	5	3	4	4	4	3	5	1	1	0	0	3	3	2	2	3	2	43	1	1	5	1	2	面倒
757	0	2	3	1	3	5	3	3	3	2	1	5	1	1	0	0	3	3	3	3	3	3	33	1	4	7	1	3	吸ったタバコを捨てずに持っているのは不衛生。
758	0	2	12	1	4	5	3	3	3	4	1	4	1	2	0	0	3	2	2	2	2	3	59	-1	3	8	1	1	わかない
759	0	2	4	1	3	2	3	4	4	3	3	2	3	4	0	0	1	1	1	1	1	1	33	-1	4	6	2	2	強制労働
760	0	2	15	1	4	4	2	1	1	1	3	3	3	2	0	0	3	3	2	3	3	3	48	-1	2	6	1	3	特になし
761	0	2	18	1	3	3	2	3	3	4	3	3	3	3	0	0	2	2	1	2	1	1	62	-1	4	8	1	3	啓蒙活動
762	0	2	22	2	3	3	2	3	3	3	3	4	3	2	0	0	2	3	2	2	3	2	65	-1	3	6	3	0	吸い殻は焼却ゴミで良いと思う
763	0	2	10	2	3	5	5	5	5	5	5	1	1	5	0	0	2	1	1	1	1	1	49	-1	4	11	1	2	環境問題
764	0	2	25	2	4	5	1	5	4	4	4	4	5	5	0	0	3	2	2	1	2	1	41	-1	3	9	1	3	タバコの吸い殻でお金儲けできる
765	0	2	20	1	3	5	3	3	3	3	3	3	3	3	0	0	2	2	1	2	1	2	47	-1	4	10	1	2	難しい
766	0	2	10	1	4	3	1	1	3	2	4	5	1	1	0	0	1	2	1	2	1	1	34	1	2	5	2	2	難しいからよく分からなかった！ 理解がしにくかった！
767	0	2	15	1	3	4	3	3	3	3	1	4	2	2	0	0	2	1	1	2	1	1	44	-1	5	12	2	2	やりすぎだと思う
768	0	2	20	3	4	3	3	3	3	3	4	2	3	3	0	0	3	1	3	2	3	3	46	-1	4	7	2	2	保証金
769	0	2	40	1	1	3	3	3	3	3	3	3	3	3	0	0	3	3	3	3	3	3	50	-1	2	2	1	3	わからない
770	0	2	15	1	3	5	2	4	2	4	2	5	1	1	0	0	2	1	1	1	1	1	49	-1	4	3	1	2	ちょっと分からない。
771	0	2	10	3	3	5	3	4	4	4	1	5	1	1	0	0	2	2	2	2	2	2	49	-1	4	3	1	2	理解しにくい
772	0	2	5.6	1	2	2	2	1	1	2	3	2	2	4	0	0	2	1	1	2	1	1	51	1	4	7	2	2	自分で吸ったタバコの吸い殻を自分で回収する
773	0	2	20	1	3	3	4	4	4	4	4	4	4	4	0	0	1	2	2	2	2	2	54	-1	4	10	2	2	実現すれば良い
774	0	2	20	4	1	1	3	3	4	3	3	3	3	4	0	0	3	2	1	2	1	2	22	1	4	12	1	2	ポイ捨てはダメなことだと思う
775	0	2	20	1	3	4	2	2	4	4	3	4	2	2	0	0	2	1	2	2	2	2	39	-1	2	5	1	2	特にない
776	0	2	20	2	3	3	3	3	3	3	3	3	3	3	0	0	3	3	3	3	3	3	56	-1	4	5	1	3	特に何とも思わない
777	0	2	1	1	2	5	2	2	2	2	2	5	1	1	0	0	2	1	2	2	2	2	33	1	4	6	1	2	環境保護
778	0	2	15	2	2	5	4	4	4	5	2	4	4	2	0	0	1	1	2	1	1	3	46	-1	2	7	1	2	ポイ捨てが減る
779	0	2	10	1	3	4	3	4	3	3	3	3	3	3	0	0	3	3	3	3	3	3	56	-1	3	8	1	2	特になし
780	0	2	20	1	3	5	1	1	1	1	3	4	2	2	0	0	2	2	1	2	1	3	48	-1	5	12	1	2	邪魔くさい
781	0	2	15	1	2	4	2	2	1	2	2	4	1	1	0	0	2	2	2	2	1	2	54	-1	3	3	1	2	デポジット制度により、吸い殻を捨てるのは、減ると思う。 また、捨てる人はそれが常態化しているので、考えをめぐらす機会になれば良いと思う。
782	0	2	10	1	2	3	2	3	3	4	2	4	3	1	0	0	2	1	2	2	3	3	57	-1	2	3	3	0	よくわからん
783	0	2	18	1	2	4	3	4	4	4	2	4	2	2	0	0	2	2	2	2	2	2	45	-1	2	4	2	3	出来なさそう
784	0	2	10	1	1	4	4	4	4	4	4	4	4	4	0	0	1	1	1	2	1	2	36	-1	2	3	1	3	持って帰って欲しい
785	0	2	12	1	4	5	4	3	3	3	2	3	2	1	0	0	2	2	2	2	1	2	58	-1	2	5	1	3	飲料水のビンと同じシステム
786	0	2	5	1	4	3	3	3	3	3	3	3	3	3	0	0	3	3	3	3	3	3	33	-1	3	6	3	0	よくわからない
787	0	2	10	1	3	4	3	3	3	3	3	3	3	3	0	0	2	2	2	2	2	2	57	-1	2	4	2	2	守るべきマナー。
788	0	2	10	1	2	3	4	3	3	4	3	3	2	2	0	0	2	1	1	2	1	1	46	-1	5	5	1	3	めんどくさそうなイメージがある
789	0	2	15	1	3	3	3	3	4	4	3	4	3	3	0	0	3	3	3	3	3	3	45	-1	2	7	1	3	必要性を感じない
790	0	2	20	2	4	3	3	3	3	4	3	4	3	3	0	0	2	1	1	1	1	1	39	-1	4	7	1	2	めんどくさい
791	0	2	5	2	2	4	2	4	4	3	3	3	3	3	0	0	2	1	1	1	1	1	58	-1	2	7	1	3	わからない
792	0	2	12	1	3	4	3	2	3	3	3	4	1	1	0	0	3	3	3	3	3	3	45	1	4	6	2	3	とにかくいらない制度
793	0	2	20	1	3	4	3	3	3	3	1	5	1	1	0	0	1	1	1	2	2	2	55	-1	4	9	2	2	サービスへの担保
794	0	2	5	1	3	3	5	3	4	5	1	5	1	1	0	0	1	1	1	1	1	2	36	1	4	8	2	2	時間と効率のバランス
795	0	2	10	1	3	5	1	3	3	3	2	5	2	2	0	0	3	3	3	3	3	3	41	-1	2	5	1	2	面倒くさそう
796	0	2	35	2	3	4	2	2	2	3	1	1	1	1	0	0	3	1	3	3	3	3	59	-1	4	4	1	3	めんどくさい
797	0	2	20	1	3	3	2	3	3	2	2	4	1	2	0	0	1	2	2	1	2	2	40	-1	3	5	1	3	残価設定
798	0	2	15	1	3	5	2	3	3	3	4	4	4	5	0	0	3	3	3	3	3	3	63	1	2	4	1	3	わからない
799	0	2	3	1	3	3	3	3	3	3	1	5	1	1	0	0	2	1	2	2	2	2	39	-1	2	2	1	2	回収のしやすさ手軽さ
800	0	2	7	1	1	5	1	1	5	1	3	3	3	3	0	0	2	2	2	2	1	1	44	1	2	2	3	0	あんまりよくわからない
801	0	2	3	3	4	4	4	3	4	3	3	4	3	2	0	0	2	2	1	1	1	1	20	-1	4	2	2	2	ねだん
802	0	2	1	1	5	3	1	1	1	1	3	3	3	3	0	0	2	1	2	2	2	2	28	-1	2	4	1	3	なし
803	0	2	4	1	3	5	4	4	5	5	4	5	5	5	0	0	2	1	1	2	1	1	47	-1	4	6	1	2	証明ができるのか？
804	0	2	15	1	2	2	2	2	2	2	2	3	3	3	0	0	3	3	3	3	3	3	84	-1	4	4	3	0	考えたことがない
805	0	2	30	2	4	2	2	2	2	2	2	2	2	2	0	0	3	3	3	3	3	3	45	-1	2	1	3	0	よくわからない
806	0	2	20	1	2	1	1	1	1	1	3	3	3	3	0	0	3	3	3	3	3	3	22	1	2	15	3	0	面倒くさいのでなんとも言えない
807	0	2	10	2	2	2	4	4	4	4	2	4	2	4	0	0	2	1	2	2	1	2	33	1	2	2	2	2	手間がかかる
808	0	2	10	1	1	3	3	3	3	3	3	3	3	3	0	0	3	3	3	3	2	3	30	-1	3	5	3	0	ゴミ捨て場の増進
809	0	2	1	1	2	4	4	4	3	3	3	5	1	1	0	0	3	1	1	3	3	3	64	1	3	3	2	3	モラルハラスメント
810	0	2	20	2	2	5	4	4	4	4	4	5	1	1	0	0	2	2	2	2	1	2	25	-1	3	4	1	3	なし
811	0	2	10	1	2	5	2	3	3	3	4	5	1	1	0	0	1	1	1	1	1	2	48	-1	3	5	2	2	環境を考慮している
812	0	2	1	1	4	5	2	4	5	4	1	5	1	1	0	0	1	2	2	2	1	2	24	1	4	9	3	0	エコ
813	0	2	3	3	3	2	3	3	3	3	3	3	3	2	0	0	1	1	1	1	1	1	23	-1	2	4	2	1	いい
814	0	2	20	2	3	4	4	5	4	5	4	5	1	1	0	0	2	2	2	2	2	2	48	-1	2	8	1	2	良い事だと思う。
815	0	2	10	1	3	2	2	2	3	2	3	3	3	2	0	0	3	2	3	3	3	3	31	-1	2	5	1	1	政府の支援
816	0	2	13	1	4	3	3	3	3	3	3	3	3	3	0	0	2	2	2	1	1	1	38	-1	3	1	3	0	分からない
817	0	2	1	3	3	2	3	3	3	1	4	3	4	3	0	0	1	1	1	2	2	1	33	-1	4	6	1	2	悪い
818	0	2	20	1	1	3	1	2	2	2	4	4	3	3	0	0	3	1	1	3	1	3	43	1	3	3	1	1	環境にやさしい
819	0	2	15	1	3	4	2	2	4	4	2	3	2	1	0	0	2	2	2	2	1	1	70	-1	3	1	1	3	あまりよくわからない。
820	0	2	5	1	1	3	4	4	5	4	5	5	5	5	0	0	3	3	3	3	3	3	46	1	3	3	3	0	よく分からない
821	0	2	7	3	3	3	3	3	3	3	4	4	2	2	0	0	2	1	1	2	2	2	60	-1	4	1	3	0	よくわからない
822	0	2	5	1	2	2	2	2	1	2	3	2	1	4	0	0	3	3	3	3	3	3	32	-1	3	8	3	0	良く無い
823	0	2	20	1	3	4	4	3	3	4	2	5	1	1	0	0	2	2	2	2	2	2	45	-1	2	4	1	3	JT
824	0	2	20	2	4	4	4	3	4	4	4	5	1	1	0	0	1	2	2	2	2	2	34	-1	2	3	1	2	とにかくお金をとって吸わない環境を作って欲しい
825	0	2	10	1	3	3	3	3	3	3	4	4	3	3	0	0	2	2	2	2	1	1	28	-1	4	1	3	0	わからない
826	0	2	6	1	3	4	2	3	2	2	1	5	1	1	0	0	3	1	1	2	1	3	49	-1	4	8	2	3	全く理解できない
827	0	2	15	1	4	5	2	2	1	2	1	5	1	1	0	0	2	2	2	2	1	2	47	-1	2	7	2	3	よくわからない
828	0	2	10	2	3	4	4	4	4	4	4	4	2	2	0	0	2	2	2	2	2	2	39	-1	2	7	1	3	好ましい行動である。
829	0	2	20	1	2	4	3	4	4	4	1	5	1	1	0	0	2	1	1	1	1	1	47	-1	4	9	1	1	よくわからない
830	0	2	12	1	3	4	4	3	4	4	4	4	4	4	0	0	1	2	2	2	2	2	42	-1	2	4	1	2	エコで環境保護
831	0	2	10	3	4	3	3	4	3	4	4	3	2	2	0	0	3	3	1	1	2	1	24	1	4	10	1	3	便利そうだから変わらない感じがする
832	0	2	20	2	2	4	2	3	4	4	1	5	2	1	0	0	3	3	3	2	1	3	46	-1	1	11	1	2	分かりづらい
833	0	2	15	1	3	1	1	1	1	1	1	4	2	2	0	0	1	1	2	1	1	1	49	-1	3	2	1	2	賛成である
834	0	2	20	1	5	1	1	1	3	1	3	3	3	3	0	0	1	2	2	2	2	2	48	-1	4	7	2	2	牛乳瓶
835	0	2	10	1	3	3	3	2	2	2	3	4	1	1	0	0	2	2	2	1	1	2	57	1	2	2	2	2	ポイ捨てをする人が 減れば、吸わない人にも迷惑がかからないと思います。
836	0	2	5	1	3	3	3	3	3	4	3	3	3	1	0	0	1	1	2	2	2	2	58	1	2	9	1	3	吸い殻についての捨て方のマナーや常識的に考え方
837	0	2	10	1	1	4	2	2	4	4	1	5	1	1	0	0	2	1	2	1	2	2	38	-1	4	10	1	2	ポイ捨ても減ってとても良い
838	0	2	5	2	2	4	3	2	4	4	1	5	5	1	0	0	2	2	2	2	2	2	44	-1	5	8	1	3	デポジットで返金してくれるなら、ポイ捨ては減ると思います
839	0	2	5	2	2	3	3	3	3	3	3	3	3	3	0	0	3	3	1	2	2	1	69	-1	4	4	3	0	分からない
840	0	2	5	2	3	5	2	2	2	2	1	5	1	1	0	0	2	2	2	2	2	2	37	-1	4	7	1	2	無いです
841	0	2	13	3	3	4	4	4	3	3	3	4	2	2	0	0	2	2	2	2	1	2	37	-1	4	5	2	1	実現性が難しそう
842	0	2	3	2	3	4	4	3	4	2	3	5	3	2	0	0	2	2	2	2	2	2	23	1	4	8	3	0	分からない
843	0	2	12	1	3	4	1	2	1	2	5	5	3	1	0	0	2	1	2	2	1	2	62	1	4	5	3	0	むづかしい
844	0	2	1	1	3	4	2	2	2	1	2	4	1	1	0	0	3	3	1	1	2	1	38	-1	3	4	2	3	清掃にかかわる保証金だと思う
845	0	2	6	1	4	4	4	4	4	4	4	4	3	4	0	0	3	3	3	3	3	3	28	-1	2	8	3	0	捨てる場所
846	0	2	10	4	3	4	4	4	5	4	2	5	1	1	0	0	3	1	3	1	3	1	74	-1	2	4	3	0	たばこ税の中で吸収してほしいです。
847	0	2	20	2	3	3	1	1	1	1	1	4	2	2	0	0	3	3	3	3	3	3	42	-1	2	2	3	0	特にない
848	0	2	20	1	3	3	2	2	2	2	2	5	5	5	0	0	3	3	3	3	3	3	61	1	1	3	2	3	一部の人達の問題
849	0	2	10	2	3	2	2	3	3	4	4	4	3	3	0	0	1	1	1	1	1	1	49	-1	4	6	1	2	大変分かりやすく丁寧な説明があり、安全安心な対応が分かりやすく感じたので満足して利用することが出来た。
850	0	2	14	2	3	3	2	4	3	2	2	4	3	2	0	0	2	2	2	2	2	2	72	-1	4	2	1	3	回収
851	0	2	20	5	5	1	1	1	1	1	1	1	1	1	0	0	3	3	3	3	3	3	48	-1	4	7	3	0	くそなせいど
852	0	2	3	1	2	4	3	3	2	3	3	5	5	5	0	0	3	3	3	3	3	3	48	-1	3	8	1	2	特になし
853	0	2	5	1	3	4	4	3	3	4	2	4	2	2	0	0	1	3	3	2	3	2	74	-1	4	5	2	3	根本的な解決にはならない。
854	0	2	8	1	2	1	1	1	1	1	3	5	5	1	0	0	2	2	1	2	2	2	44	-1	3	8	3	0	特にない 初めて聞いた言葉
855	0	2	13	3	3	4	3	4	4	4	1	5	5	5	0	0	2	2	1	2	2	2	29	-1	4	6	3	0	特にありません
856	0	2	20	1	1	3	3	3	3	3	3	3	3	3	0	0	3	3	3	3	3	3	66	-1	4	3	1	3	よく分からない
857	0	2	5	1	3	3	3	2	3	3	3	2	3	2	0	0	3	2	2	2	1	1	40	-1	4	6	3	0	とくになし
858	0	2	15	2	3	3	2	2	3	3	3	4	2	2	0	0	2	2	2	2	2	2	32	-1	4	5	1	2	浸透しない
859	0	2	5	1	3	3	3	3	2	2	3	4	3	3	0	0	2	1	1	1	1	1	44	-1	4	12	1	1	返金
860	0	2	7	3	3	4	3	3	4	4	1	5	1	1	0	0	3	3	3	3	3	3	49	-1	4	5	3	0	反対
861	0	2	8	1	3	3	3	2	2	2	2	5	1	1	0	0	2	1	1	2	1	2	60	1	4	3	1	2	吸殻をためて回収場所へもっていくのは面倒だと思う。
862	0	2	10	2	3	5	4	4	4	3	5	3	4	3	0	0	1	1	2	3	1	1	23	-1	2	5	2	1	いいと思う
863	0	2	12	1	2	4	2	3	2	4	3	5	2	2	0	0	3	3	3	3	3	3	50	1	3	6	3	0	聞いたことがなくて分からない
864	0	2	15	3	3	3	2	2	2	2	3	4	4	4	0	0	3	1	1	2	2	3	26	-1	4	1	2	3	ナンセンス
865	0	2	20	2	2	2	1	1	1	1	4	2	3	3	0	0	3	3	3	3	3	3	70	-1	2	4	3	0	いじめである
866	0	2	20	2	2	3	3	3	3	3	3	3	3	3	0	0	1	1	1	1	2	2	39	-1	2	10	1	3	いい
867	0	2	10	1	3	5	1	1	1	1	4	4	4	4	0	0	3	1	1	3	3	1	69	-1	4	12	2	2	実質的値上げ。返金するよりリサイクル分を値上げで確保した方がわかりやすい。
868	0	2	3	3	3	3	2	3	3	3	3	2	3	3	0	0	3	3	3	2	2	1	30	-1	2	1	1	1	なし
869	0	2	5	1	3	3	2	3	2	3	3	2	3	2	0	0	2	1	1	1	1	3	61	1	3	7	3	0	わからない
870	0	2	10	1	2	4	2	4	2	2	1	4	1	1	0	0	2	2	2	2	1	2	65	-1	2	4	1	2	禁煙促進の一環としてよいアイディア
871	0	2	5	1	3	5	3	3	3	3	3	3	3	3	0	0	2	1	2	3	3	3	40	-1	4	8	1	2	わからない
872	0	2	6	1	1	5	2	4	2	1	1	5	1	1	0	0	3	1	3	2	3	3	69	1	4	9	2	2	回収
873	0	2	5	3	5	3	3	4	4	4	4	4	2	2	0	0	2	2	2	2	1	2	30	-1	5	6	1	2	お店で吸う場合はどのように管理するのか。持ち帰るのはめんどくさい
874	0	2	8	2	2	5	1	3	4	4	1	5	1	1	0	0	1	2	2	2	2	2	37	-1	5	8	1	2	ポイ捨ては間違いなく減ると思いました
875	0	2	10	1	4	4	4	3	4	2	3	3	3	4	0	0	3	3	3	3	3	3	43	-1	3	3	2	3	デポジットに必要性を感じない
876	0	2	20	1	3	4	1	3	3	2	4	4	2	2	0	0	3	3	3	3	3	3	63	1	2	1	3	0	よくわかりません。
877	0	2	20	1	4	4	1	1	1	2	3	4	1	1	0	0	2	3	1	3	3	3	53	1	2	2	2	3	きちんと機能する制度とは思えない
878	0	2	5	2	3	3	3	3	3	3	3	3	4	4	0	0	1	1	1	1	1	1	23	-1	4	3	1	1	めんどう
879	0	2	10	2	4	2	1	1	2	1	2	3	2	2	0	0	3	3	3	3	3	3	60	1	3	3	1	3	馬鹿馬鹿しい
880	0	2	15	1	2	4	1	1	1	1	1	5	1	1	0	0	3	1	3	3	3	3	39	-1	2	4	1	2	特になし特になし
881	0	2	15	1	3	4	4	4	4	4	1	5	1	1	0	0	2	1	1	1	1	1	45	-1	4	11	1	2	ポイ捨てが増えるので灰皿を先ずはおくべきである。
882	0	2	1	3	1	4	1	1	1	1	3	3	3	3	0	0	1	1	1	1	1	1	21	1	2	9	3	0	よく分からなかったです
883	0	2	20	1	3	3	3	3	3	3	3	3	3	3	0	0	1	1	1	1	1	1	36	-1	3	5	1	2	よくわからん
884	0	2	5	1	1	4	4	4	4	4	3	5	5	5	0	0	3	3	3	3	3	3	51	1	3	1	3	0	意味が分からない
885	0	2	12	2	2	4	3	4	3	3	2	4	3	2	0	0	2	2	2	1	2	2	40	-1	3	11	2	2	たばこの実質的な値下げ
886	0	2	30	2	4	4	4	4	4	4	4	3	3	4	0	0	3	3	3	3	3	3	28	-1	2	7	1	1	あまり分からない
887	0	2	20	1	2	4	2	3	1	2	2	4	2	2	0	0	3	3	3	3	3	3	53	1	4	9	1	2	吸殻を溜めるのは難しい
888	0	2	8	2	2	3	3	3	3	3	3	3	3	3	0	0	3	3	3	3	3	3	35	-1	4	6	1	3	必要性を感じない
889	0	2	15	1	1	2	3	3	3	3	3	3	3	3	0	0	3	3	3	3	3	3	29	-1	4	4	1	2	特にない
890	0	2	20	3	3	5	4	5	5	4	2	3	3	3	0	0	3	3	3	3	3	3	31	-1	2	5	3	0	愛煙家にとって良くない話
891	0	2	3	1	1	1	1	1	1	1	3	3	3	3	0	0	3	3	3	3	3	3	57	1	1	1	1	3	意味不明
892	0	2	10	1	4	1	2	1	1	1	1	5	1	1	0	0	2	1	1	2	1	1	37	-1	4	11	1	2	運営費用が多額になりそう
893	0	2	40	1	2	4	2	3	1	2	2	5	2	1	0	0	1	1	2	2	2	2	56	1	4	4	1	2	思い浮かびませんでした
894	0	2	5	1	2	3	2	1	1	1	3	5	1	1	0	0	3	3	3	3	3	3	39	-1	2	3	1	2	ただの値上げだと思う。
895	0	2	20	1	4	5	2	3	2	2	1	5	1	1	0	0	2	1	1	2	1	1	51	1	2	6	2	2	面倒
896	0	2	20	1	4	4	5	4	4	5	4	5	4	5	0	0	2	2	2	2	2	1	44	-1	2	7	2	1	マナー、ゴミをちゃんとしてほしい
897	0	2	15	1	4	3	3	4	4	4	1	5	1	1	0	0	2	2	2	2	1	3	31	-1	2	5	3	0	税収の確保のため
898	0	2	10	2	3	4	3	4	3	3	4	4	3	3	0	0	2	2	2	3	2	3	46	-1	2	6	2	1	なし
899	0	2	20	2	4	4	1	3	3	3	3	4	2	2	0	0	2	1	2	2	1	2	35	-1	4	11	1	2	吸い殻ポイ捨て対策に良さそう
900	0	2	12	1	2	4	1	1	1	2	2	5	1	1	0	0	2	1	2	2	1	2	57	1	4	8	1	2	デポジット制度という言葉や制度を初めて知りました。確かに吸い殻もこういう形で有効活用できるのは良い事だと思いました。
901	0	2	25	1	1	3	2	3	3	3	3	3	3	3	0	0	1	2	1	2	1	3	73	1	2	1	1	2	自分からゴミを出さないし回収する事で迷惑をかけない
902	0	2	17	1	3	3	3	3	2	2	3	4	4	4	0	0	3	3	3	3	3	3	51	1	2	7	1	2	面倒な制度が始まるならやめた方がいいと判断する。
903	0	2	20	1	3	5	5	4	2	2	5	5	5	1	0	0	3	3	3	3	3	3	49	-1	2	5	2	1	脱酸素につながり自分で責任持って処理する。
904	0	2	2	3	3	2	1	1	1	1	2	4	2	2	0	0	3	3	3	3	3	3	21	1	3	5	3	0	ポイ捨ては極力しないから値段をこれ以上あげないでほしい
905	0	2	15	1	4	4	4	4	4	4	2	4	2	2	0	0	2	2	2	2	1	1	45	-1	2	5	1	2	少しでも環境がよくなるのかなと思う
906	0	2	13	1	2	2	1	1	1	1	3	3	3	3	0	0	3	3	3	3	3	3	58	1	2	3	3	0	わからない
907	0	2	20	2	3	3	2	2	2	4	3	5	4	4	0	0	3	3	3	3	3	3	63	1	2	5	2	3	やりたくない
908	0	2	15	3	3	4	3	3	4	3	3	4	4	4	0	0	2	1	2	2	3	2	34	-1	4	6	1	2	ありだと思う
909	0	2	5	1	4	1	1	1	1	1	3	3	3	3	0	0	3	3	3	3	3	3	26	-1	2	4	1	2	なし
910	0	2	15	3	3	4	4	3	3	4	1	4	2	1	0	0	2	2	2	1	1	1	38	-1	3	7	3	0	可能
911	0	2	20	5	4	1	1	1	1	1	5	1	5	5	0	0	1	1	1	1	1	1	46	-1	4	4	1	1	めんどくさい制度
912	1	1	10	1	3	4	3	4	4	4	4	5	5	5	3	0	3	3	3	3	3	3	49	-1	3	6	3	0	分からない
913	1	1	20	3	3	3	3	3	3	3	3	3	3	3	3	0	3	3	3	3	3	3	47	-1	2	10	1	3	わからない
914	1	1	5	2	2	2	2	2	3	2	3	3	2	3	2	3	1	2	2	2	2	2	23	1	4	5	3	0	効率的である
915	1	1	12	1	3	4	2	3	2	2	3	4	2	2	3	0	1	1	1	1	1	2	55	1	3	12	3	0	ポイ捨てしてないのに心外
916	1	1	1	1	5	5	5	5	5	5	1	5	1	1	3	0	2	2	2	1	1	2	30	-1	4	6	1	1	わからない
917	1	1	20	1	2	5	3	3	4	3	3	3	3	3	3	0	3	3	3	3	3	3	45	-1	2	1	1	2	わからない
918	1	1	8	4	3	3	3	3	3	3	3	4	2	1	2	3	2	1	2	2	2	2	46	-1	5	8	2	3	何とも言えないけど
919	1	1	5	2	3	4	4	2	2	2	2	5	5	5	3	0	3	3	3	3	3	2	28	1	4	8	2	2	吸い殻を返すことで、最初に支払った預かり金を返してもらえる
920	1	1	10	2	2	3	3	3	3	3	3	4	3	3	2	1	3	3	3	3	3	3	52	-1	3	7	1	3	よくわからない
921	1	1	5	2	3	3	3	4	4	4	4	3	2	2	3	0	1	3	1	2	3	3	51	-1	5	13	1	2	そこそこの金額と、回収までの距離、手間が重要
922	1	1	5	2	2	3	2	3	3	3	3	3	3	3	3	0	2	1	2	1	2	3	27	-1	4	5	1	3	特になし
923	1	1	25	3	4	5	4	4	5	4	5	3	3	4	2	3	1	2	1	2	1	1	37	-1	4	10	1	2	めんどくさい
924	1	1	20	1	2	4	4	3	4	3	3	4	4	4	2	2	3	3	2	3	1	2	64	-1	2	1	3	0	特になし
925	1	1	15	1	3	5	5	5	3	2	1	5	5	1	3	0	2	1	1	1	1	1	53	1	2	4	2	3	初めて聞いた言葉ですが、図を見て大事な事だと思いました。
926	1	1	5	1	3	5	5	5	5	5	3	5	1	1	3	0	2	2	2	2	1	2	73	-1	4	3	2	1	たばこは有害
927	1	1	20	1	2	3	1	3	1	1	1	4	2	2	3	0	1	2	2	2	1	1	46	-1	4	14	1	2	推進すべき制度であると考える。
928	1	1	4	1	4	4	4	4	4	4	4	5	5	4	2	2	1	1	2	1	1	2	29	1	3	4	1	1	わからない
929	1	1	5	1	3	1	1	1	1	1	1	5	1	1	3	0	1	2	2	1	2	1	50	-1	4	12	1	2	可能ならやればいいと思う。
930	1	1	10	1	3	4	5	5	4	4	5	5	4	4	3	0	1	1	2	1	2	1	47	1	5	11	1	2	とても良い考えだと思います。
931	1	1	8	1	3	5	4	5	5	5	2	4	2	1	1	1	1	2	2	2	2	2	57	-1	4	10	1	2	環境を考えるのであれば実施はやむなし
932	1	1	10	1	3	4	1	3	4	5	2	4	1	1	3	0	1	1	1	3	2	1	45	-1	4	11	1	3	ビール瓶の回収
933	1	1	20	2	2	2	2	4	4	2	3	4	2	2	3	0	3	2	3	3	3	2	54	-1	2	6	3	0	善意のポイント制度
934	1	1	10	2	3	5	4	4	5	5	1	5	1	1	2	3	1	2	2	1	2	1	49	-1	4	11	1	2	とくにはない
935	1	1	20	2	3	4	4	4	3	4	3	4	3	3	2	3	1	1	1	2	2	1	56	-1	3	10	1	2	特にない
936	1	1	20	2	4	3	3	3	3	3	3	3	3	3	3	0	1	1	1	1	1	1	39	-1	5	12	1	3	いろいろです。
937	1	1	20	1	4	4	3	3	1	1	2	5	1	1	3	0	3	2	3	3	3	3	56	-1	3	9	2	3	特になし
938	1	1	3	1	1	3	3	3	3	3	3	3	3	3	3	0	3	3	3	3	3	3	35	-1	2	8	3	0	分からない
939	1	1	25	2	3	4	3	4	4	4	3	4	2	2	3	0	1	2	1	1	2	1	40	-1	4	5	2	2	制度が複雑になりそう
940	1	1	2	2	1	3	1	3	3	4	2	4	3	4	2	2	2	1	1	2	2	1	23	1	4	4	2	1	ベビースモーカー
941	1	1	5	1	2	2	3	4	3	3	3	4	2	2	3	0	2	2	1	1	1	2	38	-1	2	5	1	2	近未来的なイメージ
942	1	1	15	1	3	4	4	4	4	4	2	5	1	1	3	0	1	1	2	2	2	1	63	-1	4	9	1	2	なじむのか不明
943	1	1	12	2	3	3	2	2	2	1	2	3	3	3	3	0	3	3	3	3	3	3	56	-1	4	12	1	2	返却するまで吸い殻を保管するのは非現実的
944	1	1	20	1	3	2	2	2	2	2	1	4	4	1	3	0	2	2	2	2	2	2	68	-1	3	8	1	3	これと言ってない
945	1	1	8	1	2	4	3	4	3	4	2	4	3	4	3	0	1	2	2	1	2	1	34	-1	2	2	2	3	デポジット制度には、あまり賛同できない。
946	1	1	25	3	3	4	4	4	4	3	4	3	4	3	3	0	2	1	1	1	1	2	67	-1	4	6	3	0	必要ない
947	1	1	20	1	3	3	1	1	1	1	3	4	1	1	3	0	3	3	3	3	3	3	46	-1	1	3	1	2	大反対
948	1	1	20	2	4	1	1	1	1	1	1	1	1	1	3	0	3	2	1	3	2	1	60	-1	2	9	1	3	ポイ捨て禁止
949	1	1	15	1	1	4	2	4	4	2	4	3	2	2	3	0	2	1	1	2	2	1	54	-1	2	3	3	0	ポイ捨て
950	1	1	10	1	2	3	3	4	3	3	3	4	2	1	2	1	1	1	2	1	2	1	42	-1	4	13	2	2	かんきょうたいさく
951	1	1	5	1	3	4	1	3	2	2	1	5	1	1	3	0	1	3	1	3	2	1	28	1	4	12	3	0	手間が増えそう
952	1	1	8	1	3	4	3	4	4	4	4	4	4	4	4	3	1	2	2	1	2	1	52	-1	2	2	2	1	環境改善
953	1	1	1	1	1	5	5	5	5	5	1	5	1	1	1	3	1	1	1	1	2	1	32	-1	4	5	1	2	安心しつつ使いやすい
954	1	1	20	1	1	2	3	3	3	3	4	3	3	3	1	3	2	2	1	2	1	1	39	-1	4	8	1	1	タバコ価格の高騰
955	1	1	20	1	1	4	3	3	3	3	3	4	3	3	1	3	3	3	3	3	3	2	46	1	2	5	2	3	よくわからない
956	1	1	10	1	3	4	5	4	4	5	4	5	4	3	1	2	1	1	1	1	1	1	36	1	4	7	1	3	環境に良い
957	1	1	12	1	2	3	3	3	3	3	3	4	4	4	2	3	1	1	1	1	1	1	41	1	2	1	3	0	よくわからない
958	1	1	20	1	2	2	2	2	2	2	5	1	5	5	1	3	3	3	3	3	3	3	54	-1	3	4	1	3	差別制度
959	1	1	5	1	3	4	3	3	3	3	3	4	3	3	3	0	3	3	3	1	3	1	28	-1	2	10	1	3	特にありません。
960	1	1	3	1	2	4	3	3	3	4	3	5	1	1	3	0	1	1	2	2	2	1	49	-1	4	8	3	0	タバコのポイ捨てが減るものの、デポジットのための予算が膨大になりそうなイメージを持ちました
961	1	1	10	1	3	3	3	2	3	3	3	4	2	3	1	3	2	1	1	2	2	2	56	-1	2	1	3	0	特になし
962	1	1	1	2	2	2	2	3	3	3	3	4	3	2	2	3	1	1	2	1	2	1	33	1	4	8	1	2	お金が返ってくる
963	1	1	30	1	3	2	1	3	2	2	2	3	3	3	1	3	1	2	2	1	1	2	60	-1	4	9	1	3	特にない
964	1	1	5	2	3	5	3	3	4	4	2	5	2	1	3	0	1	1	2	2	2	1	59	-1	2	8	1	2	返還金
965	1	1	10	1	3	4	3	2	2	4	4	4	2	2	3	0	1	2	2	1	2	1	48	1	4	11	1	2	吸い殻のゴミを減らす事は重要だと思うので良い取り組みだと思う
966	1	1	40	1	3	4	3	3	2	2	4	4	3	3	3	0	3	2	1	1	1	2	57	-1	4	3	1	2	タバコの吸い殻の有害さは解ったし、回収に関する話しも解った。マナーとして守る人がいるかどうかが問題だ。
967	1	1	40	1	1	1	2	1	1	1	1	2	1	1	4	1	3	3	3	3	3	3	53	-1	2	11	3	0	特に
968	1	1	15	4	4	4	5	4	5	4	4	4	5	4	1	2	2	1	1	1	1	1	38	-1	4	10	1	2	なし
969	1	1	18	2	2	3	2	3	3	3	4	3	3	3	3	0	3	3	3	2	1	2	54	-1	3	9	1	3	環境問題
970	1	1	5	1	3	4	2	3	2	2	4	4	2	1	3	0	1	2	2	1	2	1	70	-1	4	5	3	0	試してみるのもいいと思う。
971	1	1	10	1	3	5	1	1	1	1	1	5	5	5	2	1	1	1	1	1	1	1	38	1	3	7	1	1	ポイントが貯まったら嬉しい。
972	1	1	20	3	3	4	3	4	4	4	3	4	2	2	3	0	1	1	2	1	1	1	58	-1	1	1	1	2	環境対策
973	1	1	8	1	4	5	3	3	3	4	2	4	1	1	2	3	2	1	2	2	2	1	55	1	4	8	2	2	環境や生態系の保護になるならとても良い取り組みだと思う
974	1	1	15	3	4	4	4	5	4	4	1	5	1	1	3	0	1	1	2	1	2	1	63	-1	4	3	1	2	回収施設の設置費用、吸い殻の計量方法など難しいと思うが実現したらいいと思う。
975	1	1	20	1	3	4	1	1	1	1	3	4	2	1	3	0	1	1	1	2	2	3	55	-1	3	4	2	3	考えもつかなかったが、良い制度だと思う。
976	1	1	15	1	3	5	5	5	5	5	5	5	1	1	3	0	3	3	3	3	3	3	51	-1	2	5	3	0	自覚が必要
977	1	1	30	1	2	5	1	1	5	3	3	4	4	4	3	0	2	1	2	2	1	2	53	-1	1	6	1	3	わからない
978	1	1	2	1	3	4	2	2	2	2	3	4	2	2	3	0	1	1	1	2	2	1	48	-1	2	6	3	0	自己責任
979	1	1	1	2	3	4	5	5	4	5	4	5	1	1	3	0	1	2	2	1	2	1	24	-1	4	6	1	2	デポジット制度が浸透したらタバコのポイ捨ても減ると思う
980	1	1	15	2	3	3	2	2	2	3	2	4	2	2	3	0	1	2	2	1	2	1	53	-1	3	7	3	0	環境を守る事に繋がる
981	1	1	5	1	2	5	5	5	5	5	1	5	1	1	2	2	1	1	2	2	2	1	28	-1	4	6	1	2	お金で環境を良くする
982	1	1	3	1	2	5	5	5	5	5	1	5	1	1	3	0	1	1	2	2	2	1	36	-1	2	4	1	2	禁煙のきっかけ
983	1	1	10	1	3	5	5	5	5	5	1	5	1	1	3	0	1	1	1	1	1	2	32	-1	4	11	1	2	実現化しそうで、多分できない。電子タバコなら、吸殻を捨てる必要がないので、電子タバコの減税を行って、紙巻きから誘導すれば、解決するのではないか？
984	1	1	9	1	4	4	4	4	4	4	2	4	3	2	2	3	2	2	2	2	2	2	49	-1	3	4	3	0	よい
985	1	1	5	1	1	5	5	5	5	2	1	5	1	1	3	0	2	2	2	1	2	1	47	-1	4	10	1	2	お金が返ってくる
986	1	1	20	2	2	1	1	1	1	4	2	2	4	5	3	0	3	3	3	3	3	3	25	-1	4	12	1	3	無意味である
987	1	1	5	2	2	2	1	2	1	1	4	4	1	1	3	0	3	1	3	3	3	2	55	1	4	8	2	1	タバコの吸い殻を返すことで、お金が戻ってくる仕組み
988	1	1	10	2	3	1	2	1	2	2	3	3	2	2	4	2	1	1	1	2	2	3	53	-1	4	13	2	2	特になし
989	1	1	1	1	2	5	2	2	2	2	2	5	1	1	1	3	1	1	1	1	1	2	44	-1	4	10	1	2	特になし
990	1	1	4	1	3	3	3	2	3	3	2	5	1	1	3	0	1	2	2	1	1	1	35	1	2	1	3	0	吸殻のゴミが減り喫煙者の意識が変わってくる
991	1	1	10	2	4	2	4	5	2	2	4	4	2	5	2	3	1	2	1	1	2	1	66	-1	4	6	1	1	たばこの吸方は吸殻に気をつけるべきである
992	1	1	10	1	5	2	2	2	2	1	1	5	1	1	3	0	1	2	2	3	2	1	41	-1	4	10	2	3	責任転嫁
993	1	1	10	1	3	3	3	3	4	4	3	4	3	2	2	3	2	3	3	2	2	3	49	-1	4	4	3	0	なし
994	1	1	22	1	3	4	2	2	1	1	1	5	1	1	3	0	2	2	2	1	1	2	52	-1	4	9	1	2	無し
995	1	1	15	2	3	3	3	4	4	4	2	4	1	1	2	3	1	1	2	2	2	1	38	-1	4	5	3	0	そこまでして吸おうと思えるかと思ったが、ニコチン中毒者はタバコが切れるとガソリン使ってでも買いに行くのでアリかなと。
996	1	1	10	2	2	2	4	4	2	3	3	3	3	2	1	2	2	2	2	1	2	2	60	-1	4	11	1	2	わかりやすい
997	1	1	3	1	3	3	3	3	3	3	3	3	3	3	2	3	1	3	2	3	2	1	29	-1	4	14	3	0	取り扱いに気つけて
998	1	1	30	2	3	3	3	3	3	5	4	3	2	3	4	3	2	2	2	2	3	2	26	1	2	1	2	3	なし
999	1	1	10	1	3	5	4	4	4	4	1	5	5	5	3	0	1	3	1	3	2	2	26	-1	4	10	1	2	ポイ捨て防止
1000	1	1	30	1	3	4	4	4	4	5	2	4	2	2	1	3	3	2	3	3	3	2	45	-1	2	4	1	3	特になし
1001	1	1	1	1	5	2	5	5	5	5	4	3	4	4	3	0	2	2	2	1	1	1	42	1	4	5	3	0	わからない
1002	1	1	15	1	2	4	3	4	3	4	2	3	4	2	4	3	2	2	2	2	2	1	61	-1	4	2	1	2	タバコは必要ないというイメージ
1003	1	1	20	1	2	4	4	4	5	4	4	4	4	4	2	3	2	2	2	2	1	1	49	-1	4	6	1	1	高い
1004	1	1	10	3	3	3	3	3	3	4	3	3	3	2	1	3	1	1	2	2	2	1	67	-1	2	4	3	0	環境保護
1005	1	1	15	1	3	5	1	2	1	1	1	5	1	1	3	0	1	1	2	1	2	1	62	-1	4	10	2	3	環境保護
1006	1	1	3	2	3	4	3	3	2	2	3	4	4	4	3	0	1	2	1	1	1	1	67	-1	4	4	1	3	特にない
1007	1	1	15	1	2	5	1	1	1	1	2	4	2	2	3	0	1	1	2	1	1	2	65	-1	3	5	1	2	特に思いつきません
1008	1	1	10	1	2	5	1	1	1	1	5	5	1	1	3	0	1	1	2	2	2	1	50	-1	4	6	1	3	先進的
1009	1	1	10	1	3	4	2	2	2	2	1	5	1	1	3	0	1	1	1	2	2	1	46	1	3	11	2	2	わからない
1010	1	1	20	2	3	4	2	2	2	2	3	4	2	2	2	3	3	3	3	3	3	3	58	-1	3	4	1	2	つまらんこと言うな
1011	1	1	10	1	3	4	3	2	2	2	3	4	2	2	3	0	2	1	1	2	1	2	71	-1	4	2	2	2	汚い吸い殻がなくなるかな？
1012	1	1	6	1	3	4	2	4	3	3	4	5	1	1	3	0	1	1	2	2	2	1	35	-1	2	8	1	3	環境にいい
1013	1	1	20	1	2	1	1	1	1	1	3	5	5	1	3	0	3	3	3	3	3	3	56	-1	4	12	1	3	制度が、あっても、有効にはたらかない
1014	1	1	15	1	3	4	2	4	4	3	4	5	1	1	1	2	3	3	3	3	3	3	64	-1	4	10	1	3	わかりません
1015	1	1	3	3	4	4	3	4	5	4	4	4	2	4	2	3	2	1	2	3	1	2	22	-1	4	3	1	2	めんどくさそう
1016	1	1	5	1	4	4	2	3	3	2	1	5	1	1	3	0	1	1	2	1	2	1	36	-1	5	11	1	3	環境意識が高まる
1017	1	1	10	3	3	4	3	4	4	4	4	4	4	3	2	2	3	3	3	3	3	3	52	-1	4	5	3	0	よくない
1018	1	1	4	1	2	3	2	3	3	2	3	4	2	1	3	0	1	1	2	2	2	2	44	1	2	2	3	0	環境に悪い
1019	1	1	4	1	3	4	2	4	2	2	3	4	2	2	3	0	1	1	1	2	2	2	69	-1	4	4	3	0	たばこの吸い殻が環境に悪影響を与えているようなので、ある程度喫煙者に負担を強いても仕方がないと思います。
1020	1	1	6	1	3	1	1	1	1	1	3	4	1	1	3	0	1	1	2	1	2	1	52	1	4	8	1	2	ホームレスの収入減になりそう
1021	1	1	4	1	5	5	1	1	1	1	3	4	1	1	3	0	1	1	2	1	2	1	37	-1	3	3	1	3	充電器等のレンタル機器としてのデポジットは聞くが、捨てるべき吸い殻をデポジットで回収するというのは斬新な考え方だなぁと感じた。
1022	1	1	4	3	2	4	4	4	4	5	1	5	1	1	3	0	1	2	1	1	1	2	37	-1	4	1	1	2	たばこを吸う人の責任と吸う上での環境配慮
1023	1	1	45	1	3	5	4	5	5	5	5	5	5	5	3	0	1	2	2	1	2	1	76	-1	4	12	2	2	喫煙者の意識改革。
1024	1	1	10	1	2	3	2	1	2	1	1	5	1	1	3	0	3	3	3	3	3	3	56	-1	4	15	2	3	歩きタバコやポイ捨てがほぼ無くなった状況で多くの喫煙者に手間やコストを強いる有益性が低い施策と思います。
1025	1	1	12	1	3	3	3	2	2	2	1	5	5	5	3	0	1	1	1	1	1	2	58	-1	5	1	1	2	昔の空き瓶回収と発想は似ているが、そもそも生分解性のある材料と非有害物質でタバコのようなものを開発すればよい。
1026	1	1	15	1	3	5	1	1	1	1	5	1	2	2	3	0	1	3	2	3	2	1	64	-1	4	9	2	2	手間がかかる。
1027	1	1	15	3	3	3	4	3	4	4	4	4	4	4	3	0	3	3	3	3	3	1	53	-1	4	11	1	2	環境問題
1028	1	1	14	2	2	4	2	2	4	2	2	4	4	4	2	2	2	2	2	2	2	2	29	1	1	3	2	1	特になし
1029	1	1	10	1	4	4	4	4	4	4	3	4	3	3	2	3	2	2	2	2	2	2	62	-1	4	2	1	2	環境に優しい
1030	1	1	15	3	3	4	4	4	3	3	3	4	4	2	3	0	2	2	2	1	3	1	44	-1	3	3	1	3	面倒
1031	1	1	20	1	3	2	2	1	2	2	1	5	1	1	4	3	3	3	3	3	3	3	62	-1	4	3	3	0	不要
1032	1	1	6	1	2	4	3	4	4	4	2	4	2	2	4	1	3	2	1	1	1	2	69	1	4	7	2	2	タバコの吸い殻が環境を汚染している
1033	1	1	15	1	4	4	4	4	4	3	3	4	3	2	3	0	1	1	2	1	2	1	54	-1	2	3	2	3	タバコ吸いには、何から何まで悪者扱い。一時預かりにしても、払うのは喫煙者。 いっそうの事、辞めた方が良いかな。
1034	1	1	2	1	3	3	1	3	3	3	1	5	1	1	3	0	1	1	2	3	2	1	43	-1	3	3	1	2	実際に可能かどうかがわからない
1035	1	1	20	1	2	4	4	4	4	3	4	5	5	3	2	4	1	1	2	1	1	1	25	-1	4	9	1	2	特になし
1036	1	1	5	3	3	4	3	3	3	4	4	4	3	3	3	0	1	3	2	3	2	1	46	-1	4	10	1	2	吸い殻の不法投棄するが減るのであれば有効かもしれないが、浸透するまでに一定の時間がかかりそうである。
1037	1	1	15	1	3	4	3	3	4	3	3	4	4	2	3	0	3	3	3	3	3	3	51	1	2	3	2	3	面倒くさそう
1038	1	1	25	3	3	4	4	3	5	2	3	3	2	3	1	1	2	3	3	3	3	3	24	1	2	4	2	3	いいとおもう
1039	1	1	10	1	1	1	2	3	4	5	1	2	3	4	2	2	3	3	3	3	3	3	53	-1	2	5	3	0	特になし
1040	1	1	5	2	3	4	3	3	3	3	3	4	2	2	3	0	1	2	1	1	1	1	21	1	4	14	2	1	お得
1041	1	1	20	3	3	3	3	3	3	1	4	3	2	2	4	2	3	3	3	3	3	2	33	-1	2	4	3	0	特になし
1042	1	1	20	1	3	3	3	3	4	3	3	4	2	2	3	0	3	2	2	1	2	2	54	1	3	3	3	0	吸い殻まで考えるのか
1043	1	1	3	1	3	5	2	1	2	1	1	5	1	1	1	3	3	3	3	3	3	3	62	1	4	10	2	3	まずは捨てない
1044	1	1	15	4	3	3	3	3	3	3	3	3	3	3	4	4	3	3	3	3	3	3	35	-1	4	5	3	0	なし
1045	1	1	2	1	4	2	3	1	1	1	5	3	4	4	3	0	3	3	3	3	3	3	58	-1	4	3	2	3	合理的では無い
1046	1	1	15	3	3	4	2	4	4	4	4	5	3	3	3	0	2	1	1	1	2	1	48	-1	2	4	2	2	ペットボトルのや紙パックに比べたらそこまでの頻度にはならない気がする。
1047	1	1	20	3	3	2	2	2	2	2	3	4	2	2	2	3	3	3	3	3	3	3	46	-1	2	4	1	2	めんどくさい
1048	1	1	12	1	4	1	1	1	1	1	2	5	2	2	3	0	3	3	3	3	3	3	59	-1	2	1	3	0	吸殻の回収方法が分からない
1049	1	1	5	1	3	4	4	4	4	5	4	5	2	4	3	0	1	1	2	1	2	2	23	1	4	11	1	2	喫煙者および喫煙本数を抑制する事ができる。 吸殻が出たしても「フィルターなし」の場合は単なる「燃えるごみ」といった効果が望める。
1050	1	1	10	1	4	4	3	3	2	2	3	5	1	1	3	0	3	3	3	2	3	3	42	1	2	5	1	3	預かり金の事で、ペットボトル容器を使った商品にあらかじめ容器代を上乗せし、使い終わって返却した際に容器代が戻ってくる制度
1051	1	1	20	2	5	5	5	5	5	5	5	5	5	5	2	3	1	1	2	2	2	2	56	1	4	10	1	2	わからない
1052	1	1	15	1	4	5	5	5	5	5	1	5	1	1	3	0	2	1	2	2	2	1	56	-1	5	11	1	2	瓶
1053	1	1	20	3	4	3	4	3	4	4	3	4	2	2	1	3	2	1	1	2	2	1	44	-1	4	9	1	2	望ましい制度
1054	1	1	20	1	1	5	5	4	5	5	1	5	5	1	3	0	2	2	1	2	2	2	24	-1	4	14	1	3	よく知らない
1055	1	1	12	1	1	1	4	3	4	2	3	4	4	4	1	2	1	3	3	3	3	3	46	1	3	12	1	1	ポイ捨てが減ると良い
1056	1	1	7	1	2	4	4	4	4	4	4	4	4	4	1	2	1	2	2	1	3	1	30	1	2	1	2	1	環境配慮を促進させるイメージ
1057	1	1	5	1	2	4	1	1	1	1	3	3	3	3	3	0	1	1	1	2	2	1	50	-1	3	1	2	3	政府が責任をもって取り組むべき問題と考えるのでこのデポジット制度をちゃんと制度として取り組むべきだと思います。
1058	1	1	20	2	2	4	2	3	2	3	3	4	2	2	2	3	2	2	1	1	1	1	66	-1	4	3	3	0	特になし
1059	1	1	7	3	3	4	2	4	5	5	5	4	4	3	2	3	2	2	1	2	2	1	28	-1	4	5	1	1	気軽に買えて良い
1060	1	1	11	1	3	3	3	3	3	3	3	3	2	3	3	0	3	3	3	3	3	3	30	-1	2	9	3	0	よくわからない
1061	1	1	40	3	3	2	2	2	2	2	4	3	4	4	3	0	1	1	1	2	2	1	48	-1	4	10	1	2	衛生管理が大変そう
1062	1	1	40	2	2	5	3	2	2	2	4	5	2	1	1	3	2	1	2	2	2	2	38	-1	2	4	2	2	値上げ
1063	1	1	12	1	3	3	2	2	1	1	1	2	2	2	3	0	1	2	2	2	1	2	52	-1	2	10	3	0	良いと思う
1064	1	1	1	2	2	3	3	3	3	3	3	3	3	3	2	4	2	2	1	1	3	3	44	1	3	7	2	2	わからかい
1065	1	1	5	1	3	2	2	2	3	3	2	3	2	2	2	2	1	1	1	2	2	2	39	-1	4	8	1	3	なし
1066	1	1	10	2	3	4	3	2	4	4	2	4	2	3	1	4	1	2	2	1	1	1	43	-1	5	12	1	3	とくにありません。
1067	1	1	15	1	3	5	4	4	4	4	4	4	1	1	2	2	2	2	1	2	2	1	47	-1	4	10	1	2	特にありません。
1068	1	1	12	2	2	3	3	3	3	4	3	3	3	3	2	3	2	2	2	1	2	1	59	-1	3	13	1	2	良いことだと思う
1069	1	1	7	1	3	5	5	5	5	5	3	5	5	5	2	2	3	3	3	3	3	3	37	-1	4	12	2	3	環境を守る意味での保証金のような感覚。
1070	1	1	40	5	5	5	4	4	5	4	5	5	5	4	3	0	2	2	1	1	1	2	23	-1	4	10	1	1	ダメ
1071	1	1	30	2	2	3	2	2	4	4	2	3	3	3	3	0	3	2	1	2	3	2	63	-1	2	7	1	2	特にない
1072	1	1	1	1	5	5	3	3	3	4	1	5	1	1	3	0	3	3	3	3	3	3	29	1	2	4	1	2	よくない
1073	1	1	5	1	2	2	2	2	4	3	3	3	3	3	4	3	3	3	3	3	3	3	74	-1	4	1	3	0	不要
1074	1	1	10	2	3	3	3	5	3	3	3	2	3	3	3	0	2	1	2	2	1	2	29	-1	4	4	2	2	特になし
1075	1	1	13	2	2	4	2	2	1	1	2	4	2	1	1	3	1	1	1	3	3	2	39	-1	2	9	1	3	どうすべきなのか良く分かりません
1076	1	1	10	1	2	1	1	1	1	1	5	1	5	5	1	1	1	1	1	2	2	1	46	1	4	11	1	2	費用対効果です。
1077	1	1	15	1	4	5	2	3	2	2	3	5	4	2	3	0	2	2	2	1	2	1	51	-1	4	5	1	2	今まで意識していなかったがこの制度で環境が良くなるので大変良いと思う。
1078	1	1	10	2	3	4	3	4	3	3	3	4	3	3	3	0	1	2	2	2	2	1	44	-1	4	11	1	1	合理的で良いと思う
1079	1	1	10	5	5	3	2	2	2	2	3	3	3	3	1	3	3	3	3	3	3	3	36	-1	4	3	3	0	金がかかる
1080	1	1	5	1	3	3	3	3	3	3	4	5	3	3	1	3	3	3	3	3	3	3	34	-1	2	9	1	2	困るので導入してほしくない
1081	1	1	4	1	5	5	5	5	5	3	1	5	1	1	3	0	1	2	1	1	1	1	44	-1	4	6	1	2	タバコの購入が面倒になりそうだ
1082	1	1	8	1	3	4	3	4	4	4	2	5	1	1	3	0	3	3	3	3	3	3	37	1	2	8	1	2	良くなるイメージがわかない
1083	1	1	20	1	3	2	1	1	1	1	1	4	1	1	3	0	1	3	2	3	2	1	46	-1	4	2	1	2	小遣い稼ぎに吸い殻を拾いまくる人が出現すると思う。
1084	1	1	11	2	2	4	2	3	2	3	3	3	3	3	3	0	1	1	2	1	2	1	46	-1	4	4	3	0	昔の瓶の回収みたいなの。
1085	1	1	3	1	3	3	3	4	4	3	3	4	4	2	3	0	2	2	2	2	2	1	76	-1	2	3	2	3	制度の確率
1086	1	1	15	3	3	4	2	3	3	4	3	3	3	2	3	0	1	1	1	3	2	2	54	-1	2	10	1	2	吸い殻のポイ捨てはやめるべき
1087	1	1	15	1	1	3	3	3	3	3	3	3	2	2	2	1	3	3	2	1	3	3	38	-1	2	8	3	0	とくにない
1088	1	1	2	1	4	4	4	5	4	4	4	5	2	2	3	0	1	2	2	2	2	1	22	-1	2	9	2	2	環境保全
1089	1	1	5	2	3	4	4	4	4	4	3	3	4	5	2	3	1	3	2	2	1	2	47	-1	2	6	2	2	素晴らしい
1090	1	1	7	1	1	5	5	5	5	5	5	5	5	5	2	1	2	2	1	2	1	3	39	-1	2	9	1	2	環境によくて、メリットがあるということがわかりました
1091	1	1	20	1	3	5	5	5	5	5	4	5	5	1	1	3	1	1	1	2	2	2	71	-1	3	3	1	2	ボランティア
1092	1	1	10	1	1	4	3	3	3	4	2	5	3	3	1	3	2	2	2	1	3	1	65	1	2	5	1	2	環境に配慮できることなのでいいことだと思う
1093	1	1	12	2	3	4	4	3	2	4	3	4	2	2	2	3	1	2	2	1	2	1	51	-1	4	2	2	3	まだピンとこない
1094	1	1	2	1	2	4	2	2	2	2	2	4	2	2	3	0	1	1	2	2	2	1	49	-1	4	12	1	3	環境への意識
1095	1	1	20	2	4	4	3	4	3	4	2	5	1	1	4	1	2	1	1	2	2	1	59	-1	2	5	3	0	分からない
1096	1	1	20	1	3	5	4	4	5	5	3	5	3	3	1	3	2	2	2	2	2	2	61	-1	4	9	3	0	是非、勧めて欲しい
1097	1	1	12	3	3	5	4	4	3	3	4	3	4	4	2	3	2	1	2	1	2	2	64	-1	2	8	1	1	特になし
1098	1	1	15	1	1	1	1	1	1	1	1	3	3	3	3	0	1	1	2	3	3	1	54	1	3	5	1	2	いいんじゃないですか
1099	1	1	10	1	3	3	3	4	3	2	4	4	2	1	3	0	1	1	2	2	1	1	38	-1	3	5	2	2	なし
1100	1	1	5	1	2	3	4	4	2	2	3	3	3	3	3	0	3	3	3	3	3	3	26	-1	4	7	1	3	無駄な制度ではないかと思う
1101	1	1	10	2	2	4	4	5	4	4	4	5	2	4	1	3	1	1	1	1	1	1	44	-1	4	8	1	2	良い取り組みだと思います
1102	1	1	1	1	3	3	3	3	5	3	2	5	1	1	3	0	1	3	2	3	2	1	51	-1	4	5	2	2	可能だと思う
1103	1	1	6	1	1	3	3	4	3	3	3	5	3	2	2	3	2	2	3	2	3	3	74	-1	4	2	3	0	分からない
1104	1	1	20	1	3	4	3	4	4	3	3	4	2	2	3	0	2	1	2	2	1	1	54	-1	2	7	1	1	なし
1105	1	1	7	1	3	3	2	2	3	3	2	3	2	2	1	2	2	2	3	2	3	2	53	-1	2	8	1	2	料金を預ける
1106	1	1	3	1	2	5	5	3	4	4	3	5	1	1	3	0	1	2	2	1	2	1	27	-1	2	6	1	1	よさそ
1107	1	1	7	1	2	5	2	2	3	1	1	5	1	1	2	3	1	3	1	3	3	1	45	1	2	9	2	2	返却する為に吸い殻を何日か貯めて取っておくのが嫌な感じだと思った。捨てる人は何をしても捨てそうな気ぐするから、あまり意味がない。
1108	1	1	20	3	4	4	3	3	2	3	3	5	2	2	1	3	3	3	3	3	3	3	56	-1	3	5	1	3	喫煙者の意識改革。
1109	1	1	1	1	4	5	1	2	1	1	1	5	1	1	3	0	3	3	3	3	3	3	49	-1	4	5	1	2	デポジットとしてお金を預ける感覚が理解できない
1110	1	1	20	2	2	2	2	2	2	2	2	3	3	3	1	2	3	3	3	3	3	3	39	-1	3	4	3	0	とくになし
1111	1	1	12	2	3	2	2	2	2	3	4	4	1	1	3	0	1	1	1	2	1	2	59	-1	4	12	1	2	政府というか、自治体が主体で実施するのだろうと考えるが、路上で数本数は施設内や喫煙場所で数本数の方かほ圧倒的に多いと思われ、消費者感覚では1・2本のために支払う金額や返還金が割に合わない感じがすると思う
1112	1	1	20	1	4	2	2	2	2	2	2	2	2	2	1	3	3	3	3	3	3	3	48	-1	4	11	1	3	まずは外国人に試すべき
1113	1	1	20	4	4	5	3	5	4	4	4	4	4	4	3	0	2	2	2	2	2	1	35	-1	4	11	2	1	吸いやすい
1114	1	1	20	1	3	4	2	2	2	3	3	4	4	4	3	0	1	1	1	2	1	3	55	-1	4	10	1	2	タバコの吸殻を捨てるのは良くない
1115	1	1	10	1	3	3	3	3	2	3	3	4	3	3	3	0	3	2	3	2	1	3	60	-1	2	5	3	0	特になし
1116	1	1	11	3	2	3	3	3	3	3	3	3	3	3	4	1	1	1	1	1	1	2	55	-1	4	1	3	0	難しくてあまり良く理解できない。
1117	1	1	10	3	3	3	2	2	3	4	3	4	3	2	1	3	3	1	1	2	3	3	52	-1	5	7	2	3	喫煙の自己責任と喫煙抑制策
1118	1	1	20	2	3	3	3	3	3	3	3	3	3	3	2	3	1	1	1	1	1	2	59	-1	4	8	2	3	今まで聞いたことがなかった
1119	1	1	5	2	3	4	2	4	3	4	2	4	2	2	3	0	1	1	2	3	2	1	67	-1	5	9	1	3	環境監視・保護活動として意義がある。
1120	1	1	15	1	3	4	3	3	4	3	4	4	4	4	3	0	3	3	3	3	3	3	53	1	1	2	3	0	わからない
1121	1	1	10	1	2	4	3	4	3	3	4	4	4	4	3	0	1	1	1	2	1	2	52	-1	4	9	1	3	保証金
1122	1	1	5	1	3	1	1	1	1	1	1	1	5	5	1	2	1	1	1	1	1	1	35	-1	2	2	1	1	面倒くさい
1123	1	1	20	3	3	3	3	2	3	4	3	2	3	4	4	3	3	3	3	3	3	3	51	-1	2	5	3	0	わからない
1124	1	1	5	1	4	5	5	5	5	5	1	5	1	1	3	0	1	1	1	2	2	1	38	-1	2	2	1	3	必要
1125	1	1	12	1	3	4	2	1	3	2	1	4	1	1	3	0	1	2	1	1	1	2	51	-1	4	11	3	0	気難しい
1126	1	1	20	1	3	5	5	5	5	5	3	5	1	1	3	0	1	3	1	3	2	3	53	1	5	15	1	2	とても良いことだと思う
1127	1	1	15	1	3	3	2	2	3	2	1	5	1	1	3	0	3	3	3	3	3	3	41	1	4	8	1	3	わざわざ吸い殻を渡す行為が面倒
1128	1	1	20	3	3	4	2	3	3	2	4	3	3	3	2	3	3	3	3	3	3	3	56	-1	2	8	1	3	そんなことに税金を使ったり取ったりしないでほしい、他に税金を使うことは沢山あるはず。
1129	1	1	5	1	3	3	2	2	2	3	3	2	3	3	3	0	1	1	1	2	1	3	67	1	4	5	2	3	デポジット制度 自体を信じることができない 本当にそんだけの環境に悪影響を与えてることについても 鵜呑みにすることはできない
1130	1	1	20	1	3	3	3	4	4	4	4	5	2	2	3	0	2	1	2	1	1	1	57	-1	4	9	1	2	環境に優しい
1131	1	1	6	1	1	4	2	3	4	4	4	5	5	5	3	0	1	1	2	1	2	1	60	-1	4	8	1	3	環境に配慮することに重点を置くことは必要だと思うし、致し方ない制度だと思います
1132	1	1	20	1	2	5	5	5	5	5	5	5	5	5	2	3	3	3	3	3	3	3	23	1	2	2	1	2	なし
1133	1	1	15	1	3	3	3	3	3	3	3	3	3	3	2	2	3	3	3	3	3	3	35	-1	4	7	3	0	よくわからない
1134	1	1	10	1	3	4	3	4	3	3	2	4	2	2	3	0	1	2	1	1	2	1	42	-1	4	9	2	2	環境保全
1135	1	1	3	1	2	4	5	4	5	4	3	4	4	1	3	0	1	2	2	1	2	1	20	-1	2	1	3	0	新しい施策
1136	1	1	20	1	1	5	5	4	3	3	4	5	2	2	2	2	2	2	2	2	2	2	57	1	1	1	1	3	なし
1137	1	1	1	1	3	4	3	3	3	3	3	4	4	4	3	0	1	1	1	1	1	2	59	-1	3	6	1	2	吸い殻を一括で処理
1138	1	1	5	2	3	4	3	4	4	4	3	4	2	2	1	3	2	1	1	2	2	1	41	-1	4	5	2	2	特になし
1139	1	1	5	1	1	3	2	3	2	2	3	2	2	3	1	1	1	1	1	1	1	1	45	1	2	7	1	2	品質がいいこと。
1140	1	1	10	1	1	2	2	3	3	3	2	3	3	3	2	3	1	1	1	1	1	1	56	-1	4	11	1	1	とくにありませんでした
1141	1	1	10	1	3	5	1	4	3	3	3	4	3	3	2	3	3	3	3	3	3	3	56	-1	2	4	1	3	なし
1142	1	1	11	1	3	4	3	4	4	4	2	5	1	1	3	0	1	1	2	1	2	1	30	-1	2	4	2	1	なんとなく面倒臭そう
1143	1	1	10	2	3	3	3	4	3	3	3	4	5	1	2	2	1	1	2	2	1	1	37	-1	4	11	1	1	スタイリッシュ
1144	1	1	5	1	4	4	5	5	3	4	4	5	2	1	2	3	2	2	2	1	1	1	42	-1	5	13	1	1	自動車のリサイクル預託金と同じで条件を満たせば返却してもらえる。
1145	1	1	12	1	1	5	3	3	3	3	4	4	2	2	3	0	3	3	3	3	3	3	55	1	3	6	3	0	特にありません
1146	1	1	6	1	3	2	1	3	3	3	1	4	1	1	2	3	1	2	2	2	1	1	40	1	2	4	3	0	なし
1147	1	1	8	1	2	4	4	2	2	2	3	3	3	3	3	0	1	1	1	1	2	3	45	-1	4	10	1	1	わからない
1148	1	1	10	1	3	4	3	3	4	4	4	3	4	4	1	3	2	2	2	2	2	2	35	-1	4	12	1	2	吸い殻の弊害が減りそうで良い
1149	1	1	15	2	2	4	2	2	2	2	3	4	2	2	3	0	2	1	1	1	2	1	29	-1	4	12	2	2	特にない
1150	1	1	3	1	4	4	4	4	4	4	3	5	2	2	3	0	2	1	1	3	2	1	50	-1	4	8	3	0	環境
1151	1	1	8	1	2	3	2	2	2	3	4	4	3	2	1	3	1	1	2	2	1	1	80	1	2	1	3	0	思い浮かびませんでした
1152	1	1	5	1	1	1	1	2	4	4	3	3	3	3	1	2	3	3	3	3	3	3	41	-1	4	11	1	1	個人的な考え
1153	1	1	20	1	2	5	5	5	5	5	3	5	1	1	1	1	1	1	1	1	1	1	50	-1	1	13	1	3	いいと思う
1154	1	1	35	2	3	4	4	5	5	5	5	1	1	1	3	0	1	2	1	2	2	2	46	-1	3	3	1	1	便利
1155	1	1	30	2	2	3	3	3	3	4	3	4	4	4	3	0	2	2	2	2	1	2	48	-1	4	11	2	3	特になし
1156	1	1	10	1	3	3	3	2	3	3	2	2	3	2	4	4	2	2	2	2	2	2	45	-1	2	10	2	2	嬉しい
1157	1	1	17	1	1	4	1	3	4	2	3	4	2	2	3	0	3	3	3	3	3	3	43	-1	4	5	1	2	吸殻を集めて処理する制度
1158	1	1	20	1	2	3	1	1	1	1	3	3	3	3	1	3	2	3	2	2	2	1	56	-1	2	4	1	3	いい取り組みだと思う
1159	1	1	10	2	4	3	4	4	3	3	4	4	2	2	3	0	1	1	1	2	2	1	38	-1	4	9	2	2	たばこの吸い殻のポイ捨てを抑えるための、ポイント制度のようなものであると思う。
1160	1	1	15	2	3	3	3	3	3	3	1	5	1	1	1	3	1	1	2	2	2	1	38	-1	2	10	1	3	良い
1161	1	1	3	1	2	1	1	1	1	1	1	1	1	1	2	3	3	3	3	3	3	3	49	-1	2	3	1	3	不要なもの
1162	1	1	10	1	1	3	3	3	3	3	3	3	3	3	1	1	3	3	3	3	3	3	38	-1	2	7	3	0	わかりにくい
1163	1	1	20	3	3	4	3	3	3	3	3	3	3	2	1	2	3	3	3	3	3	3	47	-1	1	11	3	0	なし
1164	1	1	25	1	4	5	5	5	5	5	3	5	5	5	1	1	3	3	3	3	3	3	39	-1	1	3	1	3	賛成する。
1165	1	1	6	1	3	4	2	3	2	2	3	3	3	3	3	0	3	3	3	3	3	3	57	-1	4	9	3	0	特になし
1166	1	1	15	2	2	5	2	4	4	4	5	5	5	5	3	0	1	1	1	1	1	2	39	1	2	8	2	3	よくわからない
1167	1	1	20	3	4	2	2	3	2	2	2	2	4	3	3	0	2	2	2	2	2	1	56	-1	4	9	1	2	やな感じ
1168	1	1	2	2	3	5	4	4	4	4	2	5	1	1	3	0	1	1	2	1	2	1	41	1	2	6	3	0	イマイチ分からないけど、良い制度な気はする
1169	1	1	20	1	1	5	5	5	5	5	4	5	5	5	1	3	3	3	2	2	1	1	30	-1	2	7	2	1	わからない
1170	1	1	20	1	4	4	4	4	4	4	1	5	1	1	2	3	3	2	2	2	3	2	55	1	1	3	2	1	環境保護に対しての資金
1171	1	1	10	1	4	3	1	1	1	1	4	4	1	1	3	0	1	1	2	1	1	1	44	-1	4	3	1	2	検討は有意義 吸殻に限ることはない
1172	1	1	20	1	1	3	3	3	3	3	3	3	3	3	3	0	1	2	2	2	2	2	29	-1	4	5	3	0	ない
1173	1	1	30	1	2	1	1	1	1	1	1	5	2	1	3	0	1	1	1	2	1	2	48	-1	2	1	3	0	環境
1174	1	1	1	1	4	5	3	4	2	2	1	5	1	1	3	0	1	2	2	1	2	1	28	-1	2	4	1	2	ポイ捨てなど問題の解決の手助けになりそう
1175	1	1	10	1	3	5	4	4	4	4	3	4	4	1	3	0	2	3	2	2	2	2	65	-1	4	10	1	2	責任価格
1176	1	1	20	2	3	4	2	4	4	3	2	4	1	2	3	0	1	1	2	2	2	1	34	-1	4	5	1	2	環境保護、経済的インセンティブ
1177	1	1	15	2	3	5	4	4	3	4	2	4	2	2	3	0	3	1	3	3	3	3	57	-1	2	7	1	3	値があがる
1178	1	1	20	3	3	4	4	4	5	4	4	4	1	1	3	0	1	1	1	1	1	2	56	-1	4	15	3	0	上手くいくとは思えない
1179	1	1	5	1	1	1	1	2	3	3	3	4	4	3	2	4	1	2	2	2	2	2	38	1	4	8	2	2	特にございません。
1180	1	1	20	3	5	4	3	3	3	3	3	3	3	3	4	4	3	3	3	3	3	3	44	-1	1	1	1	3	わからない
1181	1	1	20	1	4	2	2	3	2	2	3	3	2	2	1	3	3	1	1	2	1	3	53	-1	3	8	3	0	特にない
1182	1	1	15	1	2	1	1	1	4	1	3	5	2	2	2	3	3	3	1	2	3	3	51	-1	4	9	2	3	特に
1183	1	1	20	1	3	4	1	2	1	1	3	4	2	2	4	3	2	2	2	2	2	2	49	1	2	3	2	3	近くにあるならいい
1184	1	1	15	2	3	4	2	2	3	2	2	4	4	4	3	0	1	1	1	2	2	3	67	-1	4	5	2	2	吸殻の返却、ポイ捨てを無くす、環境削減、吸い殻の返却ステーション
1185	1	1	5	1	3	4	4	3	3	3	3	3	4	4	2	1	1	1	2	2	1	2	47	-1	5	15	1	2	しっかり定めてほしい。
1186	1	1	16	1	3	4	2	4	3	4	2	4	2	2	3	0	2	2	2	2	2	2	35	-1	4	6	1	3	わからないけれど怖いもの
1187	1	1	20	2	2	3	3	3	3	3	2	4	2	2	1	3	1	1	2	1	1	1	53	-1	3	4	1	2	特になし
1188	1	1	25	3	2	2	1	2	3	3	3	3	3	2	2	2	2	2	1	1	2	1	37	-1	3	1	2	2	悪いイメージ
1189	1	1	15	1	3	4	1	1	1	1	3	3	2	2	4	2	3	1	2	1	2	1	53	1	2	4	3	0	ない
1190	1	1	5	2	3	5	4	4	4	4	3	4	3	3	3	0	3	3	3	3	3	3	65	1	2	1	3	0	よくわからないです
1191	1	1	14	1	1	5	1	1	1	1	2	4	2	1	2	3	3	3	2	2	1	2	64	-1	2	8	2	3	タバコ吸うのに税金いっぱい払ってる。喫煙家が悪いようなアンケートするな。
1192	1	1	15	3	3	3	3	3	3	3	3	3	3	3	2	3	3	3	3	3	3	3	41	-1	1	3	2	3	特になし
1193	1	1	13	1	2	3	3	3	3	4	5	5	1	1	3	0	1	1	2	2	2	1	55	1	5	12	1	3	いつになったらできるか不安
1194	1	1	20	2	4	4	3	4	4	4	3	4	2	2	3	0	2	2	2	1	2	1	46	-1	4	9	1	3	特にありません。
1195	1	1	25	2	2	2	3	3	3	3	3	3	3	3	4	1	3	3	2	1	1	1	39	-1	2	1	1	1	余りいい感じに思わない
1196	1	1	8	1	3	5	4	4	3	4	2	5	4	5	3	0	1	1	1	1	2	2	50	1	3	11	1	2	喫煙者と国や企業が責任を持って取り組むべき
1197	1	1	20	1	3	4	3	2	1	5	4	5	3	4	4	3	1	2	2	1	1	2	59	-1	4	11	1	2	特には言えないが、何らかの対策は必要だと思う。。
1198	1	1	7	4	2	3	3	3	3	4	3	4	4	5	2	2	2	2	2	2	2	2	64	-1	2	4	2	1	なし
1199	1	1	10	1	2	5	1	4	5	4	2	5	2	1	3	0	3	3	3	3	3	3	57	1	2	4	2	3	わからない
1200	1	1	15	2	3	3	3	3	2	3	4	3	3	2	3	0	2	1	1	2	2	1	53	-1	4	5	3	0	特になし
1201	1	1	8	1	2	3	3	2	2	1	3	4	4	4	2	3	3	3	3	3	3	3	36	-1	2	4	1	2	特になし
1202	1	1	12	1	3	2	2	2	3	3	4	4	2	2	3	0	2	2	2	2	2	1	60	-1	4	7	2	3	どちらが負担するのか
1203	1	1	5	3	3	4	4	3	3	5	4	4	3	3	2	1	1	2	1	2	1	2	24	1	4	8	2	2	なし
1204	1	1	20	1	3	2	1	1	2	2	4	3	3	3	3	0	2	2	1	3	3	3	39	-1	4	11	1	2	ナンセンスだと思う。
1205	1	1	50	2	2	5	4	4	4	4	1	5	1	1	3	0	3	3	3	3	3	3	46	1	1	4	1	3	改善されるとは思わない
1206	1	1	15	2	4	4	4	4	4	4	4	4	3	2	3	0	2	2	1	2	1	2	64	-1	5	8	2	3	その制度はまだ厳しいではないと思います。
1207	1	1	5	2	2	5	4	2	4	4	4	4	4	4	3	0	1	2	2	1	2	2	23	1	4	6	1	2	なし
1208	1	1	20	2	3	1	1	2	1	1	3	3	3	4	3	0	1	1	1	1	1	2	60	-1	4	5	3	0	ない
1209	1	1	15	3	3	5	2	2	2	4	3	4	2	2	3	0	1	1	2	2	2	1	47	-1	3	5	1	1	具体例がないと、イメージができない。
1210	1	1	10	1	1	3	3	3	3	3	3	3	3	3	1	3	1	1	2	2	1	2	44	-1	4	3	2	1	時代に適している
1211	1	1	37	1	2	4	4	5	5	5	2	5	1	1	3	0	3	2	2	2	3	1	71	-1	4	4	2	3	喫煙者は絶対に捨てない、守らなければを罰金制度を作る等 対策を！
1212	1	1	30	1	2	5	4	5	5	4	4	5	4	4	1	2	3	2	2	1	1	1	80	1	2	5	2	1	タバコをへらす
1213	1	1	20	3	3	3	4	3	4	4	3	3	3	4	2	2	3	3	3	3	3	3	39	-1	4	10	3	0	特になし
1214	1	1	5	1	3	5	2	5	2	5	5	5	5	1	1	3	2	1	1	2	2	1	82	-1	4	4	3	0	タバコの吸い殻は決められた場所に捨てる。
1215	1	1	20	1	3	4	2	3	3	3	3	5	1	1	3	0	1	1	2	2	2	1	24	1	4	12	1	2	特にイメージは浮かばなかった
1216	1	1	20	1	3	4	1	1	1	1	3	5	1	1	3	0	1	1	2	3	2	2	51	-1	2	3	1	2	この制度が実現すれば様々な問題がありそうな気がします
1217	1	1	5	1	3	1	1	2	3	4	3	3	4	3	2	3	3	3	3	3	3	3	34	1	4	3	1	2	よくわからない
1218	1	1	5	3	3	3	4	4	4	3	5	4	4	4	2	2	1	1	1	2	1	1	29	-1	4	3	1	1	なし
1219	1	1	12	1	1	5	5	4	5	5	5	5	5	5	1	4	2	2	2	2	2	2	36	-1	4	10	1	1	環境保護 エコ
1220	1	1	40	1	2	2	1	1	1	1	3	5	2	2	1	2	1	2	3	3	3	3	66	-1	4	2	3	0	1箱50円も払いたくない
1221	1	1	8	1	3	2	2	2	2	2	2	3	1	1	3	0	2	1	1	2	1	1	59	-1	3	4	2	3	喫煙者各々のしっかりとした吸い殻管理、言い換えればゴミの管理を徹底するということで良い制度だと思います。
1222	1	1	10	1	3	3	3	3	3	3	3	3	3	3	2	3	3	3	3	3	3	2	51	-1	3	6	3	0	わからない
1223	1	1	5	2	4	2	1	4	1	1	1	4	2	1	1	3	3	1	3	3	3	2	45	-1	4	2	3	0	高い
1224	1	1	15	1	3	3	2	3	3	3	3	3	3	3	3	0	3	3	1	3	3	1	56	1	3	4	1	2	こんな事をしなくても、人としてのモラル教育した方がいい。環境問題はたばこだけではないから。
1225	1	1	1	1	1	5	5	5	5	5	5	5	5	5	3	0	2	3	3	3	3	3	26	1	4	7	2	3	かな
1226	1	1	6	4	4	5	5	5	4	5	5	4	5	4	1	2	1	1	1	2	1	1	28	-1	4	4	1	1	ない
1227	1	1	10	3	5	5	5	5	5	5	1	5	5	1	4	2	2	1	1	1	3	1	47	1	4	15	1	2	緑の人。
1228	1	1	10	3	3	4	3	4	4	4	2	4	2	2	3	0	1	1	2	3	2	2	31	-1	4	11	1	2	安すぎるとそのまま廃棄する人も多そう
1229	1	1	7	1	3	3	3	3	3	3	3	3	4	2	3	0	3	3	3	3	3	3	43	-1	3	2	1	2	面倒。タバコ以外でもやるなら考えてもよい。
1230	1	1	20	4	4	4	2	3	3	3	4	4	2	2	1	3	1	2	2	2	2	1	37	-1	4	12	1	1	わからない
1231	1	1	1	3	1	1	3	4	3	4	4	2	3	4	2	3	3	1	2	1	1	1	27	1	4	11	3	0	コストパフォーマンス高い
1232	1	1	20	1	2	5	4	3	4	4	1	5	1	1	3	0	1	1	2	2	1	2	57	-1	2	7	1	3	環境にもよさそうで実行できればいい
1233	1	1	20	2	2	2	1	4	2	4	3	2	3	4	2	1	2	1	2	1	2	1	54	-1	2	5	1	1	環境問題
1234	1	1	10	1	3	4	2	3	4	4	1	5	1	1	3	0	1	1	2	3	2	1	44	-1	4	11	1	3	近い場所じゃないと続かないと感じた
1235	1	1	15	1	2	4	2	5	3	1	2	5	1	1	1	3	1	1	1	1	1	1	51	1	2	6	1	3	返すと戻ってくる
1236	1	1	10	1	3	4	3	3	3	3	1	5	1	1	3	0	1	3	2	2	2	3	48	-1	2	3	1	3	禁煙を意識した
1237	1	1	15	1	2	3	2	3	3	4	2	4	3	3	2	3	1	1	2	2	1	2	33	-1	4	11	2	2	素晴らしい制度だと思う
1238	1	1	1	1	1	5	5	5	5	5	5	5	1	1	1	1	1	1	1	1	1	1	61	1	4	11	2	3	環境保護
1239	1	1	20	2	3	5	4	4	4	4	2	5	1	1	3	0	1	2	2	1	2	2	69	-1	4	10	1	3	喫煙は決まった場所で、周囲の人や環境に迷惑をかけない。喫煙は自分にも地球にも有害。
1240	1	1	12	3	1	4	4	4	4	3	4	5	4	4	3	0	3	3	3	3	3	3	39	-1	4	8	2	3	ノーコメント
1241	1	1	20	1	3	3	3	2	3	3	3	2	3	3	3	0	3	3	3	3	3	3	29	-1	3	6	3	0	ない
1242	1	1	10	2	3	3	3	2	2	2	2	4	1	1	3	0	1	1	1	3	1	1	51	-1	4	10	1	1	特にありません
1243	1	1	10	2	2	2	3	3	3	3	3	4	4	4	3	0	1	2	2	1	2	1	59	-1	4	8	1	1	とくにございません
1244	1	1	15	3	3	4	2	3	3	3	2	5	4	5	3	0	1	1	2	2	2	2	48	-1	4	8	3	0	吸い殻が少なくなると思う。
1245	1	1	1	1	3	4	4	4	4	3	2	4	2	2	3	0	1	2	2	1	2	1	33	1	4	4	3	0	ない
1246	1	1	8	1	2	2	2	2	2	1	3	4	4	4	4	2	3	3	3	3	3	3	64	-1	4	2	3	0	わかりません
1247	1	1	10	2	3	3	3	3	3	3	3	4	3	3	3	0	2	3	3	2	2	2	56	-1	4	3	2	3	わからない!
1248	1	1	8	3	4	3	4	3	3	2	3	2	4	3	2	2	2	2	2	2	1	1	27	-1	4	5	2	2	特にない
1249	1	1	15	1	3	5	5	5	5	5	2	4	1	1	1	2	2	2	1	2	2	1	45	-1	1	8	1	3	ややこしい
1250	1	1	1	1	4	3	3	3	3	3	3	3	5	5	1	1	1	1	1	1	1	1	39	-1	2	5	3	0	分からない
1251	1	1	3	1	4	2	3	3	3	2	3	3	5	2	1	4	1	2	2	1	2	1	35	-1	2	6	3	0	わかりにくい
1252	1	1	5	2	3	4	2	4	2	2	4	4	2	2	3	0	1	2	2	2	2	1	72	-1	5	5	1	3	空き瓶、空き缶のデポジット制度
1253	1	1	15	2	2	2	2	2	2	2	4	4	2	2	1	3	1	2	1	1	2	1	29	-1	4	12	2	2	ない
1254	1	1	15	1	3	3	3	3	3	3	2	4	2	2	3	0	1	2	1	2	1	2	44	-1	3	5	3	0	わかりません
1255	1	1	5	1	2	2	1	3	1	1	1	4	1	1	3	0	1	2	2	1	1	1	36	1	4	9	1	2	特になし
1256	1	1	2	3	3	3	2	2	2	2	1	5	1	1	3	0	2	1	1	2	1	3	57	-1	4	12	3	0	日本では少ないと思う。
1257	1	1	5	4	4	5	5	4	4	4	4	3	4	4	2	2	1	1	1	2	2	2	29	1	4	13	1	1	より便利で使いたくなる機能が搭載されている
1258	1	1	10	2	3	4	4	4	4	4	4	4	4	4	2	2	3	3	3	3	3	3	49	-1	5	11	3	0	悪い
1259	1	1	25	1	2	3	1	1	1	1	3	5	1	1	3	0	3	3	3	3	3	3	63	1	2	8	3	0	たばこ税を払っているのに面倒なデポジット制度はやってほしくない
1260	1	1	15	1	3	4	2	2	2	2	3	4	2	2	3	0	1	2	1	1	1	2	73	-1	4	2	2	1	吸殻の処理を真剣に考える
1261	1	1	10	1	1	4	4	4	5	4	2	5	1	1	2	3	1	1	2	2	2	1	24	1	4	2	2	2	デポジット制度は素晴らしい
1262	1	1	6	1	3	5	4	5	4	4	2	5	1	1	3	0	1	2	2	1	2	1	69	-1	4	10	1	2	たばこの吸い殻による環境汚染を防止するために吸い殻の廃棄防止の取り組み
1263	1	1	7	1	3	2	1	1	1	1	3	4	1	1	3	0	3	3	3	3	3	3	38	1	1	3	2	1	特にないです。
1264	1	1	4	2	2	4	4	3	2	2	2	4	4	2	3	0	3	3	3	3	3	3	63	-1	4	5	3	0	よくわからない
1265	1	1	1	1	3	3	3	3	3	3	3	3	3	3	2	2	3	3	3	3	3	3	31	1	4	10	3	0	特になし
1266	1	1	10	5	4	3	1	1	4	4	3	2	2	2	2	1	3	3	3	3	3	3	40	1	3	1	1	3	分からない
1267	1	1	5	3	4	4	2	3	2	2	4	2	2	2	3	0	1	2	1	1	1	2	21	-1	2	3	1	3	0特になし特になし特になし特になし特になし特になし特になし特になし特になし特になし特になし特になし
1268	1	1	2	3	2	4	3	4	3	3	3	4	2	2	2	3	2	2	1	1	2	2	32	1	4	9	2	2	すうひとがへる
1269	1	1	20	4	2	2	2	3	3	3	3	3	4	3	2	2	2	2	1	2	2	1	72	-1	4	3	2	1	わからない
1270	1	1	20	2	5	4	3	3	3	4	3	3	3	2	1	2	3	3	3	3	3	3	44	-1	1	1	2	3	全く聞いた事がない
1271	1	1	10	1	3	4	2	4	2	3	2	5	1	1	3	0	2	1	1	2	1	1	44	-1	4	4	2	1	どれもコストがかかる
1272	1	1	10	1	3	4	4	4	3	4	4	3	3	4	2	4	2	2	3	2	1	2	45	-1	4	12	3	0	結局は制度次第だと思う。
1273	1	1	12	2	2	5	2	3	4	2	3	4	2	2	2	3	2	2	1	2	1	2	63	-1	2	2	2	3	環境の破壊
1274	1	1	10	1	1	3	3	3	3	3	3	4	3	3	3	0	3	2	3	3	3	2	38	1	2	2	3	0	難しい
1275	1	1	40	1	3	3	1	2	3	1	3	5	1	1	3	0	3	3	3	3	3	3	56	-1	4	8	3	0	責任を持って、廃棄する話
1276	1	1	25	2	3	4	3	2	2	2	2	5	1	1	2	3	2	1	2	2	2	1	53	-1	1	10	1	2	リサイクル
1277	1	1	60	1	1	5	5	5	5	4	1	5	1	1	4	3	1	1	1	2	2	1	36	-1	3	1	3	0	紙巻き吸わないからワカンネ
1278	1	1	15	1	4	4	4	4	4	4	1	5	1	1	3	0	2	2	2	1	2	1	47	-1	3	5	3	0	本当に実現可能なのかとても疑問です。
1279	1	1	20	1	3	1	1	1	1	1	3	3	3	3	3	0	3	3	3	3	3	3	48	-1	2	11	2	3	無意味
1280	1	1	9	1	4	5	5	5	5	5	2	2	2	2	2	4	2	1	2	1	2	1	39	1	5	9	1	1	よろしくお願いいたします
1281	1	1	10	1	2	4	3	3	3	3	1	5	1	1	3	0	1	1	2	1	2	1	63	1	4	8	3	0	面倒くさい感じ
1282	1	1	6	2	3	4	5	5	5	4	4	5	1	1	3	0	3	1	3	2	2	1	60	-1	2	9	1	1	吸い殻を回収するとその金額を返金されるのでポイ捨てが減ると思われる。
1283	1	1	10	1	3	1	1	2	1	2	1	5	1	1	1	3	3	3	3	3	3	3	64	1	2	1	1	3	わからない
1284	1	1	15	1	2	1	1	1	1	1	2	4	2	2	3	0	3	3	3	3	3	3	63	-1	4	1	1	3	無駄
1285	1	1	10	1	2	4	4	3	4	4	4	3	3	3	3	0	1	1	1	1	1	1	36	-1	2	9	1	1	良いと思う
1286	1	1	1	2	2	1	2	1	1	3	2	1	2	2	2	2	2	3	3	2	1	3	33	-1	2	2	2	1	ない
1287	1	1	3	1	4	4	3	3	4	3	4	4	2	2	3	0	1	2	2	1	2	1	60	-1	4	10	1	2	政府ではなく、メーカー負担にすべきである
1288	1	1	15	1	1	3	3	3	3	3	5	5	5	5	4	1	1	1	1	1	1	1	67	1	2	12	3	0	絶対にポイ捨てをしない
1289	1	1	10	1	3	4	4	4	4	3	3	3	2	3	2	3	1	1	1	2	1	1	45	-1	4	5	2	2	環境配慮
1290	1	1	20	1	3	3	3	3	3	3	3	3	3	3	1	3	2	2	1	2	3	1	31	-1	2	6	1	2	よくわからない
1291	1	1	15	1	3	4	3	3	3	2	3	2	2	2	3	0	3	3	3	3	3	3	47	-1	5	13	2	3	さらに追加費用がかかる
1292	1	1	5	2	3	5	4	4	4	4	4	4	4	4	2	2	3	2	2	2	2	2	39	-1	4	7	2	2	環境保護
1293	1	1	5	1	2	2	1	2	1	1	2	5	2	1	2	3	2	2	2	1	1	2	77	-1	4	5	2	3	金銭的メリットが必要
1294	1	1	15	3	3	4	3	3	4	3	3	5	1	1	1	3	3	3	3	3	3	3	43	1	2	2	3	0	よくわからなかった
1295	1	1	20	1	3	3	2	2	3	2	3	4	1	1	3	0	3	2	2	2	3	2	56	-1	3	3	2	3	全くわからない
1296	1	1	15	3	3	3	4	3	4	4	4	4	2	2	1	3	3	1	2	3	3	2	52	-1	2	6	1	3	すいがらを貯める
1297	1	1	15	2	2	3	2	3	2	2	3	4	2	3	2	2	1	1	1	1	1	1	47	-1	2	3	3	0	意味がわからない
1298	1	1	10	1	3	3	3	3	3	3	3	3	3	3	1	1	3	3	3	3	3	3	44	-1	4	15	1	3	お金の無駄遣い
1299	1	1	20	3	3	3	4	2	4	1	4	2	4	2	2	2	2	1	2	1	2	2	55	-1	4	9	2	2	吸殻のデポジットとは、吸い殻を手の中で擦って無くすことり
1300	1	1	7	1	1	1	1	1	1	1	1	3	2	4	3	0	1	1	2	3	3	3	54	1	3	6	3	0	関心をもたなかった
1301	1	1	4	1	3	5	1	1	1	1	1	5	1	1	3	0	1	1	1	2	2	1	55	1	4	12	2	3	ポイ捨てする人には効果的だと思いますが、私は自宅以外では吸わず、全部確実に処理しているので、そういう人もわざわざ吸い殻を持っていかなければいけないなら、かなり負担です。
1302	1	1	5	1	4	4	3	4	4	4	2	4	2	2	3	0	1	1	1	2	1	2	48	-1	4	7	1	2	あまりぴんとこない
1303	1	1	15	2	4	3	2	3	1	2	3	4	2	2	1	3	1	2	2	3	3	2	63	-1	2	3	2	2	結局値上げ
1304	1	1	15	2	2	5	4	5	5	5	3	5	5	5	1	3	1	1	2	2	1	2	44	-1	4	11	1	2	タバコだけでなく酒など嗜好品全般から厳しくむしり取って欲しい
1305	1	1	8	1	3	4	4	3	4	2	4	3	2	3	3	0	1	1	2	2	2	1	47	-1	5	8	2	1	前向き
1306	1	1	5	1	3	1	1	1	1	1	2	5	1	1	3	0	3	3	3	3	3	3	57	-1	2	1	1	3	結局はまた価格が上がるのではないかと思ってしまう
1307	1	1	20	5	5	5	5	1	5	1	5	5	1	5	1	1	1	1	1	1	1	1	34	-1	5	13	1	1	便利
1308	1	1	25	1	2	3	1	3	1	1	3	3	3	3	3	0	3	3	3	3	3	2	62	-1	2	4	1	3	わからん
1309	1	1	7	1	3	3	3	3	3	3	3	3	3	3	2	3	1	1	1	1	2	1	42	-1	4	5	2	2	難しいと思う
1310	1	1	5	2	2	4	4	4	4	4	3	4	2	2	1	3	1	2	1	2	1	1	56	-1	4	1	1	3	環境保全
1311	1	1	30	2	4	4	2	2	2	2	3	4	2	2	3	0	3	1	2	2	1	1	54	-1	4	5	1	2	特になし
1312	1	1	10	1	3	3	1	1	1	1	3	4	4	4	3	0	1	1	1	1	2	1	60	1	2	5	3	0	面倒くさい
1313	1	1	5	3	3	3	2	2	2	2	3	2	3	3	3	0	2	3	2	2	1	3	60	-1	4	11	3	0	特に何もない
1314	1	1	20	2	4	4	4	4	4	4	3	3	3	3	4	4	3	3	1	1	1	1	24	-1	2	3	1	3	意見無し
1315	1	1	5	1	2	4	3	4	4	4	2	4	1	1	3	0	2	2	2	2	2	1	44	-1	5	12	1	2	とにかく吸い殻のポイ捨てを減らすためには高額にしたほうが良い
1316	1	1	20	1	2	1	1	1	1	1	2	5	1	1	3	0	3	3	3	3	3	3	60	-1	4	1	1	3	喫煙者いじめ
1317	1	1	20	2	3	3	3	3	3	3	3	3	2	2	3	0	2	2	2	2	2	2	57	-1	4	7	1	3	そこまで問題にするのか、疑問
1318	1	1	10	1	1	1	3	3	2	3	4	3	3	2	1	1	1	1	1	1	1	1	37	-1	4	6	1	1	二酸化炭素
1319	1	1	3	1	1	4	5	4	4	4	4	4	2	1	3	0	3	3	3	3	3	3	44	1	4	8	3	0	しくみがむずかしそう
1320	1	1	10	1	1	5	2	3	3	3	3	4	2	4	1	2	2	1	1	2	2	3	57	-1	4	5	3	0	なんとなく
1321	1	1	20	3	4	4	4	4	4	4	4	4	5	5	3	0	3	3	3	3	3	3	53	-1	4	3	3	0	そこまで煙草を悪者にせんくても
1322	1	1	10	1	3	1	1	1	1	1	1	5	1	1	3	0	1	2	2	1	2	1	33	-1	5	15	3	0	環境汚染阻止に一役買う
1323	1	1	20	1	3	3	2	2	2	2	5	4	3	2	1	3	1	2	2	3	2	1	59	-1	2	1	1	2	タバコを悪としたいのは分かるし捨てる人間がいるのも確か。だがこの数億倍くらい環境破壊を起こす太陽光発電パネルやEV車の廃棄物、原子力発電所には目もくれないのはなぜか、庶民には理解できない。
1324	1	1	3	2	3	5	5	5	5	5	4	5	1	1	1	3	1	2	1	1	1	2	56	-1	4	10	1	2	禁煙法
1325	1	1	5	1	3	4	2	3	3	2	2	4	2	2	3	0	1	1	2	1	1	1	48	-1	4	4	1	2	返金
1326	1	1	20	1	3	3	2	3	3	2	2	4	2	1	2	4	1	1	1	2	1	1	69	-1	3	2	3	0	吸い殻をまとめて取りに来てくれると嬉しい
1327	1	1	15	1	4	2	2	2	1	2	4	4	4	4	3	0	1	2	2	1	1	2	42	-1	3	8	1	2	吸殻を返せば返金される
1328	1	1	20	1	2	4	3	2	2	2	2	4	4	4	3	0	3	3	3	3	3	2	67	-1	4	8	2	3	不要
1329	1	1	20	1	3	2	1	1	1	1	3	4	3	2	3	0	3	3	3	3	3	3	62	-1	4	6	2	3	理解しづらい
1330	1	1	10	1	3	1	1	1	1	1	1	4	1	1	3	0	1	1	2	3	3	1	39	-1	4	6	3	0	ない
1331	1	1	20	1	1	4	4	4	4	4	5	5	3	3	2	2	2	2	3	3	3	3	75	-1	4	1	1	3	人間としてのマナー。 制度必要性。
1332	1	1	10	3	3	4	3	3	3	3	3	4	2	2	2	3	1	1	2	1	1	1	51	-1	4	9	2	2	特になし
1333	1	1	5	3	3	1	1	3	4	3	4	5	5	4	3	0	1	2	3	3	3	3	35	1	4	10	3	0	しらない
1334	1	1	8	3	4	3	3	2	2	2	2	4	2	2	1	2	2	2	2	2	2	2	55	-1	2	4	3	0	難しい
1335	1	1	10	1	4	4	4	4	5	3	3	4	1	1	2	4	1	1	1	2	1	1	51	1	3	3	2	2	先に多く代金として払うが、たばこの吸い殻を持ち込むことで代金の一部が返金される
1336	1	1	10	2	3	4	4	4	4	2	3	4	1	1	1	3	1	1	2	1	1	1	55	-1	4	6	2	2	どうやって返すのか、どうやって確認するのか?
1337	1	1	12	1	3	4	2	3	1	2	3	4	2	1	3	0	1	1	1	1	2	2	41	-1	2	6	3	0	よくわからない
1338	1	1	15	3	3	4	4	3	3	4	3	4	2	1	1	3	3	3	3	3	3	3	47	-1	3	6	1	3	よくわからない
1339	1	1	15	1	2	1	1	1	1	1	3	3	3	3	3	0	3	3	3	3	3	3	69	1	2	8	1	3	不要
1340	1	1	15	2	2	2	2	2	2	3	3	2	3	2	3	0	2	2	1	2	2	1	38	-1	3	5	1	1	環境に良い
1341	1	1	20	1	2	2	2	3	3	2	3	4	4	3	3	0	3	2	1	2	3	3	46	1	2	5	3	0	税金はタバコの会社に支払われるようにするべき
1342	1	1	10	1	2	5	5	5	5	4	1	5	1	1	2	1	1	1	1	1	1	1	49	-1	2	8	1	2	特になし
1343	1	1	40	2	3	4	4	3	3	4	3	4	5	2	3	0	3	3	3	3	3	3	67	-1	4	8	1	3	それならば、禁止にすれば良い
1344	1	1	8	1	2	5	3	3	2	2	2	5	1	1	1	3	1	2	1	1	2	2	64	1	3	8	3	0	わからない
1345	1	1	2	2	2	3	3	4	3	1	4	2	2	3	3	0	1	1	2	2	2	2	39	-1	4	11	1	2	特になし
1346	1	1	10	2	3	5	3	4	3	2	1	4	4	5	1	3	2	2	2	2	2	2	55	-1	3	9	1	3	担保
1347	1	1	5	1	3	3	3	3	3	3	3	4	2	2	2	3	2	1	1	2	1	2	40	1	3	8	1	2	お金がかかる
1348	1	1	15	1	3	4	3	3	3	4	3	3	3	3	1	3	3	3	3	3	3	3	47	1	2	2	1	3	浸透しないと思う
1349	1	1	12	1	3	4	2	3	1	3	1	4	1	1	3	0	1	1	2	3	2	1	48	-1	2	2	1	3	わからない
1350	1	1	10	2	2	3	3	3	3	3	3	4	2	1	1	4	3	3	3	3	3	3	45	-1	1	1	1	3	なし
1351	1	1	10	1	2	1	1	1	1	1	3	3	3	3	3	0	3	3	3	3	3	3	41	-1	4	15	1	2	改悪制度！！喫煙所や灰皿を増やさず、吸えない場所を増やすから、アホな奴がポイ捨てをする！！ルールを守っている人が泣きを見るだけ。ふざけんな！！！
1352	1	1	20	1	2	1	1	1	1	1	4	3	3	3	3	0	3	3	3	3	3	3	66	1	4	6	2	3	回収場所がすぐそこになければ効果はないと思う
1353	1	1	7	1	3	4	3	4	4	4	2	4	4	2	3	0	1	1	2	2	2	1	50	-1	4	5	2	3	特に思い浮かぶことはなし
1354	1	1	10	1	3	3	3	3	3	3	3	3	3	3	3	0	3	3	3	3	3	3	37	-1	1	2	3	0	特になし
1355	1	1	10	1	4	5	3	1	3	1	2	5	1	1	2	2	1	2	2	1	1	1	63	-1	4	5	1	3	私は外ではタバコは吸わないので よく分かりませんが デポジット制度については賛成です
1356	1	1	10	1	1	5	4	5	5	5	1	5	1	1	3	0	1	1	2	1	2	2	46	-1	2	8	1	2	資源
1357	1	1	7	1	4	3	1	1	3	1	3	4	2	2	3	0	3	3	3	3	3	3	44	1	2	5	2	2	ない
1358	1	1	10	1	3	3	1	1	1	1	1	5	1	1	1	1	3	3	3	3	3	3	41	-1	2	4	1	3	ポイ捨てなどをしていないためバカらしい
1359	1	1	15	2	3	5	4	5	4	4	1	5	1	1	2	2	2	2	2	2	2	2	48	-1	1	1	3	0	いいね
1360	1	1	10	1	2	4	3	2	3	2	1	4	2	2	3	0	1	1	1	2	2	1	75	-1	4	2	3	0	知らなかったが、有意義な取り組みだと思った。
1361	1	1	1	1	2	4	3	3	3	3	3	3	3	3	1	1	3	3	3	3	3	3	73	-1	4	6	3	0	わからない
1362	1	1	10	1	4	4	4	3	4	4	3	4	2	2	3	0	1	1	2	1	2	1	38	-1	2	7	1	1	喫煙者にとって良い制度だと思う。
1363	1	1	5	1	1	3	3	2	2	2	3	3	2	3	3	0	3	3	3	3	3	3	34	-1	5	15	1	3	役に立たなそう
1364	1	1	1	2	4	2	3	3	2	3	3	2	3	2	2	2	2	2	2	2	1	1	44	-1	4	2	3	0	よくわからない
1365	1	1	8	1	2	4	4	4	5	5	4	5	2	1	3	0	2	1	1	1	2	2	25	-1	4	7	1	1	有害な環境を防いでくれるイメージ
1366	1	1	15	2	4	4	4	2	4	2	1	4	1	1	3	0	1	1	1	2	2	1	46	-1	4	5	3	0	特にない
1367	1	1	10	2	3	3	3	3	3	3	2	3	2	2	3	0	1	2	2	1	2	1	30	-1	3	8	1	1	返還
1368	1	1	20	1	2	4	4	4	4	4	4	4	1	1	1	1	1	1	1	1	1	1	58	-1	2	1	3	0	わかりません。
1369	1	1	15	2	2	4	2	3	2	2	2	4	2	2	1	2	2	2	2	2	2	2	53	-1	4	7	2	2	特にない
1370	1	1	20	1	2	4	2	3	1	4	3	4	2	2	1	2	3	3	3	3	3	3	50	-1	4	6	3	0	分かりません。
1371	1	1	15	1	3	4	3	3	3	3	2	4	2	2	2	3	3	2	1	1	1	1	71	-1	4	9	1	3	多分デポジット制度は管理できない
1372	1	1	15	2	2	4	4	4	5	4	4	4	4	4	2	3	2	2	2	2	2	2	49	1	1	2	2	2	何となくかな
1373	1	1	2	1	3	4	4	4	4	4	4	4	4	4	3	0	2	1	2	2	1	2	49	-1	3	4	2	2	良い考え方だと思っています。
1374	1	1	3	4	5	4	3	3	4	4	3	5	4	4	3	0	2	1	1	3	2	1	26	-1	4	4	2	1	なし
1375	1	1	10	1	2	4	1	2	3	3	3	4	2	2	3	0	1	3	1	3	3	1	48	-1	4	11	1	2	環境保全をミライに
1376	1	1	10	1	3	4	3	3	2	2	2	2	2	3	3	0	2	2	2	2	1	1	60	1	2	10	3	0	強制的
1377	1	1	20	2	3	5	2	3	4	3	1	5	1	1	3	0	1	1	2	1	3	1	40	1	2	5	2	2	ポイ捨てする人が減りそう
1378	1	1	8	1	1	1	2	2	3	2	3	4	1	3	2	2	3	3	3	3	3	3	27	-1	3	2	1	3	そもそもポイ捨てをしないのでわからない
1379	1	1	20	1	1	3	3	3	2	3	3	4	2	2	3	0	3	3	3	3	3	3	46	-1	4	4	1	2	デポジット制度は厳しい、より生活が苦しくなる
1380	1	1	10	1	3	5	2	5	5	5	1	5	1	1	1	2	1	1	1	1	1	1	35	-1	5	11	1	1	良いと思う
1381	1	1	40	1	2	2	2	3	2	2	3	4	4	3	3	0	3	3	3	3	3	3	54	1	2	4	2	3	数字がよくわからない 環境問題に影響するのはわかったけと、文章の内容が難しい
1382	1	1	19	1	1	3	3	3	3	3	3	3	3	3	1	1	1	1	2	1	2	2	68	-1	2	4	2	2	自分で処分すること
1383	1	1	30	3	2	4	4	3	3	3	3	4	3	4	3	0	1	2	2	1	2	1	40	1	2	5	3	0	分からない
1384	1	1	20	2	4	1	1	1	1	1	1	3	3	3	3	0	2	2	2	2	2	2	26	-1	4	7	2	2	よい
1385	1	1	8	2	3	3	3	3	3	3	3	4	2	2	3	0	1	1	1	2	2	1	52	-1	2	4	3	0	環境への配慮
1386	1	1	5	1	3	5	4	4	4	4	1	5	1	1	4	3	3	3	2	3	3	3	20	-1	4	3	3	0	面倒
1387	1	1	7	1	2	5	2	2	4	2	4	5	2	1	3	0	1	1	2	1	1	1	38	-1	4	6	1	2	なし
1388	1	1	20	1	3	3	3	3	4	4	3	3	4	4	3	0	2	2	1	2	2	2	48	-1	4	9	1	2	環境によい
1389	1	1	8	5	5	4	4	4	2	5	5	5	4	1	4	2	1	1	1	1	3	2	61	-1	3	4	2	1	考え方はわかるけど、定着するかな。。。。
1390	1	1	25	1	1	2	2	2	2	2	2	3	2	3	2	2	1	1	1	1	1	1	70	-1	3	3	2	2	何となく
1391	1	1	15	1	3	2	1	2	2	2	3	4	2	2	1	3	1	2	2	1	1	1	60	-1	3	6	1	2	必要ない
1392	1	1	10	3	4	5	4	5	3	4	4	3	4	5	2	4	2	1	2	1	2	1	24	-1	4	8	1	2	ネガティブな
1393	1	1	20	5	5	2	5	4	3	2	4	3	4	4	3	0	1	1	2	2	1	2	23	-1	2	4	2	1	とてもいい制度
1394	1	1	5	1	3	4	2	2	2	2	3	4	2	2	2	3	3	3	3	3	3	3	37	-1	2	3	1	3	特になし
1395	1	1	5	1	3	2	2	2	2	2	2	4	2	2	3	0	3	3	3	3	3	3	61	-1	5	3	1	3	管理社会
1396	1	1	20	1	2	3	3	3	3	4	4	4	2	2	2	3	3	3	3	3	3	3	43	-1	3	4	1	3	特にない
1397	1	1	5	1	1	4	1	2	2	2	3	4	4	4	3	0	1	2	2	2	2	1	49	-1	2	9	3	0	よくわからない
1398	1	1	10	1	3	4	4	4	4	4	4	4	4	4	3	0	1	3	1	3	1	3	43	-1	4	11	1	3	今までにない発想で良い取り組みだと思います
1399	1	1	5	1	1	5	5	5	5	5	5	4	5	5	3	0	1	1	2	1	2	2	41	1	3	2	1	2	喫煙者に対する不満 国が推奨する不健康案件 国のやってるでしょ感だしたけど税金欲しいから頼むよ
1400	1	1	25	1	1	5	5	5	5	5	5	5	5	5	2	2	1	2	1	2	1	3	41	-1	1	6	1	2	いいと思う
1401	1	1	12	1	3	4	3	3	3	3	3	4	2	2	2	3	3	2	1	3	3	3	40	-1	2	1	2	1	生物 環境問題に散って有害である
1402	1	1	20	3	3	4	3	3	3	4	3	3	4	3	3	0	2	2	1	2	3	3	43	-1	2	3	3	0	一リットル
1403	1	1	10	2	3	3	3	3	3	3	3	3	3	3	1	3	3	2	2	2	2	2	46	-1	3	2	2	3	いいことです
1404	1	1	30	2	3	2	2	2	2	2	2	4	3	3	3	0	2	2	2	1	1	2	60	-1	4	9	1	3	たばこ吸殻の回収
1405	1	1	10	1	3	3	3	3	3	3	3	3	3	3	2	3	2	2	2	2	2	2	44	-1	2	5	2	2	環境の配慮
1406	1	1	20	1	3	4	4	5	4	2	1	5	2	1	4	3	1	2	2	1	2	1	50	1	3	7	2	1	とてもいいこと
1407	1	1	10	2	3	4	3	3	3	3	4	4	3	4	2	3	2	2	2	1	2	1	76	-1	4	4	2	3	特にない
1408	1	1	15	3	3	3	3	3	3	3	3	3	3	3	2	3	3	3	3	3	3	3	63	-1	3	11	2	2	よくない
1409	1	1	8	2	3	5	1	1	1	1	3	3	2	2	2	3	1	1	1	2	2	1	28	-1	2	5	1	1	そもそも吸い殻をポイ捨てしないのでなんともだが お金が帰ってくるなら嬉しい
1410	1	1	8	5	5	2	2	3	3	3	2	3	3	3	2	3	1	2	1	1	1	2	32	1	4	9	1	1	いい
1411	1	1	5	4	3	3	3	3	4	3	3	4	4	4	2	4	2	1	2	2	2	1	28	-1	2	6	2	1	シンプル
1412	1	1	50	3	3	3	3	3	3	3	3	3	3	3	3	0	2	2	2	2	2	2	39	-1	1	8	1	2	便利
1413	1	1	20	1	3	5	1	1	1	1	1	5	1	1	3	0	1	2	1	2	1	2	60	-1	4	10	2	2	利用者負担
1414	1	1	3	1	2	4	4	3	4	4	4	5	1	2	3	0	1	1	1	2	2	1	45	1	4	12	1	1	タバコの製造会社に負担が幾分かかかる
1415	1	1	15	1	3	4	2	4	3	3	3	4	3	3	3	0	2	3	3	3	3	3	45	1	4	10	1	2	分からない
1416	1	1	20	3	4	4	3	4	4	3	4	4	2	2	3	0	3	3	3	3	3	3	62	-1	2	2	1	3	単に値上げになるだけで効果はないと思われる
1417	1	1	20	2	2	4	4	4	4	4	3	5	2	2	3	0	1	1	1	1	1	1	63	-1	4	7	2	3	環境悪化ストップ
1418	1	1	15	3	4	4	3	4	4	4	3	4	2	2	3	0	2	1	1	2	2	2	45	-1	3	11	1	2	制度の悪用
1419	1	1	6	5	3	5	4	5	5	5	5	4	5	4	2	3	1	2	1	2	2	2	20	-1	4	6	1	1	素晴らしい
1420	1	1	60	1	1	5	1	1	1	4	5	5	1	1	3	0	3	3	3	3	3	3	47	-1	4	7	1	2	政府に押し付けるのではなく、研究者自らが回収すべき。
1421	1	1	10	1	1	3	3	4	3	3	3	5	5	5	4	3	3	3	3	3	3	3	55	1	2	10	2	2	面倒くさい
1422	1	1	10	1	5	5	5	5	5	5	5	5	1	1	1	3	1	3	2	3	3	1	45	-1	5	11	1	3	実質的な増税
1423	1	1	15	2	3	3	3	3	3	3	3	4	3	2	2	3	3	3	3	3	3	3	26	-1	4	3	1	2	分かりにくい
1424	1	1	10	1	4	1	1	1	1	1	2	4	2	2	3	0	3	3	3	3	3	3	48	-1	2	2	3	0	いらんことするな
1425	1	1	5	1	2	5	4	5	5	4	2	5	1	1	2	3	1	2	2	1	2	2	56	1	3	7	1	2	リサイクル プラスチック汚染 環境破壊
1426	1	1	20	2	4	3	2	2	2	2	3	2	2	4	4	3	3	2	2	1	2	1	65	-1	2	6	2	2	フィルター無しにする
1427	1	1	10	2	3	3	3	3	4	4	3	4	4	3	3	0	2	2	2	2	2	1	68	-1	4	1	1	2	特になし
1428	1	1	10	1	3	4	2	3	3	2	2	5	1	1	3	0	2	2	2	1	3	1	52	1	2	13	2	3	政府にどうこうする必要はない
1429	1	1	15	2	3	4	2	4	2	2	4	4	3	3	2	4	3	3	3	3	3	3	64	-1	4	1	3	0	特になし
1430	1	1	1	1	3	4	4	4	4	4	3	5	1	1	3	0	3	3	3	3	3	3	39	-1	4	5	1	2	何か得をするサービスなのかと思ったら違った
1431	1	1	7	2	4	4	2	3	3	4	4	4	2	2	3	0	1	2	1	1	2	1	65	-1	2	8	2	1	わからない
1432	1	1	8	2	3	3	3	2	3	3	4	4	1	1	3	0	3	3	3	3	3	3	47	-1	2	3	3	0	わからない
1433	1	1	20	2	3	4	4	3	3	3	3	4	4	2	3	0	2	2	1	1	2	1	57	1	2	2	3	0	思い出せない
1434	1	1	10	2	2	4	5	3	4	5	4	4	3	3	2	3	2	2	2	1	2	3	22	-1	2	6	1	2	社会への配慮
1435	1	1	20	3	3	3	3	3	3	2	3	4	2	2	1	1	3	3	3	3	3	3	50	1	2	8	1	3	よくわからない
1436	1	1	20	1	3	4	4	4	4	4	4	4	2	2	2	3	3	3	3	3	3	3	24	-1	2	3	1	3	複雑にすることで、ポイ捨てが増加すると思う。
1437	1	1	8	3	4	3	2	2	2	2	4	4	2	2	3	0	3	3	3	3	3	3	49	-1	4	8	3	0	タバコを吸いたくなくなる
1438	1	1	5	1	1	3	3	3	3	3	3	3	3	3	3	0	3	3	3	3	3	3	51	1	2	1	3	0	わからない
1439	1	1	15	1	3	1	1	1	1	1	2	4	2	2	3	0	3	3	3	3	3	3	39	-1	2	3	3	0	吸い殻の返却など論外。他にやる事があるのではないか。
1440	1	1	20	3	3	4	4	4	5	4	4	4	4	4	1	3	3	3	3	3	3	3	60	-1	2	1	1	3	わからない
1441	1	1	1	1	1	5	2	4	4	4	4	5	1	1	3	0	2	2	2	1	2	1	42	1	4	6	1	2	地球環境を守ることにつながる。
1442	1	1	20	1	1	5	4	1	1	1	1	5	1	1	2	3	1	1	2	3	3	3	35	-1	2	10	1	3	ない
1443	1	1	18	2	3	4	2	4	4	4	4	2	4	4	1	3	2	1	2	1	2	2	46	-1	3	4	1	1	政府
1444	1	1	5	2	3	1	1	1	2	1	1	2	3	3	3	0	3	3	3	3	3	3	70	-1	4	3	3	0	特になし
1445	1	1	20	5	5	2	4	3	4	4	2	2	2	2	3	0	1	2	1	1	1	2	34	-1	4	12	1	2	自由が良い
1446	1	1	20	1	4	4	2	3	3	3	3	4	4	4	2	3	2	3	2	1	2	2	39	1	3	5	3	0	特になし
1447	1	1	15	2	2	4	2	4	4	4	3	4	2	2	4	2	3	3	2	2	2	3	67	-1	4	9	1	1	良いと思う
1448	1	1	10	1	3	4	2	3	4	4	3	4	2	2	3	0	1	1	1	2	2	1	67	-1	4	2	2	1	リサイクル
1449	1	1	12	3	4	1	1	1	1	1	5	1	5	5	3	0	3	3	3	3	3	3	28	-1	4	4	1	3	ない
1450	1	1	25	2	3	4	3	3	3	3	3	4	2	2	3	0	3	3	3	3	3	3	60	-1	3	3	1	3	反対
1451	1	1	20	1	3	4	3	4	2	2	1	5	1	1	3	0	1	3	1	3	1	2	38	-1	4	4	1	3	費用対効果があまり良くなさそう
1452	1	1	10	1	3	5	2	4	4	4	2	5	1	1	1	3	1	2	2	1	1	2	46	1	2	7	1	2	未来に期待できる
1453	1	1	20	1	3	4	2	2	4	2	3	3	3	3	3	0	1	2	2	1	1	1	31	-1	3	12	1	2	特になし
1454	1	1	20	1	3	2	3	2	2	2	3	4	4	2	4	2	3	3	1	2	3	3	45	-1	4	9	1	2	良いとも悪いともいえない
1455	1	1	15	3	3	2	2	3	3	2	2	2	3	3	3	0	1	1	1	1	1	1	33	-1	4	7	1	2	いいイメージ
1456	1	1	10	1	3	4	3	3	3	3	3	3	3	2	4	3	1	1	2	2	1	2	52	1	4	7	1	2	たばこを吸っていることのメリット
1457	1	1	20	2	3	4	3	2	2	2	3	4	4	4	1	2	3	3	3	3	3	3	63	-1	2	1	2	3	タバコ値上がりの中その様な制度は要らない
1458	1	1	15	1	3	4	2	2	2	2	4	5	1	1	1	3	1	1	1	2	2	1	65	-1	4	4	2	3	煩わしい
1459	1	1	20	1	2	4	3	3	4	3	3	4	4	3	3	0	1	1	1	1	2	2	52	1	2	2	2	2	よくわからない
1460	1	1	20	5	5	5	5	5	5	5	5	5	1	1	3	0	2	2	1	2	1	1	40	-1	2	3	1	2	おもいやり
1461	1	1	20	3	3	5	4	4	5	4	2	5	4	5	3	0	1	2	2	1	2	1	48	-1	4	7	1	2	環境に良さそう。
1462	1	1	20	2	3	3	3	3	4	3	3	2	3	3	2	3	3	2	2	3	2	1	49	-1	4	12	2	1	特に思い浮かばない
1463	1	1	10	2	3	4	2	4	3	2	2	4	2	2	1	3	1	1	1	1	1	2	72	1	3	4	2	3	面倒くさいからやめてほしい
1464	1	1	10	1	3	4	3	4	4	2	2	4	2	2	3	0	2	2	2	1	1	2	63	-1	4	3	3	0	環境保護
1465	1	1	10	1	3	1	1	3	1	1	3	3	3	3	3	0	3	3	3	3	3	3	63	1	2	7	2	1	わけがわからない・喫煙で精神
1466	1	1	30	2	3	4	3	3	3	4	3	4	2	3	1	3	2	1	2	1	2	1	72	-1	4	3	1	3	特に思い付かない
1467	1	1	20	5	5	5	5	5	5	5	5	5	1	1	3	0	1	1	1	1	1	1	40	-1	2	3	1	2	環境
1468	1	1	2	1	1	3	3	3	3	3	3	3	3	3	3	0	3	3	3	3	3	3	36	-1	4	3	3	0	特になし
1469	1	1	20	1	3	5	4	4	5	4	3	3	4	2	3	0	3	3	3	2	3	3	48	-1	5	11	1	2	購入の際に、環境税を支払う
1470	1	1	7	1	2	3	3	3	3	1	3	4	2	2	4	3	3	3	3	3	3	3	39	-1	2	4	2	3	外で吸わない人は損するだけ
1471	1	1	20	1	2	1	1	1	1	1	4	3	2	2	3	0	1	3	1	3	3	1	66	1	3	3	2	3	返却ってどうするのか
1472	1	1	15	1	2	4	4	4	4	4	4	5	1	1	3	0	1	2	2	1	2	1	40	-1	4	6	2	2	国民の健康
1473	1	1	20	1	2	2	3	3	2	3	3	3	2	2	3	0	2	3	3	2	2	2	25	-1	3	4	3	0	良いと思う
1474	1	1	20	2	3	3	2	4	4	2	2	4	4	3	1	2	3	3	3	3	3	2	43	-1	2	3	1	2	タバコ1本で、かなりの水が汚染される。
1475	1	1	15	1	2	4	2	3	3	3	1	3	3	1	2	3	3	3	3	3	3	3	46	-1	4	7	2	3	ポイ捨てをなくす
1476	1	1	15	1	1	3	3	3	3	3	3	3	3	3	3	0	3	3	3	3	3	3	70	-1	2	4	2	2	完全
1477	1	1	10	3	3	1	1	4	3	2	1	4	2	2	2	2	2	2	2	2	2	2	43	-1	2	6	1	2	分からない
1478	1	1	15	3	3	4	4	4	4	4	4	3	3	4	1	1	1	1	1	1	2	1	65	-1	2	3	3	0	吸い殻の回収
1479	1	1	10	2	4	4	4	4	4	4	3	4	2	2	4	4	1	2	2	2	2	2	33	-1	4	5	1	3	いいとおもった
1480	1	1	5	1	3	5	5	5	5	5	5	5	5	5	3	0	1	1	1	2	1	1	49	-1	4	15	2	1	いい
1481	1	1	20	2	2	5	4	4	3	3	2	5	1	1	1	3	2	1	3	2	1	1	62	-1	2	5	1	3	とても良い事だと思う。
1482	1	1	13	3	4	3	3	3	3	3	3	3	3	3	2	1	3	3	3	3	3	3	63	-1	4	8	3	0	コスト
1483	1	1	20	1	2	4	4	4	4	4	4	4	4	4	3	0	3	3	3	3	3	3	47	-1	4	4	3	0	興味がないのでどうでもよい。
1484	1	1	10	2	4	5	1	5	1	1	2	4	1	2	2	3	1	1	2	2	2	1	43	-1	3	10	2	2	これからの禁煙社会に向けた良い取り組みだと思う
1485	1	1	10	1	2	1	1	1	1	1	1	5	1	1	3	0	3	3	3	3	3	3	43	-1	4	3	1	3	反対
1486	1	1	1	1	2	2	2	2	1	2	3	3	3	3	3	0	3	3	3	3	3	3	62	-1	3	5	1	2	嫌だ
1487	1	1	18	1	4	4	4	4	4	4	3	4	2	4	3	0	1	2	3	1	1	1	74	1	2	3	1	2	タバコは環境に悪い
1488	1	1	10	1	1	3	2	3	3	3	3	3	3	5	3	0	3	3	2	2	1	2	35	-1	2	1	1	3	なし
1489	1	1	2	1	3	2	4	4	3	4	4	3	4	4	1	1	1	1	1	2	2	1	22	-1	4	11	2	2	とくになし
1490	1	1	20	3	4	3	3	3	3	3	3	3	3	3	3	0	3	3	3	3	3	3	37	-1	1	5	1	3	わからない
1491	1	1	15	1	3	4	5	4	4	4	4	5	1	1	2	1	1	1	1	1	1	2	62	-1	2	12	3	0	環境への
1492	1	1	15	1	1	5	2	2	2	2	3	4	2	2	3	0	3	2	2	1	3	2	54	1	3	2	1	2	よくわからない
1493	1	1	20	1	3	4	3	4	5	3	2	4	4	2	3	0	2	1	2	2	2	1	23	-1	4	3	1	2	めんどくさい
1494	1	1	15	1	3	4	3	1	1	1	3	4	1	1	3	0	1	1	1	1	1	2	63	-1	4	12	1	2	短くなった吸殻を保管するのが大変そう
1495	1	1	5	1	1	3	3	3	3	3	3	3	3	3	1	3	3	3	3	3	3	3	37	-1	3	4	1	3	特になし
1496	1	1	10	1	2	2	2	2	2	2	2	3	3	2	4	4	3	3	3	3	3	3	76	-1	2	3	1	2	賢い制度
1497	1	1	10	1	3	4	4	4	4	4	4	4	4	4	1	1	1	2	1	1	1	1	75	1	3	5	1	1	何と無く
1498	1	1	25	2	4	5	2	1	4	4	1	4	1	1	3	0	1	1	2	2	2	1	24	-1	4	4	1	2	個人の意見としては、デポジット制度が実現すれば吸い殻の不法投棄は確実になくなり、環境汚染の後退につながると思った。
1499	1	1	5	1	4	2	2	3	1	1	2	1	1	1	3	0	2	2	1	1	2	3	23	-1	5	1	3	0	わからない
1500	1	1	10	1	3	4	3	3	3	3	1	5	1	1	3	0	1	3	3	3	3	3	52	1	1	2	3	0	政府が気に入らない
1501	1	1	10	1	3	3	3	3	3	3	3	4	2	2	1	2	3	3	3	3	3	3	63	1	2	5	1	3	わからない
1502	1	1	30	1	4	3	3	3	1	3	3	3	3	1	2	3	1	2	2	1	2	1	61	1	2	6	3	0	ポイ捨てが無くなればいいと思う
1503	1	1	7	1	3	4	4	4	4	4	3	4	4	2	3	0	3	3	3	3	3	3	73	1	2	3	3	0	汚染
1504	1	1	10	2	2	4	3	4	4	4	4	3	2	1	3	0	3	3	2	1	2	1	39	-1	2	14	3	0	わからない
1505	1	1	5	1	3	4	4	3	1	3	3	5	2	2	2	1	1	1	2	3	3	3	62	1	3	6	3	0	難しい
1506	1	1	3	3	3	3	4	3	3	3	2	3	4	4	3	0	2	2	1	2	2	2	38	-1	2	8	2	2	難しそう
1507	1	1	10	5	4	3	2	2	2	2	2	4	1	1	3	0	3	2	2	1	3	2	38	-1	4	5	3	0	ペットボトルのリサイクルの普及とかなり違うきがする
1508	1	1	10	1	1	3	3	2	2	2	3	4	2	2	3	0	1	1	3	3	3	3	28	-1	4	1	2	2	リサイクル
1509	1	1	15	1	2	5	2	3	2	2	3	4	3	2	2	3	3	3	2	1	2	2	65	1	3	1	2	3	たばこの吸い殻をきちんとルールに従って破棄すること
1510	1	1	5	5	4	2	2	3	4	3	4	3	4	3	2	2	2	2	1	2	3	3	25	-1	2	5	1	2	なし
1511	1	1	15	1	3	3	2	2	2	2	3	3	3	3	3	0	1	2	2	2	1	1	65	1	4	10	2	2	マナー
1512	1	1	10	2	3	3	2	4	3	4	3	5	1	1	3	0	3	2	2	2	2	1	28	-1	2	1	1	2	わからない
1513	1	1	1	1	1	4	1	2	4	2	4	2	4	4	1	1	2	1	1	2	1	2	68	1	2	11	2	1	そもそも筋柄をポイ捨てすることが考えられない！ が、農作業、漁業等、外での仕事の場合、どうなんだろう… そんな細かい事を考えるレベルでないような仕事… 100害あって一利なし！ たばこ事体廃止したらよいと思う。
1514	1	1	25	3	4	3	1	2	2	3	1	5	1	1	4	3	1	2	2	2	2	1	27	-1	2	3	1	2	特になし
1515	1	1	1	2	2	2	2	3	3	3	3	3	2	3	2	1	2	2	2	2	2	2	24	-1	4	3	2	2	なし
1516	1	1	15	1	4	4	5	3	1	1	3	5	1	1	1	2	1	1	1	1	1	1	62	1	2	1	2	3	吸い殻を捨てられる場所
1517	1	2	3	4	4	4	5	5	4	5	3	4	3	4	2	1	1	2	1	2	1	1	36	-1	4	6	2	2	エコになる
1518	1	2	10	1	1	5	5	5	5	5	5	5	1	1	1	3	3	2	1	1	3	3	42	1	2	4	3	0	絶対ダメ
1519	1	2	20	2	2	4	4	4	4	4	4	4	4	4	1	1	1	1	1	1	1	1	37	-1	2	5	1	3	わからない
1520	1	2	25	2	3	3	3	3	3	3	3	3	3	3	3	0	2	2	2	2	2	3	66	-1	4	5	3	0	面倒くさくなりそう
1521	1	2	5	1	1	5	3	4	3	3	4	5	1	1	3	0	3	1	1	2	1	1	54	1	2	7	3	0	罰則など色々な対策が必要
1522	1	2	5	1	3	4	4	4	4	4	4	4	4	4	2	2	2	2	2	2	2	1	45	1	4	15	1	2	安心感がある
1523	1	2	6	2	2	2	2	4	3	2	2	3	2	2	2	2	1	1	1	1	1	1	29	-1	3	6	1	2	なし
1524	1	2	1	3	3	3	3	3	3	3	3	3	3	3	3	0	2	1	1	2	1	1	31	-1	4	5	2	3	よりよくする制度
1525	1	2	8	1	3	4	3	4	4	4	4	4	3	3	2	1	2	2	2	2	2	2	42	-1	2	1	1	2	特になし
1526	1	2	15	2	3	4	4	4	3	4	3	4	3	3	1	3	3	2	3	2	3	3	62	-1	4	10	2	1	特にございさん
1527	1	2	20	1	3	4	5	4	4	4	4	5	4	4	4	2	3	2	1	3	2	2	60	1	2	2	1	2	特に意識してないので思い浮かばないです。
1528	1	2	10	1	4	2	2	2	2	2	2	4	2	2	3	0	3	3	3	3	3	3	54	-1	3	6	1	3	新たな増税
1529	1	2	30	2	3	3	4	3	3	3	4	3	3	3	4	4	2	1	1	3	3	1	65	-1	2	2	1	3	なんでも喫煙者を悪者扱いする
1530	1	2	8	2	3	4	4	4	4	3	4	3	3	3	2	3	2	1	1	1	2	2	34	-1	4	7	1	2	お金で解決はできない。
1531	1	2	7	1	3	5	5	4	5	5	4	3	3	3	2	2	2	2	3	2	2	2	47	-1	4	4	3	0	特にありません
1532	1	2	5	1	1	1	1	1	1	1	1	1	1	1	2	2	2	2	1	2	1	2	43	-1	2	2	3	0	わからない
1533	1	2	5	3	3	3	2	3	2	3	3	4	2	3	3	0	3	3	3	3	3	3	34	-1	2	10	1	1	なし
1534	1	2	10	5	5	4	4	4	5	5	5	5	5	4	3	0	1	1	2	1	1	1	25	1	4	10	1	1	コストパフォーマンスがいい
1535	1	2	5	1	3	5	5	5	5	5	5	5	5	5	4	1	1	1	1	1	1	1	49	-1	3	4	3	0	マナー守りましょー
1536	1	2	20	1	1	1	1	1	1	1	1	2	1	1	1	3	3	3	3	3	3	3	37	-1	4	5	1	2	なし
1537	1	2	20	2	4	3	3	3	3	3	3	3	3	3	3	0	1	1	1	1	1	1	39	-1	5	12	1	3	いろいろです。
1538	1	2	5	1	3	4	3	3	3	3	3	3	2	3	3	0	3	2	1	2	2	1	26	-1	4	4	1	3	特になし
1539	1	2	10	2	3	3	3	3	3	3	3	3	3	3	2	1	3	3	3	3	3	3	54	-1	4	13	1	3	よくわからない
1540	1	2	10	1	2	5	5	4	4	5	2	3	2	2	3	0	2	3	2	3	3	3	68	-1	4	3	3	0	特になし
1541	1	2	20	2	3	2	2	4	2	4	2	4	2	2	2	2	3	3	3	3	3	3	60	-1	2	2	3	0	こんな研究する時間が凄く無駄に感じる
1542	1	2	10	1	3	4	2	2	2	3	3	4	4	5	4	3	3	3	3	3	3	3	42	1	3	1	1	3	わからない
1543	1	2	25	2	3	5	4	5	4	4	3	4	4	3	3	0	1	2	1	2	2	2	36	-1	4	10	1	2	信頼性
1544	1	2	3	2	2	4	4	4	4	4	3	3	3	2	3	0	2	2	2	2	3	2	52	-1	4	8	1	2	良いこと
1545	1	2	20	1	3	3	3	3	4	5	2	4	2	1	3	0	2	2	1	2	1	1	39	-1	4	10	1	3	特にない
1546	1	2	15	1	3	4	3	3	2	4	3	4	2	2	3	0	1	1	1	1	3	2	47	1	4	2	1	2	難しい
1547	1	2	10	2	2	3	3	3	3	3	3	3	3	2	2	3	1	1	1	2	2	2	50	-1	4	11	1	2	難しかった
1548	1	2	10	1	2	4	3	3	3	3	3	4	2	2	3	0	3	3	3	3	3	3	63	-1	4	8	1	3	あまり良くわからない。
1549	1	2	20	1	2	2	2	2	3	3	3	4	2	2	3	0	1	1	1	2	1	2	51	-1	4	9	1	3	あまりよい制度ではない。喫煙場所をきちんと整備すればよいだけ。
1550	1	2	10	1	3	2	1	1	1	1	5	1	4	4	3	0	3	3	3	3	3	3	49	-1	4	6	2	3	不必要である
1551	1	2	20	1	3	4	4	4	4	4	4	4	4	4	3	0	2	1	1	2	1	2	37	-1	4	9	1	2	面白い
1552	1	2	5	1	2	3	3	3	3	3	1	5	1	1	3	0	2	1	1	1	1	1	45	-1	4	8	2	3	吸い殻による環境への悪影響を鑑みた場合の具体的な対策および、制度
1553	1	2	8	1	2	4	2	4	2	2	4	4	2	2	3	0	1	2	2	2	2	2	46	-1	4	7	1	3	タバコの吸い殻が減りそう
1554	1	2	10	1	3	3	2	2	1	4	1	4	2	1	3	0	2	2	2	2	2	2	41	1	4	9	1	2	環境問題
1555	1	2	20	3	3	4	3	2	4	3	2	4	2	2	2	3	1	1	1	1	1	1	53	-1	1	1	2	3	わからない
1556	1	2	2	1	3	4	3	4	2	3	3	4	2	2	3	0	2	2	2	2	1	2	64	1	4	10	1	3	ポイ捨てが減るメリットがありそう。
1557	1	2	25	2	4	4	4	3	4	4	2	5	2	1	1	3	2	1	1	1	1	1	71	-1	2	3	1	2	前払費用
1558	1	2	5	1	2	3	3	3	3	2	2	3	3	2	2	3	2	2	2	1	2	2	20	-1	2	15	3	0	なし
1559	1	2	20	3	3	4	3	3	4	4	4	4	3	4	1	3	3	1	2	3	1	1	49	-1	2	4	2	3	特になし
1560	1	2	20	4	2	4	3	4	4	4	2	4	2	2	2	3	2	2	2	2	1	2	63	-1	4	4	3	0	自己責任
1561	1	2	12	2	3	4	2	2	3	4	3	4	4	2	3	0	2	2	2	2	1	2	47	-1	4	7	3	0	試してみる価値はあると思う。
1562	1	2	2	1	4	2	3	3	3	3	3	5	1	1	3	0	2	1	1	2	2	2	31	-1	5	8	1	2	自分でやれ
1563	1	2	20	2	2	4	4	4	4	3	3	5	3	4	3	0	2	2	3	2	3	1	51	-1	4	5	2	1	環境に良い
1564	1	2	5	2	4	3	3	3	3	4	1	5	1	1	3	0	1	1	1	2	1	1	84	1	2	11	1	3	良いと思う
1565	1	2	4	1	2	4	4	4	5	4	4	5	5	5	3	0	1	2	2	2	2	2	47	-1	5	6	1	3	責任感
1566	1	2	12	1	3	3	2	2	2	3	2	4	2	2	3	0	3	3	3	3	3	3	46	-1	2	7	2	3	良く分からない
1567	1	2	5	1	3	3	3	4	4	4	4	4	4	4	3	0	1	1	2	2	2	1	62	-1	2	7	3	0	よくわからない
1568	1	2	2	2	2	3	3	3	3	3	2	4	3	3	2	3	1	2	1	1	2	2	38	-1	4	11	1	2	特になし。
1569	1	2	12	1	3	5	1	2	1	2	3	4	2	2	3	0	2	1	1	1	1	1	36	-1	4	12	1	1	価格が上がる
1570	1	2	15	3	3	4	2	2	4	2	3	3	3	3	3	0	1	2	2	2	2	2	43	-1	3	8	1	3	吸い殻のポイ捨てが減りそう
1571	1	2	5	1	4	4	3	4	4	4	1	5	2	3	3	0	1	1	2	2	1	1	44	-1	2	3	1	2	環境
1572	1	2	10	1	1	3	3	3	3	3	3	3	3	3	2	2	2	2	2	2	2	2	38	-1	2	5	2	2	最高
1573	1	2	20	1	1	1	1	1	1	1	1	5	5	5	3	0	1	1	1	1	1	1	24	-1	4	14	1	3	現実的ではないかもしれない
1574	1	2	10	1	2	5	2	2	2	3	2	4	3	4	3	0	2	1	1	1	2	2	56	-1	4	9	1	1	とてもいいことだと感じました。
1575	1	2	10	2	3	4	3	4	4	4	2	5	4	1	3	0	2	1	2	2	1	2	57	-1	2	5	2	2	環境破壊
1576	1	2	10	4	4	4	3	3	3	3	3	4	3	3	2	3	1	2	2	1	2	1	47	-1	5	10	1	2	特にありません。
1577	1	2	5	1	1	3	3	3	3	3	3	3	3	1	3	0	2	1	1	2	1	1	33	1	3	12	1	3	ない
1578	1	2	20	1	3	3	2	4	3	3	3	4	4	3	1	3	2	2	2	2	2	2	58	-1	3	4	2	2	デポジット制度ができればよいことだと思う
1579	1	2	10	3	2	4	4	4	5	4	4	3	4	4	1	2	1	1	1	1	2	2	31	-1	4	6	2	1	なし
1580	1	2	9	1	4	3	4	4	4	4	2	4	2	2	3	0	1	1	1	1	1	1	49	-1	3	4	3	0	よい
1581	1	2	30	1	3	4	5	4	4	2	1	5	5	1	1	3	1	1	2	2	2	2	51	-1	4	4	2	1	複雑
1582	1	2	20	2	3	4	3	4	4	4	4	4	4	4	2	1	3	3	3	3	3	3	39	-1	2	6	3	0	まだよくわからない
1583	1	2	1	1	1	4	3	4	3	4	4	4	4	4	3	0	1	2	1	1	1	2	21	1	4	1	1	2	環境に良さそう
1584	1	2	12	1	3	5	3	3	3	1	1	5	1	1	3	0	2	1	1	2	2	3	59	-1	4	4	2	3	面倒
1585	1	2	20	1	2	5	1	3	4	2	3	5	2	1	4	1	1	2	3	1	2	1	45	-1	2	5	1	2	吸い殻に対する関心
1586	1	2	10	3	4	3	3	2	3	3	4	3	3	3	3	0	2	1	1	2	2	3	40	-1	4	11	2	3	税金をたくさん払っているから還元して欲しい
1587	1	2	20	4	4	5	4	4	4	4	4	3	5	4	3	0	1	1	2	1	1	1	38	-1	4	10	2	2	なし
1588	1	2	10	5	4	3	4	4	2	5	4	4	1	4	2	4	1	1	1	2	2	1	22	-1	4	2	1	1	レア
1589	1	2	10	1	4	1	1	2	1	2	2	5	5	1	3	0	2	1	1	2	2	2	54	-1	4	11	1	2	とりあえずは、やってみれば良いと思う。
1590	1	2	10	2	3	4	4	2	2	2	4	4	5	4	2	1	1	1	2	1	1	1	44	-1	4	4	3	0	環境保全
1591	1	2	10	1	3	4	3	2	3	2	2	4	3	3	3	0	3	2	2	3	3	3	39	1	2	8	3	0	特になし
1592	1	2	15	3	3	3	2	3	2	2	3	4	3	4	2	2	3	3	3	3	3	3	66	-1	2	10	1	2	全く分からない
1593	1	2	8	1	2	4	3	3	3	2	2	5	1	1	3	0	2	2	2	2	1	1	53	1	4	4	1	2	普及するのかどうか
1594	1	2	15	1	3	4	1	2	2	2	2	5	1	1	3	0	2	1	1	3	1	1	44	-1	4	6	1	2	机上の空論
1595	1	2	20	2	2	3	2	4	2	2	4	4	4	4	3	0	3	1	1	1	2	2	61	-1	2	3	3	0	環境改善策
1596	1	2	40	1	3	3	2	2	2	2	3	4	2	2	1	3	2	2	1	2	1	1	40	-1	2	2	1	2	根本的な解決方法ではないと思った
1597	1	2	20	1	1	3	3	3	3	3	3	3	2	2	2	3	2	2	1	1	2	2	38	-1	2	5	1	1	特になにも思わない
1598	1	2	6	2	3	4	3	3	3	3	2	4	2	2	3	0	2	2	2	2	1	2	48	-1	3	5	1	3	責任感
1599	1	2	1	1	3	5	3	3	4	3	4	5	1	1	1	1	3	3	3	3	3	3	60	-1	4	11	1	2	特にありません
1600	1	2	15	1	2	4	4	3	3	4	4	4	4	2	1	1	3	3	3	3	3	3	65	1	2	5	3	0	よくわからない
1601	1	2	30	2	4	4	3	4	3	4	4	4	4	2	1	3	2	2	2	1	1	2	52	-1	4	8	1	3	実現可能性が低い
1602	1	2	15	1	4	5	4	4	5	4	1	5	1	1	2	3	2	1	1	2	2	1	42	1	4	6	2	2	いいことだと思う
1603	1	2	1	2	4	4	4	4	4	4	1	5	1	1	2	3	2	2	2	2	1	2	63	-1	2	3	3	0	むずかしい
1604	1	2	30	1	4	4	3	3	2	3	2	5	1	1	3	0	2	2	2	2	1	2	54	-1	3	5	1	2	ポイ捨て SDGS
1605	1	2	30	1	4	5	2	3	3	3	1	5	1	5	3	0	3	3	3	3	3	3	48	-1	4	4	3	0	なんとも言えない
1606	1	2	1	1	2	5	5	4	5	4	2	4	1	2	1	3	2	1	2	2	2	2	65	1	4	11	1	2	汚染を減らすためにはいい取り組みではないかと思う
1607	1	2	13	1	3	5	2	3	1	4	3	4	1	1	1	3	1	1	1	2	1	2	64	1	4	8	1	3	喫煙者がかなり減るイメージ
1608	1	2	10	2	3	2	3	2	3	3	2	4	2	2	1	2	3	3	3	3	3	3	48	-1	2	6	3	0	特にない
1609	1	2	15	1	3	4	2	4	3	2	3	4	2	2	3	0	1	2	2	2	2	2	50	-1	2	2	1	2	良いと思う
1610	1	2	5	1	1	2	2	3	2	2	4	3	2	2	1	3	2	2	2	3	3	3	27	-1	1	10	2	1	ない
1611	1	2	6	1	2	1	1	1	1	1	3	3	3	3	2	3	3	3	3	3	3	3	73	-1	4	4	3	0	税金を多く払っていて、かつ、喫煙者が病気で弱い存在であることを全く理解していない、トランプやプーチンみたいな全体主義者の考えることだと感じた。
1612	1	2	18	1	2	3	2	2	4	2	1	4	3	1	3	0	3	2	1	2	3	1	61	-1	2	7	3	0	意味がわからない
1613	1	2	20	1	3	5	1	4	1	4	3	4	1	1	3	0	2	1	2	2	2	2	75	1	4	10	1	3	保障金とか預かりを意味する言葉と理解しています
1614	1	2	10	3	3	3	4	4	3	3	4	5	5	5	2	2	2	2	1	1	1	1	49	-1	2	4	2	2	いい
1615	1	2	13	1	2	4	4	4	4	4	4	4	1	1	1	3	3	3	3	3	3	3	59	1	2	8	3	0	よくわからない
1616	1	2	10	1	4	4	4	4	4	4	5	5	5	5	3	0	1	2	1	2	1	2	48	-1	3	8	1	3	とても良いことですが。吸わないこと一番良いと思う。
1617	1	2	3	2	2	1	1	1	1	2	4	4	2	2	3	0	2	1	1	2	1	1	55	-1	5	10	3	0	ビール瓶の回収制度
1618	1	2	20	1	1	3	3	3	3	3	2	5	1	5	2	3	2	1	1	2	1	2	70	-1	2	3	3	0	特にない
1619	1	2	10	2	4	4	3	3	3	4	2	4	4	1	2	3	1	1	1	1	1	1	58	-1	2	3	1	2	細かい制度や対象については漠然としていてわからないが、全体的には喫煙者のマナー向上にも繋がると思います。 以前にあった瓶償還制度に似たものになるのかな。 未成年者が小遣い稼ぎに悪用しない制度づくりが必須だと思います。
1620	1	2	15	4	4	2	2	2	1	1	4	4	5	4	2	3	2	2	2	1	2	2	27	-1	4	8	1	1	新しそう
1621	1	2	6	1	2	2	1	1	1	1	1	4	2	2	3	0	3	3	3	3	3	3	49	-1	4	12	2	3	新しい利権づくりのために迷惑な制度を作るのはやめてもらいたい。
1622	1	2	20	3	3	3	3	3	3	3	3	3	3	3	3	0	3	3	3	3	3	3	49	-1	2	5	2	3	なんでも金とろうとするな
1623	1	2	8	1	3	1	1	1	1	1	4	4	2	1	3	0	2	1	2	2	1	1	44	1	4	10	1	2	面倒、環境に優しい。
1624	1	2	7	1	3	3	1	1	1	1	1	5	1	1	3	0	2	1	2	2	3	2	49	-1	4	6	1	2	空き缶回収
1625	1	2	3	4	3	4	3	3	3	4	4	3	4	4	1	3	1	1	1	1	1	1	24	-1	4	6	1	1	みんながゴミ箱に捨てようとする
1626	1	2	7	2	3	4	2	4	4	3	1	5	1	1	1	4	3	1	2	3	2	3	61	-1	2	2	1	2	回収の為の労力や人件費用に見合うのかが見えない。今のところ。
1627	1	2	10	1	3	4	2	2	1	2	1	4	2	1	3	0	2	2	3	3	3	3	58	-1	3	1	2	2	この制度は、消費者及び回収者に多くの負担を感じさせる また、効果が期待できるか不安がある
1628	1	2	4	1	3	5	3	3	3	4	1	5	1	1	1	3	2	2	2	2	2	2	63	-1	4	5	1	2	個人の問題なので必要がない
1629	1	2	8	3	2	4	4	5	5	4	2	4	2	2	3	0	2	1	2	1	3	2	64	-1	4	12	2	2	環境をよくしていくために必要な考え
1630	1	2	15	1	1	2	3	3	2	3	3	4	4	4	3	0	3	3	3	3	3	3	30	-1	3	3	1	2	この制度は、地球全体でしなければ意味がない。
1631	1	2	20	1	3	4	4	4	4	4	2	5	1	1	3	0	1	1	1	2	2	2	57	-1	2	3	1	2	環境に良い取り組みだと思います。
1632	1	2	5	1	3	5	2	2	2	2	3	5	1	1	2	3	3	3	3	3	3	3	48	-1	3	3	1	2	特になし
1633	1	2	40	2	3	4	2	1	4	4	3	5	1	1	3	0	2	2	2	2	2	2	61	-1	2	5	1	1	特になし
1634	1	2	15	1	3	5	3	3	3	4	1	5	1	1	3	0	2	2	2	2	1	1	45	1	2	5	1	2	正直あまりピンと来ませんでした。思い浮かんだ言葉やイメージとしては環境問題です。
1635	1	2	15	1	4	3	2	1	1	1	3	5	1	2	3	0	2	1	1	2	1	1	75	-1	3	5	1	2	返金率
1636	1	2	25	1	3	4	4	3	3	4	1	5	1	1	2	1	2	2	1	3	2	1	48	-1	4	2	2	1	なし
1637	1	2	20	1	3	4	4	4	4	2	4	4	1	1	3	0	3	3	3	3	3	3	45	-1	4	2	1	2	なし
1638	1	2	5	2	3	4	3	3	3	4	4	4	2	2	3	0	2	1	2	2	1	2	57	-1	2	6	1	2	メリットは大いにあるが、タバコ単価が更に上がるデメリットは看過できない。
1639	1	2	3	1	3	3	2	3	3	3	3	3	2	2	1	3	2	1	2	1	1	2	69	-1	4	6	2	3	吸い殻の問題を多少なりとも解決できる。
1640	1	2	15	1	3	3	2	3	1	4	4	3	3	3	2	3	2	2	2	2	2	2	61	-1	2	8	2	2	タバコを止めるよう努力する
1641	1	2	8	1	3	4	4	3	4	4	4	4	2	2	4	2	3	3	3	3	3	3	51	-1	2	10	2	3	吸い殻は害がある
1642	1	2	10	2	2	3	4	4	4	4	4	4	4	4	3	0	3	3	3	3	3	3	40	-1	4	5	1	3	よくわからない制度
1643	1	2	20	5	5	4	3	2	3	3	3	3	3	3	3	0	2	2	2	2	2	2	46	-1	4	15	2	1	未来を担う子供たちへの教育熱を感じる。
1644	1	2	20	1	1	5	3	1	3	3	1	5	1	1	2	3	3	2	2	2	2	2	55	-1	2	3	3	0	あまり思いつかない
1645	1	2	8	2	3	2	1	2	2	1	1	5	1	1	3	0	2	1	1	1	3	1	55	1	2	8	2	3	タバコの吸い殻を指定場所に持っていくことで、先に支払ったお金を戻してもらえる
1646	1	2	20	1	3	4	4	4	4	4	4	4	4	4	2	3	3	3	3	3	3	3	40	-1	5	3	3	0	喫煙者がマナーを守ることを促すようにするのが大事
1647	1	2	20	2	4	4	4	3	4	4	3	4	2	2	1	3	2	1	2	1	2	1	64	-1	4	3	2	2	大変有害である
1648	1	2	10	2	2	4	2	2	2	1	3	4	2	1	1	3	2	1	1	1	1	1	37	-1	5	5	3	0	健康、徴収
1649	1	2	15	1	3	5	4	4	4	4	2	5	2	1	3	0	2	1	2	2	1	2	62	1	4	7	1	2	環境にやさしい
1650	1	2	25	1	3	5	5	3	4	5	1	5	1	1	3	0	2	2	2	2	2	2	54	-1	2	7	2	3	やった方が良い
1651	1	2	40	2	3	4	3	4	4	4	4	4	4	4	1	3	2	1	2	2	1	2	69	-1	2	9	2	2	たばこの吸い殻回収運動
1652	1	2	1	1	1	2	2	2	1	2	2	4	2	2	2	3	1	2	2	2	1	1	37	-1	4	10	1	2	特になし
1653	1	2	10	1	4	4	2	2	2	2	2	4	4	2	2	3	1	1	1	1	1	1	68	-1	2	10	2	2	良い考えだと思う
1654	1	2	3	2	2	3	3	3	3	3	2	4	2	2	3	0	2	2	2	2	1	2	45	-1	2	3	1	2	返却
1655	1	2	15	2	3	3	3	3	3	4	3	3	3	3	4	3	3	3	3	2	2	1	50	-1	2	7	3	0	よくわからない
1656	1	2	10	2	3	4	3	3	3	3	3	3	3	2	3	0	3	3	3	3	3	3	64	-1	4	11	1	2	特にこだわりはない。モラルの問題です。
1657	1	2	7	1	3	4	1	2	2	1	2	4	4	1	3	0	3	3	3	3	3	3	67	-1	2	1	1	3	特にない
1658	1	2	10	2	2	3	3	3	3	3	2	4	2	2	3	0	2	1	2	2	1	2	73	-1	4	3	2	3	環境 ポイ捨て
1659	1	2	15	1	4	4	2	2	2	2	3	3	3	3	3	0	3	3	3	3	3	3	56	-1	3	7	2	2	アイデアは良いが、認知させるのが、かなり難しそう。
1660	1	2	30	1	2	3	1	1	1	1	2	4	2	2	3	0	2	2	2	1	1	1	58	-1	4	9	2	2	環境汚染の抑止
1661	1	2	20	3	3	1	1	1	1	1	5	1	5	5	3	0	1	1	1	2	1	2	35	-1	4	11	1	2	喫煙所を探すことで分煙を促し、専用の灰皿に入れることでポイ捨てを減らすことができる。
1662	1	2	20	3	2	3	3	3	3	3	2	4	2	2	1	1	3	3	3	3	3	3	50	-1	2	4	3	0	わからない
1663	1	2	5	1	3	3	1	1	1	2	2	4	1	2	3	0	1	1	1	2	1	1	54	1	2	5	2	3	良い制度だと思うが実施されるのだろうか？という思い
1664	1	2	9	3	3	4	3	4	4	4	1	5	4	4	3	0	2	1	1	1	1	1	62	-1	4	5	1	2	なるべく安くしてほしい
1665	1	2	1	3	3	4	3	3	3	3	3	3	3	3	2	3	3	3	3	3	3	3	39	-1	5	10	1	3	初めて知る事が多かったです
1666	1	2	15	2	2	4	4	5	3	4	4	4	5	5	3	0	1	1	2	1	1	2	42	-1	4	5	2	2	エコと環境
1667	1	2	5	1	3	1	1	1	1	1	1	4	2	1	3	0	3	1	3	1	2	1	43	-1	2	4	1	3	タバコの吸い殻の転売、盗難が横行しそう
1668	1	2	20	2	3	4	1	3	2	4	1	5	1	1	3	0	1	2	2	2	1	2	52	1	4	8	1	3	自然を守る
1669	1	2	3	1	3	3	3	3	3	3	3	4	2	1	3	0	3	3	3	3	3	3	49	1	3	1	1	2	ない
1670	1	2	5	1	3	4	2	2	3	2	3	4	2	2	3	0	2	2	2	2	3	3	64	-1	4	7	2	2	昔のビンを返すと10円もらえるとかのレベルじゃないし、税金を使う政府が主体となるものでもない。マナーが悪い人がいるのも事実で、検討事項ではあると思う。
1671	1	2	10	1	1	3	3	3	3	3	3	3	3	3	1	2	2	2	1	3	2	3	71	-1	4	1	3	0	よくわからない
1672	1	2	1	1	2	3	1	1	2	1	4	3	2	1	2	3	2	1	2	1	2	2	76	1	2	5	3	0	高い税金を取っているうえに更に喫煙者に負担を強いる制度には疑問を感じます。税金の超数者がきちんと処理すべきです。
1673	1	2	5	1	4	5	1	1	5	1	2	5	1	1	2	3	3	3	3	3	3	3	58	-1	2	7	1	3	喫煙者がしっかりと吸い殻を処理すれば問題ない
1674	1	2	5	1	3	5	4	4	4	4	1	5	1	1	3	0	2	2	2	2	2	2	39	-1	4	11	1	2	しっかり処分することを意識づける
1675	1	2	20	2	2	3	3	3	3	3	3	4	3	3	2	1	3	3	3	3	3	3	39	-1	3	5	3	0	とくになし
1676	1	2	20	1	3	4	4	4	4	4	2	4	2	2	2	2	3	3	3	3	3	3	54	-1	4	11	1	2	初めて聞いた
1677	1	2	5	1	3	5	3	2	2	4	3	3	2	2	3	0	2	2	1	2	2	2	37	1	3	2	1	2	新しい考え方だと思いました。個人的には、吸殻を破棄する制度ができるということに賛成です。タバコをすぐにみんなが吸わなくなると言うのは難しい現状だと思うので、環境を考えるとこのような制度があるときちんと吸い殻を回収しようという気持ちになるのではないかと思いました。一方で、変わらず破棄をすると言う方もいると思います。そちらは課題になると思いますが、タバコが体に害を与え、自然にも害を与えることは、ほとんどの方が周知していることだと思うので、意識をして吸殻を回収すると言う仕組みを取り入れる方もいると思うので、少しでも環境の改善につながればと思いながら返答しました。
1678	1	2	8	1	3	2	1	2	2	1	3	4	2	2	3	0	2	1	1	2	2	1	65	1	4	2	3	0	実際に実現可能なのかどうか
1679	1	2	20	1	4	3	1	1	1	1	3	3	2	2	3	0	2	1	1	2	1	1	44	-1	4	7	1	2	また値上げを検討しているのかと思い死にたくなった
1680	1	2	15	2	3	5	4	5	5	5	1	5	1	1	3	0	2	1	3	3	3	3	58	-1	4	7	1	2	自宅の吸い殻まで回収先に持って行くか微妙
1681	1	2	12	1	5	5	4	4	4	3	5	1	3	2	3	0	2	1	2	2	2	1	29	-1	4	11	1	2	近未来的な取り組み
1682	1	2	20	2	3	5	5	5	4	5	4	5	3	5	2	2	2	2	2	1	2	1	59	-1	4	9	1	2	うまい思考
1683	1	2	20	1	4	4	3	3	3	3	3	4	1	1	3	0	3	3	2	3	2	3	46	-1	4	8	1	3	わからない
1684	1	2	20	2	4	3	1	1	2	1	2	3	4	2	3	0	3	3	3	3	3	3	51	1	2	8	2	2	返金が面倒
1685	1	2	3	1	3	3	1	2	2	1	4	5	1	1	3	0	1	2	2	2	2	2	47	-1	4	12	1	2	制度が悪用されないか心配である。
1686	1	2	20	1	1	2	2	3	4	3	4	4	1	1	2	3	2	1	2	1	1	2	45	-1	3	8	2	2	少しわかりにくい制度だと思うが、実践すれば環境への配慮は高まると思う。
1687	1	2	20	1	3	4	3	3	1	3	2	2	2	3	3	0	3	3	3	3	3	3	59	-1	4	4	3	0	ない
1688	1	2	1	1	2	4	4	4	4	4	4	5	5	5	3	0	2	1	1	1	1	1	30	-1	2	4	1	1	わからない
1689	1	2	20	1	1	5	4	5	5	4	5	5	5	5	3	0	1	2	1	3	3	2	25	1	2	4	1	1	特になし
1690	1	2	10	2	3	4	2	5	3	4	2	5	2	2	3	0	2	2	2	1	2	2	34	-1	4	8	1	1	環境税
1691	1	2	5	1	3	2	1	1	1	1	1	5	1	1	3	0	2	2	2	2	2	2	48	1	2	8	2	2	ポイ捨てする奴が悪い
1692	1	2	8	2	2	4	4	4	4	3	3	4	2	2	3	0	2	1	2	1	1	2	58	-1	5	13	1	2	環境問題
1693	1	2	15	1	3	3	1	3	3	1	1	5	1	1	3	0	2	1	3	2	1	3	55	1	3	5	3	0	お酒の瓶をお店に返却するといくらか返金された昔の制度を思い出した
1694	1	2	6	1	4	5	4	4	5	4	1	5	1	1	3	0	2	1	2	2	2	2	37	-1	5	9	1	2	お金がもらえる。資金になる
1695	1	2	7	1	4	3	1	1	1	1	3	4	2	1	2	1	3	3	3	3	2	2	67	1	4	8	3	0	特になし
1696	1	2	20	2	3	3	3	3	3	4	4	3	4	3	3	0	3	3	3	3	2	2	28	-1	4	6	1	2	よくわからない
1697	1	2	20	1	3	2	2	3	1	2	2	2	3	3	2	1	2	3	3	3	3	3	68	-1	4	3	3	0	特になし
1698	1	2	13	1	3	5	5	1	1	1	1	5	1	1	3	0	3	3	3	3	3	3	37	1	2	8	1	3	これ以上値段は上げないでほしい
1699	1	2	10	1	2	3	3	3	2	2	1	5	1	1	1	2	1	1	2	2	2	1	70	-1	2	6	2	1	良いと思います
1700	1	2	10	1	3	1	1	3	1	1	1	2	2	2	2	1	3	3	3	3	2	1	54	1	2	2	1	2	個人の問題である。
1701	1	2	25	1	3	3	4	4	4	4	4	4	4	4	1	2	1	1	1	2	2	1	28	-1	2	7	3	0	わからない
1702	1	2	20	1	1	4	4	4	4	5	5	5	2	1	3	0	1	1	1	2	2	2	25	-1	2	4	1	2	政府の方が安心する
1703	1	2	30	3	3	2	2	2	2	2	2	2	2	2	2	3	1	2	1	2	1	1	33	-1	2	3	3	0	特になし
1704	1	2	13	1	3	3	1	2	1	1	3	3	4	4	3	0	2	2	2	2	1	2	67	1	4	11	3	0	具体的に何処に捨てるのか気になる。
1705	1	2	2	2	4	4	3	3	2	3	2	5	1	1	3	0	2	2	1	2	1	1	41	-1	4	3	1	2	喫煙者を減らす行い
1706	1	2	10	1	3	3	1	3	3	2	1	5	1	1	3	0	1	2	2	2	2	2	38	-1	4	12	1	3	お互いを信頼すること
1707	1	2	7	1	3	4	2	1	3	1	1	4	2	2	3	0	3	3	3	3	3	3	50	-1	3	4	2	1	キチンと処理して喫煙者は迷惑
1708	1	2	10	2	3	3	3	4	3	3	3	3	3	3	3	0	3	3	3	3	3	3	40	-1	4	5	2	3	いまいち理解できなかった
1709	1	2	10	2	3	3	2	2	2	2	3	4	2	2	2	3	1	1	1	1	1	1	57	1	4	4	2	3	たばこ購入時に 吸い殻持参で値引き
1710	1	2	10	1	3	3	1	1	1	1	2	4	3	1	3	0	3	3	3	3	3	3	58	-1	4	4	2	2	かなり面倒くさそう。
1711	1	2	6	1	3	1	1	1	1	1	3	1	1	1	2	2	3	3	3	3	3	3	67	-1	4	14	1	3	不愉快
1712	1	2	29	4	4	4	5	5	4	4	3	4	4	5	2	3	2	1	1	2	1	1	30	-1	4	7	1	1	安倍晋三
1713	1	2	3	2	3	3	2	2	2	2	3	3	3	3	3	0	3	1	1	2	1	3	45	-1	3	4	2	3	なぜタバコだけが税金やら環境汚染やらでやり玉にあげられるのかが分からない そんなに駄目なら麻薬とかみたいに完全に禁止にすればいいのにと思う
1714	1	2	17	2	5	5	1	1	1	1	4	5	1	1	1	3	3	3	3	3	3	3	62	-1	2	2	1	3	はじめて聞いたことばで、ピンとこない。
1715	1	2	15	1	3	3	1	2	2	2	3	4	2	2	3	0	3	3	3	3	3	3	59	-1	4	15	1	2	実現困難
1716	1	2	25	1	3	4	3	3	3	4	3	4	4	4	3	0	2	1	2	2	1	1	49	-1	1	8	3	0	実現しなそう
1717	1	2	20	1	2	4	1	5	5	4	3	4	2	2	3	0	2	1	2	2	2	2	68	-1	4	3	3	0	吸殻をポイ捨てする事はないが制度が出来るなら従います
1718	1	2	15	2	2	2	3	3	3	3	3	3	3	3	1	1	3	3	3	3	3	3	37	-1	2	1	3	0	特になし
1719	1	2	20	1	1	5	5	5	5	5	1	5	1	1	3	0	2	2	2	2	2	2	25	-1	4	14	1	3	よく知らない
1720	1	2	15	1	2	1	1	1	1	1	3	3	3	3	1	2	3	3	3	3	3	3	37	-1	4	15	1	3	ゴミ制度
1721	1	2	10	2	4	4	4	4	4	4	1	5	1	1	3	0	1	2	2	2	1	2	55	-1	4	9	1	2	タバコ会社が対応したほうがいいと思う
1722	1	2	15	2	3	4	3	4	4	3	2	4	4	2	1	3	2	2	2	2	1	2	37	-1	4	4	2	2	やや面倒
1723	1	2	15	1	4	1	1	1	1	1	1	5	1	1	1	3	3	1	3	2	3	3	63	1	3	6	2	3	吸い殻は、全てマイ灰皿に入れている場合は、どうなるのか?
1724	1	2	10	2	3	2	1	1	1	1	1	4	1	1	3	0	3	1	1	1	2	2	45	-1	2	1	1	3	余程政府主体で実施しないと当たり前にはならないだろう
1725	1	2	15	1	3	3	3	3	3	3	1	4	2	1	3	0	1	2	1	2	1	1	63	1	2	2	3	0	特になし、私は喫煙者ですが、そんなに深刻ですか？アルコールの方が問題だと思いますが如何でしょう。
1726	1	2	15	1	3	2	2	2	4	3	2	2	1	1	2	1	3	3	2	1	1	3	50	-1	2	9	3	0	特になし
1727	1	2	9	1	3	4	2	4	4	4	5	5	1	5	3	0	1	2	2	2	2	2	30	-1	2	4	2	2	まだ良く分からない
1728	1	2	20	2	4	3	1	3	3	1	3	4	3	1	3	0	3	3	3	3	3	3	49	1	2	10	1	2	分からない
1729	1	2	10	1	3	4	1	3	1	1	2	4	2	2	3	0	2	1	2	2	1	2	50	1	4	9	2	2	有益
1730	1	2	20	4	4	3	3	3	3	3	3	3	3	3	3	0	2	2	3	2	2	2	55	-1	1	2	1	2	今一度考えるべきかも知れない
1731	1	2	10	1	2	4	2	4	3	4	4	5	2	1	3	0	1	2	1	2	2	2	65	1	4	4	3	0	とても必要な制度だ
1732	1	2	5	1	2	5	5	5	5	5	1	5	1	1	3	0	1	1	1	2	2	2	23	-1	4	7	1	2	お金で環境を守る
1733	1	2	20	1	3	4	4	4	4	4	4	5	5	5	3	0	1	1	2	2	1	2	56	1	1	3	1	1	わかりません
1734	1	2	1	1	4	1	3	1	1	1	1	5	1	1	3	0	3	2	2	2	1	2	54	-1	4	1	3	0	特になし
1735	1	2	25	1	1	5	5	5	5	5	1	5	1	1	3	0	1	2	2	2	1	2	26	-1	4	13	1	3	知らない
1736	1	2	2	1	3	4	2	3	3	3	3	5	1	1	2	1	1	1	1	1	1	2	47	1	4	15	1	2	革新的 広まればいい
1737	1	2	1	1	4	4	3	3	3	3	2	4	2	2	2	1	2	1	1	1	1	1	50	-1	4	3	2	2	特になし
1738	1	2	10	3	3	4	4	4	4	4	3	3	3	3	2	3	3	3	3	3	3	3	33	-1	2	4	1	3	特になし
1739	1	2	1	1	2	4	4	4	4	4	3	4	2	2	3	0	2	2	2	2	2	2	43	-1	4	9	1	2	環境保護
1740	1	2	15	1	2	4	3	4	4	4	4	5	1	1	3	0	1	1	1	2	2	2	54	-1	4	6	2	2	難しい問題
1741	1	2	15	2	2	4	4	4	4	4	4	4	4	4	3	0	3	3	3	3	3	3	59	-1	4	4	2	2	汚い
1742	1	2	6	1	1	3	2	2	2	2	3	4	2	2	3	0	1	1	1	1	3	1	43	1	4	4	2	3	とくにない
1743	1	2	3	2	2	4	3	4	4	4	3	5	1	1	3	0	1	1	1	2	2	2	47	-1	4	5	1	2	吸い殻が減る
1744	1	2	18	1	2	4	2	4	2	3	3	4	2	2	1	3	2	1	2	2	1	2	63	-1	4	2	1	3	特になし
1745	1	2	10	2	2	4	3	5	3	2	3	5	2	2	3	0	2	1	2	2	1	1	25	-1	4	11	1	2	取り組んでほしい
1746	1	2	12	3	4	4	4	3	5	4	4	5	3	4	3	0	1	2	1	2	1	2	29	-1	4	4	3	0	真剣にやろうとしてない気がする
1747	1	2	30	1	1	1	1	1	2	1	2	4	5	5	1	2	3	3	3	3	3	3	23	1	2	2	1	2	なし
1748	1	2	20	1	3	4	4	3	4	4	2	5	1	1	3	0	1	2	2	1	2	2	62	-1	4	7	1	2	特になし
1749	1	2	30	1	1	1	1	1	1	4	3	4	2	1	1	1	1	2	2	2	2	1	62	1	3	6	2	2	たばこの吸い殻は捨てない、持ち帰る。
1750	1	2	7	2	3	5	1	4	4	4	1	5	1	1	3	0	2	2	1	2	2	2	73	-1	4	8	1	2	趣旨はよくわかるが、現実性はどうなのかと思う。具体的な回収方法によるのでは
1751	1	2	15	2	2	5	2	2	2	4	2	4	1	1	3	0	2	1	1	1	1	1	32	-1	4	6	1	3	無意味だと思われる
1752	1	2	20	1	1	5	5	5	5	5	5	5	5	5	1	1	1	1	1	1	1	1	49	-1	3	5	3	0	自然にもどぅこと
1753	1	2	20	1	3	3	1	1	1	1	2	4	1	1	3	0	2	1	2	2	1	1	64	-1	1	4	1	2	環境問題
1754	1	2	22	1	3	4	4	3	3	3	2	2	2	2	3	0	3	3	3	3	3	3	77	-1	2	2	1	1	デポジット制度の意味を知らない
1755	1	2	20	1	4	4	3	3	2	2	1	5	5	1	4	2	2	1	1	2	2	2	72	1	4	2	3	0	初めて聞いたのでよくわからない
1756	1	2	5	1	3	3	1	1	1	1	1	5	1	5	2	3	2	1	2	2	1	2	46	-1	2	3	2	2	環境保護。
1757	1	2	5	1	4	3	3	3	3	3	3	3	3	3	2	3	3	3	3	3	3	3	39	-1	3	6	1	3	必要ない
1758	1	2	20	1	3	4	3	3	3	3	3	4	5	5	1	2	1	1	1	1	1	2	55	1	2	4	3	0	この制度はあっても良いと思う
1759	1	2	20	1	3	4	5	4	4	3	4	5	5	2	3	0	2	1	1	2	1	1	43	-1	5	12	1	2	意味のない制度
1760	1	2	25	1	1	5	5	5	5	5	1	5	1	1	3	0	2	2	2	2	1	3	25	-1	4	14	1	2	わからない
1761	1	2	20	1	3	1	1	1	1	1	1	5	3	1	3	0	3	3	3	3	3	3	64	-1	4	12	1	3	デポジット制度は不要
1762	1	2	1979	2	3	4	1	2	2	2	4	4	2	2	3	0	3	3	3	3	3	3	45	-1	2	2	2	3	なぜはらうのか
1763	1	2	12	3	3	2	2	2	2	2	4	2	3	2	3	0	2	1	2	2	2	2	29	-1	4	4	3	0	デポジットにすればポイ捨ては減ると思った
1764	1	2	40	5	5	1	1	1	1	1	5	1	1	1	1	2	3	3	3	3	3	3	43	-1	1	2	1	3	またタバコだけ税金あげるふざけた差別意外思いません。
1765	1	2	15	2	5	5	4	4	4	5	2	5	5	5	1	3	1	2	2	2	2	2	65	-1	2	11	1	1	喫煙者にどれだけ周知されるの疑問
1766	1	2	15	2	3	4	4	4	4	4	5	5	2	2	3	0	2	1	1	1	1	1	32	-1	5	6	2	3	環境保護
1767	1	2	10	4	1	3	3	2	3	2	3	3	3	2	1	2	3	1	1	2	3	1	42	1	4	9	1	1	とくにはなし
1768	1	2	15	3	3	3	3	2	4	3	3	4	2	2	4	4	3	3	3	3	3	3	52	1	3	6	3	0	わからない
1769	1	2	10	1	3	5	4	4	3	3	4	3	1	1	3	0	2	1	1	2	3	3	47	-1	4	11	1	2	返金されるのか疑問
1770	1	2	18	2	3	3	3	3	3	3	2	4	2	2	3	0	3	1	3	2	3	3	41	-1	4	4	2	2	中抜きがありそう
1771	1	2	5	1	2	4	2	3	2	3	3	5	3	3	1	1	3	3	3	3	3	3	51	1	2	3	3	0	わからない
1772	1	2	9	2	3	3	2	2	3	3	2	4	2	2	1	3	1	2	2	2	2	2	54	-1	4	12	3	0	特になし
1773	1	2	10	2	3	4	3	4	2	3	2	5	1	1	3	0	2	2	2	2	2	2	71	-1	4	6	3	0	特になし
1774	1	2	12	2	3	4	3	3	3	3	3	4	3	2	2	3	2	2	2	1	3	1	39	-1	4	3	1	1	特になし
1775	1	2	1	2	3	3	3	2	2	2	2	4	2	2	1	3	1	2	2	2	2	2	54	-1	4	2	1	2	このような事で吸い殻が減るのかは疑問です。 現状でマナーの悪い人はなかなか改善しないと思うので。
1776	1	2	10	1	2	5	1	5	1	1	5	5	5	5	3	0	1	1	1	1	2	2	63	1	2	8	2	2	自信は喫煙者ですが外出先では吸いません。 たばこの吸い殻のデポジット制度ははじめて知りました。環境に配慮してた1人1人の認識が大切だと改めて勉強になりました。
1777	1	2	10	3	3	3	3	3	3	3	3	3	3	3	2	1	3	3	3	3	3	3	37	-1	1	5	3	0	特にない
1778	1	2	30	1	2	3	1	1	1	1	1	1	1	1	2	4	1	1	1	1	1	1	49	-1	2	5	1	1	良い感じ
1779	1	2	5	3	3	4	3	4	4	4	3	4	3	2	3	0	2	2	2	1	3	2	56	-1	4	10	3	0	ピンとこない
1780	1	2	8	2	2	3	3	3	3	4	3	4	2	2	3	0	1	1	1	2	2	2	48	-1	4	10	2	3	喫煙者の義務
1781	1	2	20	2	3	4	2	2	3	3	4	5	1	1	2	3	2	2	2	2	1	2	55	-1	2	6	2	3	あっから環境が良くなるかも
1782	1	2	10	1	3	3	2	2	2	2	3	3	2	2	3	0	3	3	3	3	3	3	52	-1	4	9	1	3	有害物質
1783	1	2	15	2	3	5	3	3	4	4	1	5	1	1	3	0	2	1	1	1	1	1	57	1	5	15	1	1	喫煙者の当然の義務
1784	1	2	8	1	3	5	5	5	5	5	4	4	4	4	2	3	3	3	3	2	1	1	35	-1	4	6	2	3	やめてほしい
1785	1	2	6	1	3	5	1	3	2	2	2	5	1	1	3	0	2	2	2	1	1	2	67	-1	4	5	1	2	制度実施にかかるシステム構築費用が馬鹿にならないような気がする。でも、やった方が良い。
1786	1	2	11	2	2	4	5	5	5	5	3	5	1	1	3	0	2	1	1	1	1	1	42	-1	4	8	1	2	禁煙
1787	1	2	13	1	2	4	4	3	3	3	1	5	2	1	3	0	1	1	2	2	2	2	55	1	5	12	1	3	実現可能性が低いと思われる
1788	1	2	10	1	3	5	4	5	3	5	1	5	1	1	2	1	1	1	2	2	2	2	49	-1	3	11	1	2	特に思い浮かばない
1789	1	2	10	1	3	5	3	3	2	2	3	4	2	1	3	0	2	2	2	2	2	2	46	1	2	2	1	3	環境汚染を少しでも軽減出来るなら良い制度だと思う。
1790	1	2	3	1	3	5	2	3	3	2	4	4	1	1	3	0	2	1	1	1	2	1	49	1	3	6	3	0	特に考えはないです
1791	1	2	12	2	3	3	3	3	3	3	3	3	2	3	3	0	3	3	3	3	3	3	36	-1	1	9	2	2	利権
1792	1	2	15	3	3	3	1	3	3	3	3	4	4	4	3	0	1	2	2	2	2	2	48	-1	4	8	3	0	吸い殻が少なりそう。
1793	1	2	15	1	1	4	3	3	3	3	4	5	3	2	1	2	1	2	2	2	2	2	41	-1	4	12	1	1	いいと思います。
1794	1	2	10	1	3	3	3	3	3	3	4	5	5	5	4	4	3	3	3	3	3	3	44	1	4	1	3	0	タバコは悪い
1795	1	2	20	1	3	3	3	3	3	3	3	3	3	3	2	3	3	3	3	3	3	3	70	1	2	5	2	3	お金を払うのが嫌
1796	1	2	7	2	2	3	3	3	3	3	3	3	3	3	3	0	3	3	3	3	3	3	56	-1	4	6	3	0	微妙
1797	1	2	5	4	2	2	4	5	4	3	4	3	2	4	3	0	2	1	1	2	2	2	30	1	4	11	1	2	良さそう
1798	1	2	40	1	3	5	4	4	4	4	5	5	1	1	2	1	2	1	1	1	1	1	60	1	2	8	3	0	よくわからない
1799	1	2	6	1	1	3	3	3	3	3	3	3	3	3	3	0	3	3	3	3	3	3	24	1	2	2	3	0	なし
1800	1	2	5	1	1	3	3	3	4	3	2	4	4	3	2	3	2	3	3	3	3	3	38	-1	4	9	3	0	なし
1801	1	2	20	1	2	2	2	2	2	2	2	4	2	1	3	0	3	3	3	3	3	3	49	-1	1	4	2	3	吸い殻はきちんとゴミとして回収して燃えるゴミとして出しているので自分にとってあり得ない制度
1802	1	2	3	4	4	3	4	4	5	4	4	5	3	3	4	3	1	2	2	2	1	2	26	-1	4	4	1	2	なし
1803	1	2	20	3	4	3	3	3	3	3	3	3	3	3	1	2	2	2	1	2	1	1	39	-1	4	8	3	0	ない
1804	1	2	8	3	3	2	2	2	4	4	2	4	2	2	3	0	2	1	1	1	1	1	61	-1	2	4	1	2	めんどくさい
1805	1	2	1	1	4	3	1	3	3	4	2	5	1	1	3	0	2	1	1	2	1	1	38	-1	4	6	1	2	あんまり喫煙者向けの制度じゃないなと思う。捨てるやつは捨てるし。
1806	1	2	20	1	3	1	1	1	1	1	3	3	3	3	4	2	3	1	2	3	3	1	57	1	2	7	2	3	デポジット制度よく分かりませんが、私は携帯灰皿をいつも持っているのでポイ捨てをする事は絶対ありません。
1807	1	2	17	1	2	5	4	5	5	5	5	5	5	5	1	2	1	1	1	2	2	2	36	-1	4	10	1	1	環境保護 エコ
1808	1	2	8	1	2	5	3	3	4	3	3	5	1	1	2	1	2	2	1	3	2	2	51	1	3	7	2	3	特に意識してない 吸い殻は必ず灰皿に捨てるので
1809	1	2	30	2	3	1	1	1	3	3	3	4	2	2	1	3	1	2	2	2	2	2	57	-1	3	6	2	3	特にイメージはない
1810	1	2	18	2	3	4	2	4	4	2	2	4	2	2	3	0	3	1	1	3	3	1	61	-1	2	4	1	3	そうでなくてもたばこ税が不当に高すぎ、 何か増税と言えばたばこが槍玉に上がる。 デポジット制度を取り入れるなら、 税の内でやればいいと思う。
1811	1	2	10	1	4	5	5	5	5	5	2	5	1	1	3	0	3	3	3	3	3	3	47	1	2	3	1	2	特に浮かばない
1812	1	2	15	1	4	4	2	4	4	4	1	4	1	1	2	3	2	1	3	3	1	3	63	-1	2	6	1	3	吸い殻をすてない
1813	1	2	12	2	3	4	3	3	1	3	3	4	2	2	3	0	3	3	3	3	3	3	49	-1	4	2	3	0	なし
1814	1	2	16	1	3	4	3	3	3	3	5	5	5	4	1	3	2	2	2	3	1	1	63	-1	2	3	2	3	あまりピンとこないが、最近灰皿を探すのが大変 だからとポイ捨ては昔から禁止行為 最悪ポケット灰皿を常に持参するが喫煙者のマナーだと思う
1815	1	2	7	3	3	4	3	3	4	3	2	4	2	2	3	0	2	1	1	1	2	1	60	-1	4	1	3	0	よくわからない
1816	1	2	10	3	3	2	3	4	4	2	2	4	2	3	2	3	1	2	2	1	2	1	44	-1	4	7	1	2	自分は被害妄想を持っていると感じた
1817	1	2	10	1	3	4	3	3	1	1	3	4	4	5	2	1	1	1	2	2	1	2	46	1	2	5	1	3	特にない
1818	1	2	20	2	4	3	1	3	2	3	4	3	2	2	3	0	3	3	3	3	3	3	49	-1	2	1	1	2	既に税金含む額払ってるのでその他と言う意の意味が解らない。 デポジットの分税金じゃなくなるならいいんじゃないかと思う。 そもそもタバコの税金が喫煙者に還元されている気が全くしない。
1819	1	2	10	1	1	3	3	3	3	3	2	4	1	1	3	0	3	1	1	2	2	3	74	1	2	2	3	0	禁煙
1820	1	2	2	3	3	3	3	3	3	3	3	3	3	3	2	4	2	2	3	2	2	1	31	-1	2	10	2	2	知らない
1821	1	2	10	1	1	3	3	3	3	3	3	3	3	3	1	4	3	3	3	3	3	3	24	-1	4	2	3	0	特にない
1822	1	2	30	1	4	3	3	2	2	3	3	3	3	3	3	0	3	3	3	3	3	3	58	-1	4	7	1	2	良いと思う
1823	1	2	15	1	3	2	2	2	3	3	1	5	1	1	3	0	3	1	1	2	1	3	60	1	3	12	2	3	あまり、いい印象はない
1824	1	2	15	1	3	3	2	2	2	2	3	3	3	2	4	2	2	1	2	2	1	1	53	-1	3	8	2	2	マナーを守らない喫煙者が異常に多いため制度が根付くとは考えにくい
1825	1	2	15	2	3	4	3	2	3	3	3	4	2	2	2	2	3	3	3	3	3	3	39	-1	2	2	2	1	一時期的な預かり金
1826	1	2	10	3	2	4	5	5	4	4	4	5	2	1	1	3	2	1	2	2	2	1	61	-1	2	9	2	2	この制度が強制になれば喫煙者はかなり減る 私もタバコはやめる
1827	1	2	1	1	2	5	2	3	3	2	3	4	3	3	3	0	1	2	2	1	1	1	45	1	4	2	1	2	初めて聞いたので分かりません
1828	1	2	2	1	3	5	4	4	4	3	3	3	2	2	3	0	1	2	3	2	1	2	63	-1	4	5	3	0	健康に害を与えることはしてはいけない
1829	1	2	15	1	3	5	1	1	2	2	1	5	1	1	2	2	3	3	3	3	3	3	42	-1	4	6	1	3	とても面倒だし、大人が吸うのだから吸い殻は自己管理すべき
1830	1	2	12	1	3	5	1	1	1	1	2	3	2	2	3	0	3	3	3	3	3	3	65	-1	2	3	2	2	分からない
1831	1	2	10	1	3	5	1	3	3	1	3	4	2	2	3	0	2	1	2	1	2	2	56	1	3	6	2	3	政府
1832	1	2	20	1	3	5	5	5	5	5	5	5	1	1	1	4	3	3	3	3	3	3	59	-1	2	6	3	0	適切に処理する
1833	1	2	2	1	2	3	3	4	3	4	2	4	4	3	2	3	1	1	2	2	2	1	44	-1	4	6	2	2	不公平
1834	1	2	12	2	3	4	2	2	4	2	3	5	1	1	2	3	3	3	3	3	3	3	55	-1	1	3	3	0	吸い殻を預ける
1835	1	2	5	1	3	3	3	3	3	3	3	3	3	3	1	1	3	3	3	3	3	3	39	-1	1	4	3	0	特になし
1836	1	2	15	1	3	4	1	2	2	2	2	4	2	1	3	0	2	2	2	2	1	3	55	1	4	6	2	3	政府が管理するのは無理だと思う
1837	1	2	15	2	2	4	2	2	4	2	3	4	2	2	3	0	3	3	3	3	3	3	44	1	3	2	3	0	よく分かりませんでした
1838	1	2	15	1	1	5	1	1	1	1	5	5	5	5	3	0	3	3	3	3	3	3	68	-1	4	4	2	3	愛煙家なら、もっと考えて欲しい。
1839	1	2	40	1	3	1	1	1	1	1	3	3	3	3	4	3	3	3	3	3	3	3	39	-1	4	11	1	3	利権
1840	1	2	20	1	4	5	3	3	3	4	3	4	1	1	3	0	1	2	2	2	2	2	33	-1	2	5	2	1	わからない
1841	1	2	40	2	3	3	3	3	3	3	3	4	1	1	1	2	2	2	2	2	2	2	76	-1	4	4	1	3	よくわからない
1842	1	2	15	1	2	4	1	2	3	2	2	4	1	1	3	0	2	1	1	2	1	1	46	-1	3	12	1	2	責任と個人の負担
1843	1	2	20	1	1	3	3	2	3	3	3	3	2	2	1	1	3	3	3	3	3	3	34	-1	2	11	1	2	特になし
1844	1	2	5	1	1	4	3	3	4	3	3	4	4	3	2	3	3	3	3	3	3	3	67	1	2	6	3	0	吸い殻が、分解できるならいいがそうは、おもわない。
1845	1	2	15	1	2	4	1	3	1	1	3	3	3	3	2	2	2	2	2	2	2	2	58	-1	4	10	3	0	浮かばない
1846	1	2	5	2	1	1	1	1	1	1	1	1	1	1	4	1	3	3	3	3	3	3	50	-1	4	6	3	0	香山たら気
1847	1	2	5	1	2	5	1	2	1	2	2	5	1	1	4	3	2	2	2	2	1	2	45	1	4	10	1	3	消費税や返還なしでないのであれば、必要なところからのみ徴収できるので良いと思う。 が、身近な場所では灰皿の設置場所も多く吸殻のポイ捨てもほとんど見かけないのでデポジット支払いに否定的な声も多いと思う。
1848	1	2	15	1	3	5	3	3	4	2	4	4	4	4	3	0	1	2	2	2	1	1	57	-1	3	3	2	3	よくわからない環境に大切なことなのかなと思います。
1849	1	2	10	1	2	2	3	1	2	1	3	4	3	3	4	3	3	3	2	1	1	3	54	-1	1	1	3	0	余り感じなかった
1850	1	2	7	1	1	5	5	5	5	5	5	5	1	1	2	1	3	2	3	2	2	2	48	-1	3	5	1	3	初めて聞く名称なのて分からない
1851	1	2	10	1	1	2	2	2	2	2	3	3	2	2	1	3	3	1	2	3	3	3	55	-1	2	10	1	2	わからない
1852	1	2	10	1	4	3	1	1	2	1	3	3	1	1	1	2	3	3	3	3	3	3	38	1	1	9	2	3	よく分からない
1853	1	2	3	1	2	1	1	1	1	1	4	5	1	1	1	1	1	1	1	2	1	2	72	-1	4	4	2	2	街がきれいになる
1854	1	2	1	1	3	4	3	4	4	4	1	5	1	1	3	0	2	2	2	2	1	3	47	1	3	2	1	2	吸殻のポイ捨て軽減につながる
1855	1	2	20	1	2	5	2	4	2	2	2	2	1	1	3	0	2	2	2	2	3	2	67	1	2	4	2	2	環境汚染をしない
1856	1	2	15	2	2	4	4	4	4	3	3	4	2	3	1	3	3	3	3	3	3	3	50	-1	2	6	1	3	特になし
1857	1	2	20	3	3	4	5	4	4	3	3	4	4	3	3	0	2	2	2	2	1	2	34	-1	2	5	1	2	環境のため世界の為、デポジット制度をやらないと全てが変えられないと思います、デポジット制度には賛成です。
1858	1	2	1	1	1	3	3	3	3	3	3	3	3	3	3	0	3	3	3	3	3	3	58	1	4	1	3	0	よくわからない
1859	1	2	1	3	3	3	4	2	3	4	3	3	2	3	4	2	3	1	2	3	3	3	23	-1	2	6	3	0	とくにない
1860	1	2	2	4	4	2	4	3	3	3	4	4	4	2	2	2	2	2	2	2	2	2	27	-1	4	6	2	2	特にない
1861	1	2	22	2	2	5	3	3	2	2	3	5	1	1	3	0	3	2	2	2	1	3	59	-1	4	9	1	2	たばこポイ捨てした人には政府が罰則（罰金）を法律作りした方がよい
1862	1	2	12	1	3	3	3	3	2	3	3	4	3	3	3	0	1	3	2	1	2	2	66	1	2	4	3	0	乾電池など
1863	1	2	20	1	3	4	2	2	2	2	1	5	1	1	3	0	3	3	3	1	3	2	69	-1	2	3	3	0	環境汚染
1864	1	2	15	1	2	5	3	4	5	5	2	4	1	5	3	0	1	2	1	2	2	2	76	-1	4	4	1	3	皆んなが絶対に捨てないこと
1865	1	2	15	1	3	3	2	2	2	2	2	4	1	1	3	0	2	2	2	2	1	3	61	-1	3	6	3	0	行動変容のきっかけになるならば、導入を検討するのが良いと思います。
1866	1	2	8	1	2	2	1	1	1	1	3	4	2	2	3	0	3	3	3	3	3	3	52	1	3	3	2	3	その前に自分で処分できるよう啓蒙活動をすべき
1867	1	2	15	1	3	4	1	1	1	1	3	4	3	1	1	1	1	1	1	1	1	3	55	-1	2	5	3	0	分からない
1868	1	2	11	1	2	4	3	4	3	4	4	4	2	2	3	0	2	2	2	2	1	2	60	1	3	15	2	3	はじめて聞いたことで 吸い殻は きちんと捨てているつもりが 環境に及ぼす害が大きいことを知った
1869	1	2	7	1	2	4	5	4	5	4	5	5	2	3	3	0	2	1	1	1	1	1	21	-1	2	8	1	2	サービスに対する保証金
1870	1	2	25	2	3	1	1	1	1	1	5	1	5	2	1	3	3	3	3	3	3	3	48	-1	2	4	1	3	何を言ってるのかサッパリわからない デポジットなんて非常用用語なんか使うより、誰もわかる、わかりやすいキャッシュバックだとか返金だとかの言葉を使うべき デポジットなんて言葉はビジネスや会費だとか余計な出費を連想させる 実際に、どっかで金獲るんだろ？
1871	1	2	20	1	3	2	1	1	1	1	2	2	2	2	2	2	3	3	3	3	3	3	55	1	4	15	1	3	30年前の政府の責任
1872	1	2	10	2	3	4	2	2	4	4	1	5	1	1	3	0	2	2	2	2	1	2	42	-1	4	7	1	2	返ってくるのか不安
1873	1	2	15	1	3	3	1	3	1	2	2	4	2	2	3	0	3	3	3	3	3	3	56	-1	4	4	1	3	特になし
1874	1	2	10	1	3	5	2	2	2	3	1	5	1	1	3	0	2	2	2	2	1	2	67	1	2	2	1	1	携帯灰皿、喫煙者用喫茶店
1875	1	2	10	1	3	5	2	4	4	3	2	5	1	1	3	0	1	2	2	2	1	2	64	1	3	8	1	2	デポジットそのものの意味がわからなかったが、何となく理解できた
1876	1	2	20	1	3	4	1	5	1	1	3	4	4	4	1	4	3	3	3	3	3	3	63	-1	2	1	3	0	追加のお金が必要となる
1877	1	2	5	1	3	4	2	2	1	1	2	4	4	2	3	0	3	3	3	3	3	3	44	-1	4	13	1	3	特にありません
1878	1	2	10	3	3	4	3	3	4	3	1	5	1	1	3	0	1	2	2	2	2	2	47	-1	5	11	2	1	良いシステム
1879	1	2	5	2	2	2	3	3	3	4	1	4	2	1	3	0	2	1	3	2	2	3	61	-1	5	6	3	0	あまり賛成したくない
1880	1	2	5	2	5	5	1	1	1	5	5	5	1	1	3	0	2	1	1	2	1	1	32	-1	2	7	1	1	なし
1881	1	2	12	1	2	1	1	1	1	2	3	5	2	1	1	3	2	2	2	2	1	2	77	-1	4	7	3	0	環境保全
1882	1	2	15	2	4	5	5	5	5	5	3	5	1	1	3	0	2	1	1	1	1	1	53	-1	3	5	1	2	吸い殻ゴミを見た時の不愉快な気分
1883	1	2	6	1	3	4	2	2	2	2	3	4	4	2	3	0	3	3	1	1	1	1	69	1	2	2	1	3	反対です、税金をたくさん払っているのでその中からはらつてもよいかと。
1884	1	2	10	4	5	4	5	4	4	5	4	4	5	5	2	2	1	1	1	1	1	2	32	-1	4	10	1	2	合理的でよい
1885	1	2	20	2	2	3	3	3	3	3	4	4	2	2	3	0	3	3	3	3	3	3	60	-1	4	9	3	0	タバコ会社が支払うべきもの。
1886	1	2	5	2	2	5	3	4	4	4	1	5	1	1	3	0	2	1	1	2	1	1	21	-1	2	4	1	2	特になし
1887	1	2	10	1	1	4	3	3	4	3	2	3	3	3	2	3	3	3	3	3	3	3	56	-1	3	1	1	3	タバコを目の敵にし過ぎている タバコだけで無く排気ガスや煤煙等はどうなんだ
1888	1	2	15	1	3	4	4	4	4	4	4	4	4	4	3	0	2	2	1	1	1	1	68	1	4	8	2	1	あまり賛同しかねる。
1889	1	2	15	1	2	4	2	2	2	2	3	3	3	4	3	0	2	1	3	1	3	3	42	1	3	6	2	3	特にない
1890	1	2	10	1	1	3	3	3	3	3	3	4	3	3	1	4	1	1	1	1	1	1	36	-1	2	9	2	2	良いと思う
1891	1	2	10	3	3	4	3	3	4	3	2	4	2	2	3	0	1	2	2	2	2	2	62	-1	5	1	1	2	吸い殻は、数が多いので運用が難しそう。
1892	1	2	8	1	3	3	2	3	2	3	1	5	1	1	1	1	3	3	3	3	3	3	71	-1	1	5	3	0	ふひつよう
1893	1	2	10	1	5	4	2	2	2	2	1	5	1	1	3	0	1	2	2	2	2	2	54	-1	2	1	1	2	デポジット制度導入によって喫煙者を減らすことが出来る。
1894	1	2	10	1	3	4	4	4	5	5	4	5	1	1	3	0	2	1	1	1	1	1	23	-1	4	7	1	2	持続可能な社会
1895	1	2	4	1	3	5	5	5	5	5	1	5	1	1	1	3	2	2	2	2	1	1	49	-1	4	6	1	3	回収してもらえたらありがたい
1896	1	2	20	1	3	4	2	2	3	4	4	4	2	2	3	0	2	1	1	2	1	1	51	-1	4	15	2	1	いいね
1897	1	2	5	3	3	4	4	4	4	4	4	4	4	4	3	0	2	1	1	1	1	1	27	-1	4	10	2	2	特になし
1898	1	2	20	3	3	4	3	3	3	3	3	3	3	3	3	0	3	3	3	3	3	3	55	-1	2	6	1	3	なんだか考えさせられた
1899	1	2	20	1	1	4	3	4	4	4	4	4	3	2	1	4	1	1	1	1	1	1	62	-1	4	8	1	3	害がある
1900	1	2	10	3	3	3	2	3	3	3	3	2	2	2	2	3	3	1	2	1	2	2	45	-1	4	12	1	2	デポジット
1901	1	2	20	1	4	4	4	5	5	5	1	5	1	1	1	3	2	1	2	1	1	2	33	1	2	5	3	0	いい方法だとは思うけど、捨てに行くのめんどい
1902	1	2	10	1	2	3	1	1	1	1	3	3	3	3	4	3	3	3	3	3	3	3	48	-1	3	3	1	3	あの手この手で余計な費用を消費者に押し付ける制度。
1903	1	2	6	1	2	4	3	4	4	4	2	3	3	2	3	0	1	1	1	1	2	1	37	-1	5	6	1	2	消費
1904	1	2	15	1	3	5	5	5	5	4	3	4	2	1	1	3	3	3	2	3	3	3	59	-1	2	8	1	3	どちらとも言えない
1905	1	2	10	1	4	3	2	2	2	1	2	4	4	4	1	2	3	2	2	2	2	2	41	-1	4	8	1	3	とくになし
1906	1	2	20	1	1	5	3	1	1	3	4	4	1	1	1	3	3	3	3	3	3	3	40	-1	2	3	2	3	余計な制度でタバコの値上げはなしで
1907	1	2	8	1	2	1	1	1	1	1	3	3	3	3	1	3	2	1	1	2	1	1	62	1	4	7	1	3	面倒で制度を利用しない人も多いと予想する
1908	1	2	15	1	4	3	3	3	3	3	3	3	3	3	3	0	3	3	3	3	3	3	35	1	4	13	3	0	わからない
1909	1	2	10	3	1	3	3	3	3	3	3	3	3	3	3	0	3	3	3	2	2	3	24	1	2	1	3	0	吸殻を決められた場所に捨てると見返りがあるシステムかな？
1910	1	2	20	1	4	4	2	4	2	3	1	4	5	5	3	0	2	1	1	1	1	1	44	-1	2	3	1	2	返金されるならやろうと思う
1911	1	2	7	1	3	5	1	1	5	2	3	3	2	4	3	0	2	2	3	1	1	1	36	-1	2	3	3	0	厄介だ
1912	1	2	5	1	3	4	4	4	4	4	4	4	2	2	3	0	2	2	2	2	2	2	49	-1	2	10	2	1	お金
1913	1	2	25	3	3	5	4	5	5	5	1	5	5	1	1	2	1	1	1	1	1	1	57	-1	4	10	3	0	勘弁してください
1914	1	2	20	2	3	4	4	4	4	4	1	4	1	1	3	0	2	2	2	2	2	2	51	-1	2	8	1	2	環境を守ろう
1915	1	2	15	1	3	1	1	3	1	1	4	5	1	1	1	3	2	1	2	1	2	2	64	-1	4	2	3	0	タバコを吸う人の中にはマナーを守らない人もそれなりにいるので、仕方ないかなぁとは思います。
1916	1	2	10	2	4	5	5	4	5	4	4	5	2	2	3	0	2	1	2	1	1	2	44	-1	3	10	1	2	環境に配慮している
1917	1	2	14	1	3	4	4	4	4	4	4	5	5	5	3	0	2	1	1	1	1	1	49	-1	3	4	1	2	保証金、税金
1918	1	2	20	1	2	5	1	1	1	1	3	4	1	1	3	0	2	2	2	1	1	2	50	1	2	10	2	3	わかりにくい
1919	1	2	20	1	2	3	1	3	3	1	3	5	1	1	3	0	3	3	3	3	3	3	43	-1	1	8	1	3	わからない
1920	1	2	2	1	2	2	4	4	2	3	2	2	3	3	3	0	1	2	2	2	2	2	40	1	4	10	1	2	良さそう
1921	1	2	20	1	3	4	2	3	3	4	1	5	4	1	3	0	2	1	1	2	1	1	48	-1	4	10	1	2	保証金
1922	1	2	10	1	2	5	3	3	2	2	1	5	1	1	3	0	2	2	2	2	2	2	59	-1	4	5	3	0	ない
1923	1	2	12	1	3	5	3	4	3	4	2	4	2	2	2	3	3	3	3	3	3	3	48	-1	4	10	3	0	特になし
1924	1	2	7	1	4	5	2	3	2	3	2	5	1	1	1	3	2	1	1	2	3	3	60	1	2	2	3	0	実行する人が少ないと思う
1925	1	2	10	3	3	2	2	2	2	2	3	3	3	3	3	0	2	1	1	2	1	2	48	-1	4	5	3	0	現金
1926	1	2	10	3	4	5	2	2	4	4	1	5	1	1	3	0	2	2	2	2	1	2	41	-1	2	2	1	3	はっきり言ってよく分からない。
1927	1	2	20	1	3	4	1	1	1	1	2	3	2	2	3	0	3	3	3	3	3	3	45	-1	4	7	1	2	この制度自体疑問しかない 非喫煙者の考えでしかない もしくは大変お金に余裕のある者の考えである この制度が承認されないことを祈る
1928	1	2	25	3	3	3	2	2	2	2	3	2	2	2	3	0	3	1	1	3	3	1	39	-1	2	6	2	3	面倒
1929	1	2	10	1	3	3	1	1	1	1	1	4	1	1	1	3	3	3	3	3	3	3	40	-1	2	4	3	0	特になし
1930	1	2	10	2	3	3	2	3	3	4	2	4	1	1	3	0	2	2	1	2	1	1	50	-1	4	9	1	2	特に無し
1931	1	2	40	2	3	3	3	3	3	3	5	1	1	5	1	2	3	3	3	3	3	3	57	-1	2	5	2	1	今の値段が高すぎるので今は始める時期ではない
1932	1	2	15	1	1	3	3	3	3	3	3	3	3	3	2	1	3	3	3	3	3	3	64	-1	4	5	1	3	いつももうしわけない
1933	1	2	5	1	2	1	1	1	1	1	1	4	1	1	3	0	2	1	2	1	3	2	69	-1	4	3	1	3	吸い殻を前払いすることで、吸い殻の処分に気を遣うようになる
1934	1	2	15	1	3	5	5	5	5	5	5	5	5	5	1	3	1	1	1	2	2	2	62	1	5	15	1	2	環境保護に必須
1935	1	2	15	2	3	3	2	2	2	2	3	3	3	3	2	2	2	2	2	2	2	2	47	-1	2	3	1	3	禁煙
1936	1	2	12	1	2	4	2	2	2	2	2	5	1	1	3	0	2	1	1	2	2	1	51	-1	2	6	1	2	環境保護の観点で非常に共感を持った
1937	1	2	12	1	3	3	3	2	2	3	1	4	1	1	3	0	2	2	1	1	2	1	68	-1	4	5	3	0	特にない
1938	1	2	5	1	3	4	4	5	4	4	2	4	2	5	3	0	2	2	2	2	1	2	44	-1	4	10	1	2	ビール瓶の返金
1939	1	2	3	4	3	3	3	5	4	3	4	5	3	3	2	3	1	1	2	2	1	2	26	-1	4	4	2	1	なし
1940	1	2	5	3	3	3	1	1	1	3	3	1	1	1	3	0	1	1	1	1	1	1	25	-1	4	10	1	3	とくになし
1941	1	2	10	1	3	2	2	2	2	2	4	4	4	2	3	0	3	3	3	3	3	3	75	1	4	5	3	0	吸い殻を可燃ゴミに出しても弊害があるのだろうか。ポイ捨てがあるから環境を害する。タバコを吸う人のモラルの問題である。
1942	1	2	10	1	3	5	5	3	3	3	3	4	2	3	3	0	3	3	3	3	3	3	58	-1	4	11	3	0	よくわからない
1943	1	2	5	2	4	4	1	1	1	1	2	5	1	1	3	0	3	1	1	2	1	1	37	-1	4	12	1	3	タバコの新たな規制
1944	1	2	13	1	4	4	1	2	2	2	4	4	4	4	3	0	1	1	2	1	2	1	44	-1	1	12	1	2	環境に良い
1945	1	2	20	2	2	4	4	3	4	3	2	4	2	2	1	2	2	2	2	1	2	1	61	-1	4	2	1	2	もったいない
1946	1	2	2	1	4	5	3	5	5	4	1	5	5	5	3	0	2	1	2	2	2	2	30	-1	4	10	1	2	賢い
1947	1	2	12	1	1	4	3	3	3	4	4	3	3	4	3	0	3	3	3	3	3	3	35	-1	2	6	3	0	わからない
1948	1	2	4	1	2	5	1	1	1	1	3	4	4	1	3	0	3	3	3	3	3	3	34	1	2	5	1	3	タバコに対してこれ以上厳しくするなら いっそタバコを法律で禁止すれば？ 喫煙者を追い込むなら 無慈悲に取り上げればいい タバコは百害あって一利なしなのでしょ？ タバコ全面禁止が無理なのは 政府の都合なら 政府が旨味を捨てて、タバコ全面禁止にすべき してくださいよ ルールだけ厳しくしていくのは なんか違うでしょ 以上
1949	1	2	20	1	3	4	2	2	1	2	1	4	1	1	3	0	2	1	2	1	3	2	41	-1	4	11	2	2	面倒
1950	1	2	5	1	3	1	1	1	1	1	1	5	1	1	3	0	2	1	1	2	1	1	50	-1	4	12	1	2	実現可能性はどれくらいあるのか疑問
1951	1	2	40	1	2	1	1	1	1	1	5	3	3	3	3	0	3	3	3	3	3	3	65	-1	4	10	2	3	悪制度
1952	1	2	1	2	4	1	1	1	1	1	3	4	1	1	1	3	3	3	3	3	3	3	47	-1	3	6	1	3	余計なお世話
1953	1	2	5	3	3	3	3	3	4	3	3	3	4	3	1	1	2	1	2	1	2	1	29	-1	2	2	2	2	わからない
1954	1	2	3	1	3	5	3	4	2	3	4	4	2	1	3	0	2	1	1	3	3	3	47	-1	4	4	1	3	禁煙のきっかけになればいいなと思う
1955	1	2	20	1	3	3	2	2	3	2	2	4	4	2	3	0	3	3	3	3	3	3	57	-1	2	4	1	3	特に無し
1956	1	2	10	1	3	1	1	3	1	1	5	3	3	3	3	0	3	3	3	3	3	3	54	1	3	6	2	1	禁煙
1957	1	2	6	1	3	2	3	3	3	3	3	5	1	1	3	0	3	3	3	3	3	3	47	1	2	5	3	0	喫煙者にどんどん厳しくなる
1958	1	2	10	3	2	3	3	4	2	3	2	3	3	2	2	3	1	2	3	2	1	3	36	1	2	4	3	0	よく分からない
1959	1	2	20	1	4	3	2	2	2	2	3	4	2	2	2	3	3	3	3	3	3	3	60	1	2	8	3	0	浮かばない
1960	1	2	10	3	3	5	4	5	5	5	1	5	1	1	3	0	2	1	1	1	1	2	41	1	3	10	1	2	とても良いと思う。街が綺麗になりそう
1961	1	2	3	4	4	4	5	4	4	4	4	2	3	4	3	0	2	1	2	1	1	2	26	-1	4	4	1	1	なし
1962	1	2	20	3	3	4	2	2	2	2	3	4	2	2	3	0	3	3	3	3	3	3	34	-1	2	12	1	1	わからない
1963	1	2	15	1	2	1	1	1	1	1	4	3	2	2	3	0	3	3	3	3	3	3	43	-1	3	3	1	3	しつようない
1964	1	2	40	1	2	5	2	2	2	2	2	5	1	1	3	0	1	2	1	2	1	2	70	-1	3	2	2	3	良い事の様な気がするが、はたして上手くいくのか難問だらけと思う。
1965	1	2	20	1	3	4	4	3	4	4	3	3	3	2	3	0	2	2	2	2	3	3	56	-1	2	3	3	0	ある程度分かったが、全てが悪いかは疑問もある。
1966	1	2	15	1	2	3	1	2	2	3	1	4	2	2	3	0	1	2	2	2	2	2	44	1	2	2	2	1	現実的ではない、
1967	1	2	30	1	2	5	2	1	3	3	3	3	3	3	4	3	2	1	2	1	2	2	44	-1	2	4	3	0	環境
1968	1	2	15	2	3	4	3	3	4	4	3	4	2	2	4	3	2	1	1	1	1	1	41	-1	2	4	2	3	わからない
1969	1	2	10	1	2	5	3	4	2	4	5	4	1	1	4	2	1	2	2	2	2	2	41	1	4	9	1	2	難しい問題ですが政府主体で進めて欲しい
1970	1	2	30	1	3	5	1	1	2	1	1	5	5	5	3	0	2	1	1	1	1	1	36	-1	2	3	1	2	ポイ捨てしてある吸い殻が少しでも減るならとても良いことだと思う
1971	1	2	10	1	3	4	2	2	2	2	3	3	3	3	1	3	1	2	2	2	1	2	56	-1	4	4	3	0	持って行くって、まとめて10万本とか数える機械が必要ですね
1972	1	2	30	1	2	4	4	3	2	4	2	4	4	2	1	3	1	2	2	2	1	2	53	-1	4	3	1	2	難しい
1973	1	2	8	1	3	5	2	2	3	4	3	3	3	3	3	0	2	2	2	1	1	1	47	1	2	1	3	0	特になし
1974	1	2	5	1	1	3	3	3	3	3	3	3	3	3	1	3	2	3	3	3	3	3	21	-1	2	1	1	2	しっかり理解したい
1975	1	2	3	1	3	2	2	1	2	3	1	4	1	1	1	3	2	1	1	1	3	1	30	-1	4	4	1	2	購入時にお金を余分に払い、吸い殻ん返却すれば預けたお金を返却される
1976	1	2	10	4	3	4	4	4	4	4	4	4	4	2	2	4	1	1	1	1	1	1	41	-1	4	5	1	2	ない
1977	1	2	8	3	3	2	1	2	2	2	3	2	4	2	4	3	2	1	2	1	2	2	61	-1	2	7	1	2	良く意味がわからない
1978	1	2	20	1	3	3	3	2	3	4	1	5	1	5	2	2	2	2	1	1	1	1	60	-1	4	15	2	3	特に思うことはない。
1979	1	2	18	1	1	4	2	2	4	2	2	4	4	3	2	3	3	3	3	3	3	3	54	-1	3	6	2	1	特になし
1980	1	2	5	1	3	4	1	1	1	1	3	3	4	2	3	0	3	3	3	3	3	3	46	-1	2	1	1	2	それでも捨てる人間は捨てるんだし、ポイ捨てしていない自分からしたら支出が増えるので迷惑な制度
1981	1	2	20	1	4	5	4	3	3	3	3	5	5	5	3	0	1	1	3	2	2	3	39	-1	2	7	2	2	特になし
1982	1	2	5	4	4	4	2	2	2	2	3	2	2	2	1	3	2	1	2	3	1	1	22	1	4	7	1	1	よく分からない
1983	1	2	7	1	3	4	3	3	3	3	2	4	2	2	3	0	2	2	2	2	2	2	50	-1	4	5	2	3	特になし
1984	1	2	3	1	2	5	2	3	5	2	3	4	2	2	3	0	1	2	2	2	1	2	79	-1	4	8	3	0	煙草は健康によくないので、厳しく取り締まるべきである。
1985	1	2	15	2	3	4	3	5	3	4	3	4	3	2	1	1	1	1	2	2	1	2	48	-1	4	10	1	2	ダイバーシティの変革
1986	1	2	10	1	1	4	3	3	4	4	3	4	3	4	3	0	1	1	1	3	3	1	49	-1	4	5	1	3	特にない
1987	1	2	12	1	2	4	2	3	1	1	3	4	3	3	3	0	2	1	2	2	2	2	52	1	4	7	2	3	喫煙者の意識を高めることにつながると思う
1988	1	2	30	2	2	4	4	5	4	4	2	3	3	3	1	4	2	2	2	2	2	2	65	-1	2	14	3	0	難しい
1989	1	2	20	1	3	3	3	3	3	3	3	4	2	2	2	2	3	3	3	3	3	3	51	-1	2	4	3	0	わかりません
1990	1	2	3	1	3	5	1	1	2	2	2	4	4	4	2	3	1	2	2	2	1	2	36	-1	4	8	3	0	吸い殻を拾う人が増えそう
1991	1	2	20	2	4	4	4	4	4	4	3	4	2	2	2	1	1	1	1	1	1	1	48	-1	2	6	1	2	再生
1992	1	2	5	1	3	5	5	5	5	5	1	5	1	1	1	1	1	1	1	1	1	1	64	-1	1	15	3	0	大賛成
1993	1	2	6	2	4	3	3	3	3	3	3	3	3	3	3	0	3	3	3	3	3	3	49	-1	5	9	3	0	興味なし
1994	1	2	20	2	2	2	1	1	1	1	2	4	2	2	3	0	3	3	3	3	3	3	61	-1	4	12	2	3	プラスチックや釣り糸、企業による重金属汚染や不法投棄など環境汚染・破壊の原因となる事象が多々ある中で、取り組みが簡単なタバコを標的にするのは単純で安易。
1995	1	2	8	4	2	3	2	4	3	3	4	5	3	3	2	3	1	2	2	2	1	2	24	1	4	8	1	1	使いやすい
1996	1	2	15	1	3	3	1	4	1	1	3	5	1	1	4	1	3	3	3	3	3	3	38	-1	4	3	1	2	ない
1997	1	2	20	1	3	4	4	2	2	2	2	4	2	2	2	2	2	1	1	1	1	1	57	-1	4	8	1	2	わからない
1998	1	2	3	1	2	3	2	2	2	2	3	4	2	2	3	0	3	3	3	3	3	3	38	-1	2	6	2	3	面倒
1999	1	2	30	5	4	3	4	2	4	3	3	2	4	4	4	1	3	2	1	3	2	1	58	-1	2	2	3	0	特にない
[truncated: 117 more rows]

## Sheet: Indonesia_data
ID	information	BLOCK	cigarettes_consumption	littering	littering_inferred	guilt1	guilt2	guilt3	guilt4	guilt5	knowledge1	knowledge2	knowledge3	knowledge4	test1	test2	q1	q2	q3	q4	q5	q6	age	gender	income	education	hnb	hnb2	drs
1	0	1	5	3	5	4	4	5	5	4	5	5	3	2			1	1	2	3	2	1	27	-1	2	4	1	1	Deposit lebih baik ditingkatkan lagi, agar mereka takut bagi yang membuang sembarangan. Dan semoga orang yang mengurus masalah tersebut amanah tidak korupsi. Terimakasih
2	0	1	4	3	4	5	5	5	5	5	2	5	1	3			1	1	1	1	1	1	33	1	3	4	2	3	Sangat setuju supaya masyarakat tidak lagi membuang puntung rokok sembarangan
3	0	1	12	3	5	4	5	4	5	5	3	4	2	4			1	2	2	1	1	1	33	-1	1	6	2	3	Saya rasa sistem ini cukup baik, namun saya juga memilikikeraguan
4	0	1	7	2	5	4	4	5	4	5	4	3	2	1			1	1	2	1	2	1	29	1	9	6	1	2	Saya menyukai inisiatif ini karena agar para perokok menjadi lebih disiplin dan bertanggung jawab terhadap limbah rokok yang mereka konsumsi
5	0	1	3	3	4	4	4	4	4	4	3	3	3	3			2	2	1	1	1	2	24	-1	9	4	1	3	Seharuanya rokok itu dihapus saja
6	0	1	8	3	4	4	4	4	4	4	4	4	2	2			1	1	2	1	1	2	47	-1	3	4	3		Saya tidak ada komentar
7	0	1	12	2	4	5	3	4	4	5	4	4	3	3			2	1	1	2	1	1	42	-1	7	6	3		Sebuah inovasi yang dapat meminimalisir pengaruh buruk terhadap lingkungan secara efisien
8	0	1	12	2	4	5	4	3	4	4	4	3	3	3			2	1	1	2	1	2	34	-1	7	6	3		Pengelolaan limbah yang sangat efisien
9	0	1	12	2	3	4	4	3	4	4	4	2	3	3			1	1	1	2	2	2	34	-1	1	6	3		Cukup baik namun pastinya setiap kebijakan ada pro kontra
10	0	1	12	1	2	4	3	4	4	4	4	4	4	4			1	1	1	1	1	1	31	1	9	5	1	1	Ini ide yang sangat bagus untuk para perokok ,untuk lebih menjaga kelesrarian lingkungan hidup
11	0	1	8	2	3	4	3	3	4	4	4	4	3	3			1	1	1	1	1	1	43	-1	9	6	1	2	Kadang orang kalo mau deposit harus berpikir lagi untuk mengeluarkan uang, jadi menurut saya kembali kesesuaian pribadi masing masing
12	0	1	16	4	4	4	4	4	4	4	3	3	3	3			2	2	2	2	2	2	28	-1	1	4	2	1	Saya setuju dengan sistem peratutan seperti ini
13	0	1	14	4	4	4	5	4	5	5	4	4	1	1			1	1	2	2	2	1	38	-1	3	6	1	1	Saya sangat setuju untuk sistem deposit karena akan mengurangi polusi disekitar kita
14	0	1	12	2	4	4	3	2	4	4	4	3	4	4			2	2	1	1	1	1	29	1	3	6	2	1	Tidak aman untung lingkungan
15	0	1	16	2	4	5	5	5	5	5	5	5	5	5			3	2	1	1	1	1	31	-1	2	5	2	1	Lebih dimurahkan harga untuk para perokok
16	0	1	13	1	5	5	4	4	5	5	5	4	5	4			2	2	1	2	1	2	26	-1	9	6	1	2	Bagus sekali saya mendukung
17	0	1	10	3	4	5	4	5	4	5	3	5	1	1			2	1	1	1	2	1	31	-1	8	6	2	2	Saya rasa model ini dapat diterima tentu dengan opsi
18	0	1	16	1	4	4	4	4	4	4	4	4	4	4			2	2	2	2	2	2	41	-1	1	4	3		Setuju sekali
19	0	1	6	3	4	4	2	4	4	5	4	5	2	2			1	1	2	1	1	2	32	-1	8	6	1	1	Ini terobosan baru dalam memelihara lingkungan dari limbah putung dan abu rokok
20	0	1	4	4	5	4	3	2	2	2	5	3	3	2			1	2	2	1	2	1	28	1	6	6	2	1	Untuk kesadaran perokok kalau buang puntung rokok sembarangan tidak baik
21	0	1	12	3	3	3	3	3	3	3	3	3	3	3			1	1	1	1	1	1	24	1	9	7	2	2	Deposit membeli produk rokok
22	0	1	4	2	5	5	5	4	4	5	1	5	1	1			2	2	2	1	2	1	24	-1	7	6	1	1	Unik dan bagus konsepnya. Bisa meminimalisir puntung rokok yang di buang sembarang
23	0	1	5	2	4	5	4	4	4	5	3	4	2	2			2	1	1	2	1	2	25	-1	7	6	1	1	Harus lebih rendah
24	0	1	3	2	4	4	4	4	4	4	3	4	2	2			2	1	1	1	2	2	27	-1	1	6	3		semoga bisa membantu meringankan permasalahn yang ada pada di lapangan dan percemaran lingkungan
25	0	1	1	2	4	4	4	4	4	4	2	4	3	3			3	3	2	1	1	1	22	-1	1	4	2	1	Sistem yang cocok
26	0	1	13	1	5	5	1	1	1	5	5	1	5	5			1	2	2	1	2	1	27	-1	7	6	1	1	Keuntungan yang didapatkan setelah merokok sesuai jumlah yang dibeli
27	0	1	5	2	3	5	4	4	4	4	1	5	1	1			2	1	2	1	1	2	30	-1	1	4	3		mencegah terjadinya kerusakan lingkungan
28	0	1	16	2	4	5	4	4	4	5	1	5	2	2			2	2	2	1	2	1	46	-1	6	5	2	1	deposit untuk pengolahan puntung rokok, ide yang bagus untuk menjaga lingkungan dan wujud tanggung jawab produsen yang mendapatkan keuntungan dari rokok
29	0	1	16	3	4	5	4	4	4	4	3	4	3	3			1	1	1	1	2	1	46	-1	2	6	3		setuju sepanjang transparan
30	0	1	8	1	4	4	4	3	4	4	4	4	1	1			1	1	2	2	2	1	28	-1	4	6	2	1	Sistem deposit sangat menguntungkan para Perokok menurut saya , Karena bisa lebih efekrif untuk Meningkatkan Pendapatan persentase perokok kedepannya.
31	0	1	6	3	4	5	4	4	4	4	1	5	2	2			2	2	2	2	2	2	25	-1	1	4	1	2	Buang lah puntung rokok pada tempat nya agar bisa di olah
32	0	1	5	2	4	3	2	3	3	3	3	3	3	3			2	2	2	2	3	1	25	-1	2	6	2	2	bagus
33	0	1	16	3	4	5	4	4	4	5	4	4	4	4			1	2	2	1	1	1	40	-1	9	6	2	1	Sangat bermanfaat dan berguna untuk menjaga lingkungan
34	0	1	1	2	5	4	5	5	5	4	3	4	2	2			1	1	2	2	2	1	21	-1	1	4	3		Meyakinkan
35	0	1	2	2	3	5	5	2	3	5	5	1	4	4			3	3	3	3	3	3	21	-1	1	4	3		Saya tidak setuju untuk deposit puntung rokok, karena saya selalu memperhatikan lingkungan yang sehat dan bersih
36	0	1	15	2	4	5	4	4	4	5	4	4	2	1			2	2	2	1	2	1	30	-1	9	4	2	3	Sebuah sistem yang menarik dan patut dicoba
37	0	1	1	1	3	4	4	4	4	4	3	5	2	2			2	1	3	2	1	2	29	-1	1	4	3		Setuju karena untuk mengurangi dampak negatif pada lingkungan
38	0	1	12	1	4	2	2	2	1	5	1	4	4	2			1	1	1	3	3	1	36	-1	2	4	3		Bagus sekali
39	0	1	12	4	4	5	5	5	5	5	5	5	5	5			1	2	2	1	2	1	31	-1	1	4	3		Sangat bagus
40	0	1	5	2	4	5	5	4	4	5	3	4	2	1			2	2	2	2	2	1	26	-1	7	6	2	2	Bagus, namun sepertinya akan sulit dilaksanakan
41	0	1	12	3	4	5	4	4	5	4	2	4	3	3			1	1	2	1	2	1	24	-1	1	3	1	1	Saya setuju dengan sistem deposit rokok ini
42	0	1	15	3	5	4	4	4	4	4	4	3	1	1			1	2	1	1	1	2	26	-1	1	6	3		Filter kemungkinan besar membuat banyak perokok enggan untuk berhenti karena mereka masih berpegang pada kepercayaan bahwa rokok yang difilter dapat melindungi kesehatan mereka
43	0	1	13	3	4	5	5	4	4	4	3	4	2	1			1	2	1	1	1	2	23	-1	1	5	3		sejujurnya saya rasa cukup efektif menerapkan hal tersebut
44	0	1	12	2	4	4	4	4	4	4	2	4	2	2			2	1	1	2	2	1	24	-1	1	4	3		Semakin bertanggung jawab pemerintah atas deposit puntung rokok maka akan semakin terkendalikan pula limbah nya
45	0	1	2	4	4	4	4	4	4	5	5	4	2	2			1	1	2	2	1	1	55	-1	1	4	3		Deposit dengan dikelola oleh pemerintah
46	0	1	12	2	4	5	5	5	5	4	4	5	2	1			2	1	1	1	2	1	30	-1	3	3	3		Sistem deposit untuk puntung rokok mengingatkan saya pada pendekatan ramah lingkungan untuk mengurangi sampah plastik dan limbah yang dihasilkan oleh rokok. Setiap puntung rokok yang dibuang bisa dikenakan biaya deposit yang akan dikembalikan saat puntung tersebut dikumpulkan dan diserahkan di tempat yang telah ditentukan. Ini bisa memotivasi perokok untuk bertanggung jawab atas limbah mereka, me…
47	0	1	2	2	5	5	5	5	5	5	5	5	1	1			2	1	1	2	1	2	22	-1	1	4	3		Puntung rokok dapat didaur ulang menjadi berbagai produk industri, seperti palet plastik, campuran bahan bata untuk bangunan, dan bubur selulosa
48	0	1	10	3	4	5	5	5	5	5	3	4	3	2			1	1	1	1	1	1	52	-1	7	6	3		penerapan sistem yang lebih memudahkan misalnya lokasi deposit yang tidak jauh dan biaya deposit yang kecil
49	0	1	12	1	4	4	3	2	2	4	2	4	2	1			1	2	1	3	3	2	59	-1	9	6	2	1	Sistim ini cukup bisa menjadi solusi, namun tidak semua puntung menyisakan filter dan persentase perokok kretek non filter yang jauh lebih ramah limbah diposisikan dimana?
50	0	1	11	4	3	4	3	5	4	4	4	3	3	3			1	1	2	1	3	1	29	-1	9	6	1	1	Cukup efektif untuk menjaga lingkungan
51	0	1	6	3	5	5	5	5	5	5	4	4	1	1			1	2	2	2	2	1	28	-1	5	4	1	1	sangat bagus
52	0	1	9	3	4	4	4	4	4	4	4	4	4	4			2	2	2	2	2	2	40	-1	2	6	1	1	Dapat membantu orang yang membutuhkan
53	0	1	16	3	4	4	3	3	4	3	3	3	3	3			3	3	3	3	3	3	42	-1	1	4	3		Gak tahu
54	0	1	5	3	5	5	5	4	5	5	2	5	1	1			3	2	1	2	3	3	25	-1	2	5	1	2	Deposit Mengenai Puntung rokok lebih baik digunakan oleh pemerintah untuk menanggulangi masalah kebersihan lingkungan
55	0	1	1	2	4	4	3	4	5	4	3	4	2	1			2	2	2	2	2	1	25	-1	2	6	3		Kurang menarik
56	0	1	12	3	4	5	2	3	4	5	1	5	1	1			1	1	2	3	3	1	25	-1	6	6	3		Inovatif, saya bersedia jadi partisipan
57	0	1	8	3	4	4	4	4	4	4	5	5	2	2			2	2	1	1	1	1	24	-1	9	6	2	1	menurut saya sistem uang pengembalian yang dilakukan oleh produsen lebih terpercaya daripada oleh pemerintah dan harga deposit lebih murah tentunya menjadi pilihan utama bagi saya .
58	0	1	5	2	4	4	4	4	4	4	3	4	3	2			1	3	3	3	3	3	41	1	9	4	2	2	Karena rokok ada 2 jenis, 1. rokok yang memakai filter yang tidak bisa di urai, 2. Rokok yang tidak memakai filter itu puntung daun tembakau yang mudah terurai
59	0	1	1	2	4	3	4	3	4	4	3	5	2	2			2	1	1	1	1	2	24	-1	1	4	3		rokok merugikan lingkungan dan juga kesehatan
60	0	1	5	2	5	4	4	4	4	4	2	4	2	2			1	1	2	1	2	1	24	-1	1	4	1	2	Sangat cocok untuk di terapkan
61	0	1	12	2	4	4	3	3	4	4	2	4	1	1			2	1	3	2	1	2	25	-1	1	4	2	3	Saya terus terang tidak tahu mana yang lebih baik dan tidak
62	0	1	1	1	4	5	5	5	5	5	3	5	1	1			1	1	2	1	2	1	26	-1	1	6	3		menyelamatkan lingkungan
63	0	1	4	1	4	3	3	2	3	5	5	5	1	1			1	2	2	2	2	2	21	-1	4	7	3		Sangat Netral
64	0	1	16	2	3	4	2	2	3	4	4	3	4	3			1	1	1	2	1	3	54	-1	1	6	3		Rokok tambah mahal
65	0	1	4	1	4	4	3	5	4	5	4	4	2	2			1	1	1	3	2	1	39	-1	9	6	1	3	Menurut saya, sistem deposit untuk puntung rokok perlu dilakukan uji coba terlebih dahulu dalam jangka waktu periode tertentu. Periode uji cobanya mungkin sekitar satu tahun terlebih dahulu. Dalam jangka waktu periode uji coba sistem deposit untuk puntung rokok tersebut, nantinya perlu dilakukan evaluasi secara menyeluruh apakah sistem yang dibuat tersebut apakah bisa berjalan efektif dan sesuai …
66	0	1	6	1	4	4	3	4	3	3	4	5	4	4			1	1	1	2	1	2	25	-1	7	4	3		Bermanfaatr
67	0	1	16	1	4	4	4	4	3	4	4	4	3	3			1	1	2	1	3	2	52	-1	1	4	3		Mendaur ulang limbah atau pengelola yang benar pada proses kebersihan lingkungan sekitar kita
68	0	1	5	3	4	4	4	5	3	4	3	4	2	2			1	1	2	2	2	1	49	1	5	5	1	2	Bagus,unik,modern,tidak terpikirkan,keberlanjutan lingkungan,patuh,sadar dan bertanggung jawab
69	0	1	1	2	4	4	3	4	4	4	4	4	2	2			2	2	1	1	1	2	22	-1	2	6	2	1	Harus diterapkan agar muncul kesadara terhadap para perokok, untuk lebih memerhatikan apa yang mereka perbuat terhadap lingkungan
70	0	1	6	4	4	4	4	4	3	4	3	4	2	2			3	3	3	3	2	2	29	-1	1	4	3		buat aturan soal rokok
71	0	1	10	1	4	3	3	4	4	4	2	4	2	2			2	1	2	1	1	1	42	1	9	6	3		Setiap pembelian rokok dikenakan tambahan biaya deposit, misalnya Rp500 hingga Rp1.000 per bungkus. Biaya ini dikembalikan ketika puntung rokok dikembalikan ke tempat pengumpulan.
72	0	1	9	2	4	4	4	3	4	4	2	5	5	2			2	1	2	1	1	1	23	-1	2	4	1	2	Sangat untung untuk pemerintah
73	0	1	3	2	4	4	5	5	5	5	2	5	2	1			2	1	1	2	1	2	22	-1	1	4	3		Mungkin itu proyek yang bagus untuk di jalan kan
74	0	1	5	3	3	3	3	4	3	4	4	3	2	3			1	2	2	3	3	1	22	-1	1	4	3		Tidak ada
75	0	1	5	2	2	5	3	4	3	5	2	4	2	2			2	2	2	1	2	1	24	-1	4	4	3		tanggung jawab produsen
76	0	1	2	1	4	4	4	4	4	4	3	4	4	4			2	2	2	2	1	1	30	-1	1	6	2	2	Wajib deposit
77	0	1	16	1	4	5	5	3	5	5	5	5	5	1			1	1	1	1	1	2	53	-1	6	6	3		Agar perokok dapat peduli pada kesehatan dan keindahan lingkungan
78	0	1	5	2	4	4	3	3	3	4	3	4	2	2			1	1	2	1	1	2	40	-1	8	6	2	1	Semacam garansi program perlindungan lingkungan hidup yang dibebankan kepada perokok
79	0	1	10	2	3	4	3	4	4	4	4	4	2	4			2	2	1	1	1	2	40	-1	9	6	1	2	Bagus karena peduli lingkungan
80	0	1	12	3	4	5	4	3	4	5	5	5	4	4			1	2	1	2	1	2	48	-1	9	5	1	1	Tidak keberatan untuk kebaikan kita semua
81	0	1	6	1	4	5	5	5	4	5	1	5	1	1			2	1	1	2	2	1	39	-1	4	4	3		Setuju
82	0	1	12	3	4	3	3	3	3	4	2	3	3	3			1	1	1	1	1	1	49	-1	5	5	2	3	Saya rasa cukup efektif karena perokok pasti dapst diuntungkan dan lingkungan juga bersih
83	0	1	10	3	4	3	2	3	2	1	2	4	4	4			2	2	1	1	1	2	42	-1	3	4	1	3	Puntung rokok memberikan pelayanan sistem deposit rokok yang per satu an Batang
84	0	1	2	4	5	3	4	4	4	4	4	3	4	3			1	1	3	3	3	3	42	-1	7	4	2	3	Sewajarnya aja untuk mengenai sistem puntung rokok
85	0	1	10	4	5	5	5	5	5	5	5	5	1	1			3	3	1	1	1	1	42	-1	7	6	2	2	Pengembalian 50% 3000/bungkus dengan dikelola oleh swasta dan diverifikasi oleh pemerintah.
86	0	1	12	1	4	4	4	4	4	5	4	4	3	3			1	1	2	1	2	1	49	-1	4	5	3		Innovatif
87	0	1	6	2	4	4	3	4	2	4	1	5	5	1			2	1	1	2	2	3	61	-1	9	7	2	2	Segera dilaksanakan demi lingkungan hidup.
88	0	1	12	3	4	5	5	5	5	5	2	5	2	2			1	1	1	2	2	2	44	-1	1	4	1	2	Pengelola harus dari pemerintah agar seluruh rakyat dapat merasakan dampak baiknya.
89	0	1	10	3	4	4	4	4	4	4	2	5	2	5			2	1	1	2	2	2	44	-1	9	6	1	2	Jaga lingkungan
90	0	1	4	3	4	4	2	4	4	4	1	5	1	1			1	1	1	1	1	2	47	-1	2	6	3		saya setuju dengan sistem deposit rokok tapi pelaksanaannya harus dapt diterapkan secara mudah dan konsisten serta diawasi oleh pihak terkait
91	0	1	9	2	3	4	4	4	4	4	4	3	4	4			2	1	1	1	2	2	48	-1	5	6	2	2	Bermanfaat dan berguna buat pemasukan negara.
92	0	1	10	2	4	4	4	4	4	4	4	4	2	2			2	2	1	1	1	1	64	-1	3	6	2	1	Puntung rokok dapat di daur ulang untuk pembuatan busa sintesis
93	0	1	12	3	4	3	3	4	4	3	4	3	2	3			1	2	1	3	3	2	46	-1	4	6	1	2	Ribet
94	0	1	16	2	4	5	4	4	4	5	4	3	3	2			2	2	1	1	1	2	58	-1	6	6	1	2	Ini sangat baik menurut saya
95	0	1	12	4	5	3	3	4	3	4	5	2	2	4			1	3	3	3	3	3	42	-1	2	5	1	2	Tidak akan berhasil alam punya mekanismenya sendiri untuk mengurai
96	0	1	6	2	4	5	5	4	5	5	3	4	2	1			1	1	2	1	2	1	43	-1	7	6	3		Lingkungan semakin bersih
97	0	1	10	2	4	4	4	3	4	4	4	4	3	4			1	1	2	1	1	1	44	-1	9	6	2	1	Keberlanjutan
98	0	1	16	3	4	4	5	5	5	5	4	4	4	4			3	3	3	3	3	3	55	-1	1	1	3		Tidak
99	0	1	12	1	1	5	4	4	5	5	2	5	2	2			1	1	2	1	2	2	30	-1	3	4	3		Sebagai peringatan bagi para perokok agar tidak membuang puntung sembarangan yang dapat merusak ekosistem alam
100	0	1	12	1	3	5	5	5	5	4	4	4	1	1			1	1	2	2	2	1	42	-1	2	6	2	1	Setuju
101	0	1	8	1	3	4	4	2	4	4	4	4	2	4			3	1	2	1	1	2	45	-1	1	6	3		Menurut saya sistem deposit adalah sistem yang konyol dan sulit diterapkan di Indonesia.
102	0	1	4	2	4	5	5	5	5	5	4	5	1	1			1	2	2	1	2	1	44	-1	9	6	2	1	sangat bagus sekali karna bisa mengurangi kerusakan lingkungan dan menyelamatkan banyak satwa serta tumbuhan
103	0	1	6	2	4	4	3	4	3	4	3	4	2	2			1	1	2	2	2	1	42	-1	1	6	3		Harus bisa diuraikan secara tepat dan cepat
104	0	1	3	1	5	5	2	1	2	4	3	4	2	2			1	2	2	1	2	1	27	-1	1	4	1	1	Cukup efektif
105	0	1	12	2	4	2	4	4	4	2	4	2	2	2			1	1	1	1	1	2	45	-1	2	4	3		merokok memang kurang baik untuk kesehatan tetapi jangan membebani dengan biaya lebih karena harga rokok sudah mahal
106	0	1	6	2	4	5	5	4	4	4	4	5	2	2			1	2	1	2	2	3	41	-1	1	6	3		Terkait deposit harus digunakan untuk pelestarian lingkungan dan alam
107	0	1	10	3	4	4	2	2	2	4	2	4	2	2			2	2	1	1	1	2	41	-1	4	4	1	2	Susah
108	0	1	8	2	4	3	3	3	4	3	3	3	3	2			2	1	1	2	2	1	56	-1	1	4	2	1	Setuju dengan sistem untuk kesehatan bersama
109	0	1	12	3	3	4	3	3	4	3	3	3	3	3			1	2	2	1	2	2	43	-1	1	4	3		Menguntungkan
110	0	1	16	1	4	4	4	2	2	4	3	4	4	4			1	1	1	1	1	2	35	-1	9	6	3		Terukur
111	0	1	5	1	4	5	5	4	4	5	4	4	4	3			2	2	2	1	2	3	58	-1	9	6	2	2	Nambah penghasilan
112	0	1	5	3	4	4	3	3	4	4	3	3	4	4			2	1	1	2	1	2	44	-1	9	6	2	1	Solusi yang cukup cerdas untuk meminimalisir limbah dengan berbasis sedikit imbal keuntungan balik pribadi.
113	0	1	12	2	4	4	3	3	4	4	3	4	3	2			2	2	1	1	1	2	40	-1	6	5	1	2	Tidak merugikan pembeli
114	0	1	12	4	4	4	3	3	4	4	5	3	3	2			2	2	2	2	1	1	40	-1	9	5	2	1	Mungkin bisa jadi solusi untuk pencemaran lingkungan, dan merupakan ide yg menarik hanya saja semoga hal ini dikelola oleh pemerintah agar tidak menjadi keuntungan bagi kalangan tertentu
115	0	1	15	3	4	4	3	4	4	4	1	4	2	4			3	3	3	3	3	2	40	-1	5	3	3		Tujuannya bagus.tapi sistem ini tidak akan pernah berjalan dan hanya akan menimbulkan peluang korupsi.
116	0	1	8	3	4	4	4	4	4	4	3	5	2	2			1	1	2	2	2	1	43	-1	7	6	3		Inovasi yang baik untuk melestarikan lingkungan hidup
117	0	1	10	2	4	5	5	4	5	5	2	5	2	1			1	1	2	1	3	1	46	-1	9	5	1	2	Apa yang kita tanam sesuai dengan yang kita dapatkan. Jadi harus seimbang antara deposit dan kerugian keuntungan yang berdasar dengan dampak lingkungan
118	0	1	16	4	5	4	3	5	4	3	4	4	5	3			2	1	2	3	2	3	32	-1	5	6	3		Sepertinya mencemar lingkungan
119	0	1	16	5	5	5	4	5	5	5	3	4	5	2			1	1	2	3	2	2	30	-1	2	6	3		Apakah akan berguna?
120	0	1	16	4	5	4	2	2	3	3	4	3	4	4			2	2	2	2	2	1	34	-1	9	6	1	1	Kegiatan deposit puntung rokok ini sangat baik sekali dan harus segera terlaksana
121	0	1	16	1	4	3	3	3	3	3	4	2	2	2			3	3	3	1	2	2	35	-1	1	5	2	1	Tidak setuju,,,
122	0	1	16	2	4	4	4	4	4	4	2	4	2	4			1	1	1	2	1	2	38	-1	3	6	2	2	Sangat bagus sekali
123	0	1	16	5	5	5	5	5	5	5	5	5	1	1			1	1	1	1	1	1	41	-1	7	4	1	1	Sangat bermanfaat sekali
124	0	1	16	2	2	5	4	2	5	5	2	5	1	1			1	1	1	2	2	1	25	-1	1	4	3		Saya berharap sistem seperti ini di lanjutkan
125	0	1	17	2	4	5	4	4	4	4	3	4	2	2			1	1	1	1	1	1	44	-1	9	5	3		Jika bermanfaat untuk menjaga lingkungan maka sistem deposit ini salah satu ide baik
126	0	1	18	2	4	4	2	2	4	5	4	4	2	1			1	2	2	1	2	1	47	-1	5	4	2	1	Saya rasa akan sedikit sulit ..banyak tantanagn untuk menerapkan sistim ini di masyarakat luas.di tambah pengelolaan yang kurang jelas .tapi sistim ini layak di coba untuk melindungi lingkungan dari kerusakan yang lebih parah lagi
127	0	1	12	2	2	3	3	3	3	3	4	3	3	3			1	1	1	2	1	1	45	-1	1	4	3		Kompos
128	0	1	4	2	3	4	4	4	4	4	2	4	2	2			1	1	1	1	1	1	42	-1	5	4	2	1	Counter penukaran dan pengembalian
129	0	1	2	1	4	5	5	5	5	5	1	5	1	1			1	1	1	2	2	3	45	-1	3	4	3		ada departemen khusus yang menangani secara professional
130	0	1	10	1	3	4	4	3	3	3	2	3	3	3			1	1	2	2	3	3	67	-1	1	6	3		Terobosan yang bagus
131	0	1	12	1	3	4	2	2	2	4	4	4	2	2			1	1	3	3	3	3	47	-1	1	4	2	3	Sistem gini mempersulit, harusnya ditoko sudah dipotong secara langsung oleh pemerintah
132	0	1	12	2	3	4	3	3	3	4	3	3	3	3			3	3	1	1	1	1	42	-1	1	4	3		Tergantung bagaimana pemerintah, produsen, perokok memandang nya masing2..
133	0	1	10	3	4	4	1	2	2	1	4	4	4	4			1	1	1	1	1	1	43	-1	1	4	3		Setuju
134	0	1	8	1	3	4	5	3	5	4	4	4	1	2			1	1	1	1	1	2	44	-1	1	6	3		Sebaiknya puntung rokok di buang pada tempatnya dan dapat di daur ulang untuk pupuk organik agar lebih bermanfaat bagi tumbuhan dan dan dapat terhindar dari zat berbahaya yang di kandung dalam tembakau.
135	0	1	2	3	4	2	3	5	4	2	4	4	3	4			3	3	2	3	3	2	46	-1	5	7	3		Bermanfaat
136	0	1	12	4	4	5	4	5	4	4	3	2	3	3			1	2	1	1	2	1	46	-1	1	4	3		Setuju dengan di adakan deposit puntung rokok
137	0	1	8	2	4	5	4	5	5	5	4	4	3	4			1	1	1	1	1	3	44	-1	1	4	3		Bisa menambah keuntungan
138	0	1	5	3	4	4	4	5	4	5	5	4	3	3			1	1	1	2	1	2	44	-1	9	6	1	1	mengurangi buang puntung rokok sembarangan
139	0	1	8	4	4	3	3	3	3	3	3	3	3	3			1	1	1	2	3	3	42	-1	1	4	3		ya sangat membantu lingkungan dan perokok aktif mendapatkan rewad kembali serta sadar membuang puntung rokok tidak sembarang tempat
140	0	1	11	3	4	4	3	3	4	3	3	3	2	2			1	2	2	1	2	1	43	-1	9	6	1	3	Ide ini sangat menarik karena dapat membuat konsumen rokok menjadi lebih bertanggungjawab terhadap kelestarian lingkungan
141	0	1	12	2	3	3	3	3	3	3	3	3	3	3			2	2	2	2	2	2	44	-1	2	6	2	1	Efeketif Dan efesian
142	0	1	18	2	4	4	5	4	4	4	5	4	2	2			3	2	2	1	2	2	56	-1	2	6	3		Perlu
143	0	1	12	2	4	4	3	4	3	4	3	5	2	1			1	1	2	1	1	2	55	-1	9	4	3		Harga yg sepadan memungkinkan pilihan yg lebih rasional bagi perokok
144	0	1	15	4	4	4	4	4	4	4	2	5	1	1			1	2	2	1	2	1	44	-1	3	4	3		Sistem ini perlu di coba dahulu secara terbatas
145	0	1	12	2	3	4	3	4	3	4	2	4	2	1			2	2	2	1	1	2	59	-1	9	6	3		Perlu di sosialisasikan lebih dulu
146	0	1	12	1	2	1	2	4	4	5	4	5	2	2			1	1	1	1	1	2	44	-1	9	4	2	1	Berguna buat tabungan
147	0	1	4	3	5	5	4	4	4	4	2	4	2	2			1	1	2	2	2	1	42	-1	4	5	1	2	sistem deposit untuk rokok mengingatkan saya pada ide pengolahan sampah yang berkelanjutan dan bertanggung jawab,mungkin ini bisa mengurangi pencemaran danmeningkatkan kesadaran masyarakat akan pentingnya mendaur ulang atau membuang sampah dengan benar,sistem ini bisa meniru konsep deposit botol atau kaleng yang sering di temukan di beberapa negara yang memberi insentif kepada orang untuk di daur…
148	0	1	18	4	4	3	2	3	2	2	2	3	3	3			1	1	1	2	2	1	29	-1	7	4	3		saya seharusnya memiliki kesadaran berlebih tentang lingkungan ,
149	0	1	8	2	4	2	1	2	2	3	3	3	3	3			1	1	3	3	3	1	62	-1	4	6	3		Tidak terlalu nenarik
150	0	1	12	2	4	3	3	3	3	4	2	4	2	2			2	1	1	1	1	2	46	-1	9	6	3		Bagus, Untuk menjaga Lingkungan
151	0	1	10	2	4	4	3	3	3	3	4	3	4	4			2	2	2	2	2	2	48	-1	3	4	3		saya tidak terlalu memahami apa itu deposit untuk puntung rokok, karena di Indonesia belum pernah ada istilah seperti itu
152	0	1	10	2	3	4	3	4	4	5	4	3	4	3			1	2	1	1	1	2	53	-1	8	6	2	1	sebagai kompensasi dari akibat yang bisa ditimbulkan dari puntung rokok
153	0	1	12	2	5	5	2	3	2	5	3	5	1	1			1	1	2	1	1	1	49	-1	9	6	2	2	Sistem deposit yg dalam praktek secara langsung saya kira mungkin tidak akan langsung terasa dampaknya karena pola perilaku setiap individu kadang ada yg secara sadar bisa mengikuti aturan ada pula terkadang malah bandel jadi intinya tergantung pola hidup dan prilakunya kesadaran masing-masing individu atau masyarakat sebagus apapun sistem yg diterapkan kalau masyarakat tidak mau berubah akan san…
154	0	1	18	3	4	5	4	5	5	4	2	4	2	2			1	1	2	1	2	1	32	-1	6	5	3		Sangat menarik jika itu benar-benar terjadi maka akan menjadi sebuah inovasi baru
155	0	1	18	4	5	5	5	5	5	5	2	5	2	2			1	1	3	3	1	1	31	-1	2	4	1	1	Menarik jika pemerintah melakukan organisasi tertentu untuk program puntung rokok
156	0	1	20	4	4	4	4	5	4	5	5	3	4	2			1	1	2	1	1	2	47	-1	8	6	1	1	sistem yang sangat bagus untuk membantu memudahkan perokok ikut serta menjaga lingkungan
157	0	1	20	1	5	5	4	4	3	4	1	4	1	1			1	2	2	1	3	3	38	-1	2	6	2	1	Di kenakan biaya deposit per bungkus dan dikembalikan sesuai dengan jumlah batang rokok di dalam bungkus tersebut
158	0	1	20	4	4	4	4	4	4	4	4	4	4	4			2	2	1	1	1	2	36	-1	1	4	3		Sistem deposit yang mengharuskan adanya dana lebih tuk menguraikan puntung rokok agar lingkungan bisa menjadi lebih baik
159	0	1	20	1	3	5	5	4	5	5	4	4	2	2			2	1	2	1	2	1	42	1	9	6	2	1	Manfaatnya dapat bisa langsung dirasakan terhadap dampak lingkungan, finansial dan kelangsungan hidup dimuka bumi ini
160	0	1	12	2	4	4	3	3	4	4	4	3	4	3			1	2	2	1	1	2	51	-1	5	5	2	3	Sangat menarik apabila sungguh terealisasi
161	0	1	8	2	5	4	4	4	4	5	4	4	2	2			1	1	1	1	1	1	53	-1	9	4	3		Oke
162	0	1	6	1	4	4	5	4	4	2	5	2	4	4			2	3	2	1	1	1	56	-1	8	6	1	1	Saya baru mendengar sistem ini
163	0	1	20	1	4	4	4	3	2	5	4	4	3	3			1	2	2	2	2	1	22	-1	2	4	3		Dunia yang bersih dari rokok
164	0	1	12	2	3	5	5	5	5	5	5	5	3	3			1	1	1	1	1	1	49	-1	8	4	3		Membantu mengurangi dampak polisi akibat puntung rokok yang dapat mencemari lingkungan juga dapat terhadap kesehatan
165	0	1	3	4	4	4	4	4	4	4	3	4	3	2			1	1	2	2	2	1	61	-1	1	6	3		Ada pengawasan untuk kembali membenahi sistem penampungan puntung rokok yang gampang dan dekat dijangkau
166	0	1	10	3	4	4	4	4	4	4	4	4	2	2			2	2	1	2	1	2	40	-1	1	4	3		Mengurangi percemaran lingkungan
167	0	1	5	1	3	5	5	3	3	5	3	5	1	1			1	2	2	2	2	1	61	1	9	6	2	1	Bagus untuk turut serta melindungi lingkungan
168	0	1	10	4	4	5	5	5	5	5	5	3	3	4			2	1	2	2	2	1	50	-1	7	7	3		Menyelamatkan lingkungan kita dari polusi puntung rokok
169	0	1	12	1	4	4	5	4	4	4	4	5	3	3			2	2	2	2	2	2	44	-1	9	6	2	1	Tak ada
170	0	1	3	2	4	4	4	4	4	4	4	3	2	2			1	2	1	1	1	2	63	-1	9	7	2	1	sistem ini mendorong perokok untuk tertib dan patuh membuang puntung rokok pada tempatnya
171	0	1	6	2	4	4	3	3	3	4	4	3	4	4			1	2	3	3	3	3	50	-1	2	6	3		Daur ulang
172	0	1	20	3	4	5	5	5	4	4	2	5	5	1			1	1	1	2	2	3	24	-1	8	6	1	1	kesadaran lingkungan, tanggung jawab, inovasi, efektivitas
173	0	1	2	2	3	5	4	4	4	4	5	4	5	4			1	2	1	2	1	2	40	-1	9	6	1	1	Akan membantu penguraian puntung rokok
174	0	1	12	3	3	5	5	5	5	5	3	4	2	2			2	1	2	2	2	3	39	-1	9	6	1	2	Saya sebagai perokok bersedia berkontribusi dalam hal menjaga serta merawat alam.
175	0	1	3	1	4	4	3	2	2	4	3	4	2	2			1	2	2	1	3	2	52	1	9	6	3		Menambah beban biaya
176	0	1	3	3	4	4	4	4	4	4	3	3	2	2			1	1	2	1	2	1	44	-1	9	4	3		Bagus, berkualitas adil dan berimbang
177	0	1	8	3	4	4	4	4	4	4	3	3	4	4			2	3	3	3	2	3	49	-1	5	5	3		Lebih baik membuat aturan ketat tentang puntung rokok.bila puntung jangan di buang sembarangan
178	0	1	10	2	3	4	3	4	4	4	4	4	3	2			3	3	3	3	3	3	49	-1	1	4	3		Menurut saya sistem yg berlaku belum efektif bagi si perokok di karenakan kesadaran perokok untuk melakukan sistem belum bisa untuk di terapkan karena perokok beraktifitas di tempat tertentu yg memungkinkan membuang puntung rokok di sembarang tempat.
179	0	1	12	2	4	5	4	4	4	4	3	5	1	1			1	2	2	1	2	1	57	-1	3	6	3		upaya menjaga kebersihan lingkungan dan mengurangi limbah
180	0	1	10	5	5	4	3	3	4	4	3	3	3	3			3	3	3	3	3	3	58	-1	1	4	3		Tidak tau
181	0	1	10	1	4	5	4	4	4	5	1	5	5	1			1	1	1	1	1	1	43	-1	9	6	3		Bagus
182	0	1	6	3	4	4	4	4	3	4	1	4	4	1			1	1	1	1	1	1	42	-1	7	6	2	3	Bagus untuk lingkungan
183	0	1	5	3	5	4	3	3	5	4	3	4	2	2			2	1	1	1	2	1	50	-1	1	5	3		50 persen
184	0	1	4	3	5	4	4	4	4	4	5	3	4	4			1	1	1	2	2	2	44	-1	5	6	2	1	Mengurangi jumlah perokok dan jumlah polusi yang dihasilkan dari rokok
185	0	1	20	2	4	5	5	5	5	5	2	4	2	2			3	2	2	2	2	2	47	-1	2	5	3		Sulit terwujud
186	0	1	20	2	4	4	4	4	4	4	3	4	4	5			2	2	1	1	1	2	41	-1	9	6	2	1	Mengganggu ekosistem
187	0	1	12	1	3	4	5	4	5	4	3	5	2	2			1	1	2	2	2	1	43	-1	9	6	1	1	Akan membantu penanganan puntung rokok
188	0	1	4	4	4	3	3	3	3	3	3	3	3	3			2	2	1	2	1	2	51	-1	1	6	1	1	Deposit puntung rokok kebanyakan dikelola swasta, sehingga jumlah pemakai rokok dapat dihitung oleh swasta
189	0	1	12	1	3	5	5	5	5	5	1	5	1	1			1	1	1	1	1	1	51	-1	2	6	3		sangat bagus untuk perokok dan pemerintah serta lingkungan . dan juga menjaga udara tetap bersih dari asap rokok atau kompensasi dari efek rokok
190	0	1	6	3	3	5	2	3	4	5	1	5	1	1			1	2	2	1	1	2	56	1	9	6	1	2	Ini cukup unik dan menarik sekali jika untuk saya
191	0	1	5	3	4	4	4	4	4	5	2	5	2	2			1	2	2	1	3	1	53	1	1	5	3		Mengedukasi
192	0	1	6	1	3	4	4	4	4	3	2	4	2	2			1	1	2	1	2	1	50	1	2	4	3		Sistem deposit puntung rokok selain menguntungkan juga ikut menjaga lingkungan.
193	0	1	2	1	4	5	3	4	5	4	5	5	1	1			3	2	1	1	2	1	24	-1	1	4	2	3	mengurangi pencemaran bisa jadi, terkadang di WC umum ada putung rokok dan saya tidak menyukainya
194	0	1	2	3	5	4	4	4	4	4	2	4	2	2			2	1	1	2	1	1	57	-1	1	6	3		Tidak semua org mengikuti sytem ini
195	0	1	11	3	4	5	4	5	5	4	4	5	2	1			1	1	1	2	1	2	58	1	9	6	2	1	Terobosan baru untuk lingkungan
196	0	1	10	1	5	5	5	5	4	5	1	5	1	1			1	1	2	2	2	1	60	1	9	4	2	1	Ide yang sangat menarik karena dapat melindungi kerusakan lingkungan yang lebih parah
197	0	1	12	2	4	3	3	2	2	4	3	3	3	3			2	2	2	2	2	2	40	1	8	4	3		Untuk keberlanjutan maka sistem deposit sepertinya relevan
198	0	1	1	2	3	4	3	4	4	4	3	5	2	2			2	1	2	2	2	1	25	-1	1	6	2	2	Bagus sekali
199	0	1	6	1	4	5	4	4	4	4	2	4	1	1			1	1	1	2	2	3	25	-1	4	6	1	2	Saya sangat setuju dengan sistem tersebut karena dapat membuat kita sebagai masyarakat sadar diri dan lebih memperhatikan lingkungan alam karena jika kita tidak memulai dari diri sendiri maka orang lain tidak akan tergerak dan untuk sistem deposit juga sangat setuju asalkan lembaga penyelenggara tersebut dapat dipercaya karena hal ini dapat menyebabkan timbulnya kasus baru bagi para pejabat karen…
200	0	1	20	1	4	5	4	5	5	4	2	4	2	2			2	1	1	1	1	1	40	-1	9	6	1	2	Membayar di muka untuk kompensasi limbah puntung rokok
201	0	1	15	3	4	4	4	5	5	5	3	5	4	4			1	1	2	1	1	2	26	-1	9	6	1	1	Berguna bagi lingkungan dan kesehatan
202	0	1	20	2	4	5	4	4	4	4	2	4	2	2			1	1	1	2	2	1	44	-1	1	4	1	1	Ide yang cemerlang untuk keberlangsungan lingkungan yang baik
203	0	1	20	1	4	2	2	2	2	4	2	4	3	3			3	3	3	3	3	3	41	-1	9	7	3		Mengatasi masalah sosial/lingkungan yang kompleks tidak efektif jika dilakukan dengan model-pendekatan pemecahan masalah yang berpola monetisasi seperti yang survey ini usulkan. You could do better.
204	0	1	20	3	4	4	4	4	5	4	2	4	1	1			2	2	1	2	1	2	45	-1	7	5	2	3	Membantu memelihara lingkungan
205	0	1	20	3	4	4	4	4	4	5	2	4	2	2			1	1	1	1	1	1	43	-1	4	4	2	1	Mempersulit keadaan
206	0	1	12	3	4	4	4	4	4	3	2	4	2	2			3	2	3	1	3	1	34	-1	7	4	3		Murah
207	0	1	1	2	4	3	3	2	3	3	2	5	5	1			1	2	2	1	2	1	23	-1	1	4	3		Menguntungkan pihak perokok karena mendapatkan imbalan
208	0	1	6	3	4	5	4	4	4	4	4	4	2	2			2	2	2	1	1	1	52	-1	4	6	2	2	Mengurangi sampah puntung rokok tidak pada tempatnya
209	0	1	5	3	3	5	5	4	4	4	4	3	3	2			1	1	1	3	1	1	56	-1	1	1	3		Lebih bisa menjaga lingkungan
210	0	1	10	3	4	5	5	5	5	5	3	5	3	3			1	1	1	1	1	1	52	-1	2	6	2	3	Perbaikan ekonomi dan lingkungan
211	0	1	1	2	4	3	3	4	3	2	2	4	2	2			1	2	2	1	3	1	30	-1	9	6	3		Sistem yang bagus, bisa mengurangi pembuangan puntung rokok sembarangan di jalan
212	0	1	1	1	4	5	5	5	5	5	3	3	3	3			1	2	1	2	2	1	23	-1	1	4	3		Deposit puntung rokok menarik
213	0	1	12	1	3	5	1	1	1	5	5	5	5	5			1	1	1	2	2	1	54	-1	9	5	2	1	Uang deposito akan hilang jika tidak mengembalikan puntung rokok
214	0	1	3	3	4	4	3	4	4	4	3	4	2	1			1	1	1	1	1	3	28	-1	2	6	3		Sistem deposit puntung rokok menarik namun perlu dijelaskan lebih detail benefitnya bagi perokok lingkungan dan pemerintah
215	0	1	2	1	2	5	4	4	4	4	3	4	1	1			1	1	2	2	2	1	26	-1	1	3	3		1. Mengurangi sampah puntung rokok di lingkungan. 2. Meningkatkan kesadaran masyarakat akan kebersihan. 3. Mengurangi risiko kebakaran akibat puntung rokok. 4. Membantu program anti-merokok.
216	0	1	20	2	2	4	4	4	4	4	3	3	2	2			1	2	2	1	1	1	59	-1	8	6	3		Cukai rokok
217	0	1	20	3	4	4	2	4	4	4	3	4	2	2			1	1	2	1	2	1	53	-1	4	6	2	3	Inivatif
218	0	1	3	1	2	5	5	1	1	5	4	4	2	4			3	3	3	3	3	3	59	-1	1	4	3		Saya tidak bisa membeeikan jawaban
219	0	1	6	3	4	5	4	4	4	4	2	4	2	2			2	2	1	1	1	1	55	-1	1	4	3		Saya sangat setuju dengan sistem deposit untuk puntung rokok dan berharap bisa diterapkan dimasa datang.
220	0	1	7	1	4	4	2	2	2	4	4	2	2	4			2	2	2	2	2	2	57	-1	6	6	3		Dengan melakukan sistem deposit berarti tanggung si perokok menjadikan lebih terjaga
221	0	1	20	1	4	5	5	4	5	5	1	5	1	1			1	1	2	1	2	1	39	-1	5	6	1	2	sangat bermanfaat bagi kesadaran perokok
222	0	1	6	3	3	1	1	1	5	5	5	4	4	2			3	3	3	3	3	3	52	-1	1	4	3		Ga perlu pakai deposit....pajak rokok sudah mahal
223	0	1	12	3	4	5	1	4	4	5	5	2	4	2			1	1	1	2	2	1	52	-1	9	6	3		100% deposit, pemerintah, pengembalian 5 menit
224	0	1	15	4	5	4	4	4	4	4	3	5	4	4			2	1	1	2	1	2	22	-1	1	4	2	1	Tidak berguna merokok dan sangat merugikan orang lain
225	0	1	12	2	4	4	2	2	4	5	2	4	1	1			1	1	2	2	2	1	50	-1	9	4	3		Menyelamatkan lingkungan , bebas puntung rokok
226	0	1	20	4	4	4	3	4	4	4	3	4	3	3			1	1	2	1	1	2	48	-1	1	4	2	3	Bagus untuk dilaksanakan
227	0	1	20	2	4	5	4	4	4	4	4	5	2	1			1	2	2	1	1	2	51	1	9	4	2	1	Sistem ini harus dikelola secara transparan agar tidak menjadi lahan korupsi
228	0	1	10	4	4	4	3	4	4	4	4	3	3	3			1	1	2	2	2	1	41	-1	8	6	1	1	Ide yang brilian
229	0	1	3	1	5	4	4	4	4	4	4	3	4	4			1	2	2	2	2	2	63	-1	2	6	3		dalam benak saya bahwa sangat bagus sekali dengan adanya deposit untuk puntung rokok
230	0	1	5	3	3	5	4	3	4	3	2	4	1	1			1	1	2	1	2	1	21	-1	4	6	1	1	terlalu merepotkan tapi harus sesuai
231	0	1	10	3	4	4	4	3	4	4	4	3	4	3			2	1	2	2	2	1	23	-1	2	4	1	1	Sistem deposit untuk puntung rokok sangat bagus terutama untuk menjaga kebersihan lingkungan, mengingat banyaknya perokok yang membuang puntung rokok secara sembarangan yang menjadikan lingkungan menjadi kotor
232	0	1	4	1	4	1	1	1	3	1	1	4	1	1			2	1	2	1	2	1	59	-1	5	6	1	2	putung rokok termasuk sampah paling banyak dalam pencemaran lingkungan
233	0	1	20	3	3	4	3	3	2	5	5	5	1	2			1	2	2	3	2	1	50	-1	5	5	2	1	Saya sangat mendukung program ini untuk kelangsungan hidup yang seimbang
234	0	1	12	3	3	3	3	3	3	3	3	3	3	3			2	1	1	1	1	2	51	-1	5	6	2	2	Lebih hemat
235	0	1	20	3	3	4	3	3	3	4	4	2	3	3			2	1	1	2	1	2	51	-1	5	6	3		akan sangat merepotkan
236	0	1	10	3	4	4	4	3	4	4	4	4	3	2			3	1	2	1	3	1	53	-1	6	5	1	1	Saya rasa bisa diterapkan kadang orang sangat sulit sadar akan lingkungan terapi selama penyebaran informasih ini suatu langkah baru patut di coba
237	0	1	6	1	3	2	2	2	2	5	4	5	2	2			1	1	1	2	2	1	52	-1	1	5	3		Demi kebersihan dan kesehatan
238	0	1	10	3	1	4	3	5	1	4	4	2	4	4			3	2	2	2	2	2	47	-1	3	4	3		Sabgat setuju
239	0	1	3	4	4	4	4	4	4	4	3	4	3	3			1	1	1	2	1	1	23	-1	1	4	3		setuju
240	0	1	12	2	4	4	3	4	3	4	3	4	2	2			2	1	1	2	2	3	58	-1	9	4	3		Mungkin pemerintah memungut deposit untuk puntung rokok dan dikelola khusus untuk menangani hal tersebut
241	0	1	12	1	4	4	4	3	3	4	2	4	2	2			1	1	1	1	1	1	62	-1	6	5	3		Puntung rokok ditukarkan dengan uang
242	0	1	6	2	4	5	5	5	4	5	4	5	4	2			2	1	1	1	1	2	56	-1	9	7	2	1	Inovatif
243	0	1	15	2	4	4	4	3	4	4	4	4	2	2			2	2	1	1	3	2	55	-1	3	4	3		Deposit puntung rokok penting asal bisa mengolanya dg baik dan nyaman pda sistem lingkungan
244	0	1	2	1	4	4	4	4	3	4	3	3	2	2			1	1	2	2	2	1	24	-1	1	4	1	1	Bagus jika di realisasikan oleh pemerintah atau perusahaan produksi
245	0	1	12	1	3	4	2	4	2	4	2	4	2	2			1	2	2	1	1	1	55	-1	8	7	1	1	tindakan untuk memberikan ketertiban dalam pengelolaan puntung rokok
246	0	1	8	2	4	3	2	2	2	4	3	3	3	3			3	2	3	1	1	2	49	-1	3	5	3		Kurang informasi
247	0	1	3	2	4	4	3	3	3	4	4	4	2	4			1	2	2	1	1	2	53	-1	9	6	2	1	Sebagai jaminan
248	0	1	8	2	3	5	5	5	5	5	2	4	2	1			1	2	2	2	1	2	31	-1	9	4	2	1	Tentang pajak pemerintah dan bea cukai
249	0	1	6	1	2	5	5	5	5	5	2	5	2	2			2	2	2	1	2	2	35	-1	4	6	2	1	Sangat bagus
250	0	1	20	3	4	5	5	4	5	5	5	5	2	2			1	1	2	2	2	2	54	-1	1	4	3		Ikut menjaga lingkungan bersih
251	0	1	12	3	4	5	5	5	5	5	3	5	3	3			1	1	1	2	2	1	53	-1	4	6	2	3	Sebagai tanggung jawab yang konkrit dan nyata bagi kelestarian lingkungan
252	0	1	6	3	3	3	3	3	3	3	3	3	3	3			2	2	2	2	2	2	50	-1	1	6	3		Kurang penting
253	0	1	12	3	4	4	4	4	4	4	2	4	2	2			1	2	2	1	2	1	56	-1	1	3	3		Saya Merasa Tertarik Dan Kagum Dengan Sistem Deposit Untuk Puntung Rokok.
254	0	1	12	3	4	4	4	4	4	3	3	4	1	1			2	1	2	1	2	3	47	-1	4	5	2	1	Mengumpulkan ditempat yg aman
255	0	1	6	2	4	3	4	4	4	3	4	3	4	3			3	3	3	3	3	3	53	-1	2	4	3		Saya tidak merasa buang puntung rokok sembarangan, dan saya rasa puntung rokok yg dibuang ke tanah akan terurai...
256	0	1	9	1	4	2	2	2	2	2	4	2	4	4			1	1	1	1	1	1	54	-1	1	6	3		Untuk dipergunakan pembangunan lingkungan lestari
257	0	1	3	2	4	3	3	3	3	3	4	4	3	3			3	3	3	3	1	2	51	-1	1	6	3		Deposit puntung rokok akan membuat pembeli rokok berkuran namun akan menaikkan inflasi
258	0	1	10	1	3	4	3	4	4	4	3	4	2	2			1	1	1	2	2	1	52	-1	5	4	3		menjaga kelangsungan lingkungan hidup
259	0	1	20	3	4	1	2	2	2	4	2	4	2	2			3	3	3	3	1	2	51	-1	1	4	3		Semua harus ditangani pemerintah karena pabrik rokok sudah bayar pajak sama pemerintah.
260	0	1	20	2	4	5	3	3	4	4	4	3	2	2			1	2	2	1	1	1	56	-1	4	6	2	2	Unik, cukup bermanfaat, tetapi meragukan hasil akhir/dampaknya terhadap lingkungan
261	0	1	4	3	4	5	4	4	3	3	4	4	2	2			1	1	2	1	2	1	21	-1	1	4	2	1	Menurut saya itu ide yang bagus
262	0	1	10	1	4	4	4	3	4	4	3	3	2	2			2	2	2	1	2	1	51	-1	4	4	3		menjadikan hidup lebih baik
263	0	1	10	1	5	4	4	4	4	4	1	5	1	1			1	1	1	1	1	1	50	-1	3	4	3		Puntung rokok adalah bentuk sampah yang tidak dapat terurai secara hayati
264	0	1	12	1	3	4	3	3	3	3	4	2	4	2			1	3	1	3	2	1	51	-1	9	5	3		bagus dan dikembalikan
265	0	1	6	2	4	5	5	3	4	5	4	4	3	4			1	1	1	2	1	2	57	-1	3	6	2	1	Digunakan untuk perbaikan lingkungan jika tidak mengembalikan puntung rokok
266	0	1	10	4	4	3	3	2	2	3	4	2	3	4			3	3	3	3	3	3	57	-1	1	6	3		Membenani pengeluaran pada merokok
267	0	1	6	3	4	4	4	4	4	4	3	3	4	2			2	1	2	1	1	2	57	-1	1	5	3		Itu tindakan yang bijaksana demi kesehatan dan keselamatan lingkungan sekitar
268	0	1	10	2	4	4	3	3	3	3	2	4	3	2			1	1	2	1	2	1	69	-1	1	5	3		Semua pake deposit tetapi saya memilih jarak waktu pengembalian
269	0	1	6	1	5	5	5	5	5	3	2	5	1	1			3	3	3	1	2	2	50	-1	1	4	3		Harga terjangkau
270	0	1	20	3	4	5	5	5	5	4	2	3	4	2			1	1	1	1	2	2	56	-1	1	6	1	1	harus disosialisasi terlebih dahulu kemasyarakat tentang dampak atau pentingnya membuat tempat khusus bagi perokok yang dikelola pemerintah sebagai tempat pembuangan puntung rokok yang dibuat tidak terlalu jauh, dan banyak di ruang umum yang ramai untuk memudahkan perokok mampir sebentar untuk merokok, sehingga puntung rokok tidak dibuang dijalan, Sebagai bagian pengelolaan tempat merokok yang di…
271	0	1	20	1	4	3	1	2	1	4	3	3	4	2			3	3	3	3	3	3	33	-1	9	4	3		Netral
272	0	1	12	1	4	1	5	4	4	4	5	4	2	1			1	1	1	1	1	1	53	-1	9	5	3		Sangat baik untuk saya dan mengurangi dampak pencemaran lingkungan
273	0	1	12	3	4	4	2	3	3	3	3	3	3	3			2	2	1	1	1	2	54	-1	1	5	3		Denda yang harus dibayar karena membuang puntung rokok sembarangan
274	0	1	1	4	5	5	4	4	4	4	3	5	1	1			2	1	2	1	1	1	60	-1	4	6	1	3	Menarik
275	0	1	20	3	4	2	3	2	4	4	4	4	2	2			1	1	2	1	1	2	31	-1	1	4	3		Putung rokok itu kesadaran sendiri dari si perokok, untuk deposit tidak perlu cukup di buang dengan pada tempatnya
276	0	1	12	1	3	5	4	4	4	4	2	3	2	4			1	2	1	2	1	2	59	-1	9	6	2	2	Sangat bagus untuk mengurangi polusi yang diakibatkan oleh Puntung rokok
277	0	1	10	2	3	5	4	2	2	4	2	4	1	1			1	2	1	2	2	1	53	-1	1	4	3		Pengelolaan yang berimbang
278	0	1	4	3	4	4	2	2	2	3	4	4	2	2			2	2	2	1	1	2	49	-1	3	6	3		Setuju...kalau emang di bikin system seperti itu...tp kalau boleh kasih masukan di setiap jln raya terutama perkotaan di sediakan sebuah kotakan / seperti tong sampah tetapi khusus Sampang Putung rokok aja, mungkin itu akan LBH bermanfaat dan jln bebas dr Putung rokok, tks 👏
279	0	1	12	1	4	4	4	3	4	4	2	4	3	2			1	1	1	1	1	1	53	-1	3	4	3		Lengelola harus profesional.
280	0	1	12	3	4	5	5	5	5	5	3	3	3	3			1	1	2	1	2	1	53	-1	4	6	2	3	Sistem yang patut dicoba dan diterapkan di negara ini supaya kesadaran masyarakat terutama yang perokok bisa ikut bertanggung jawab terhadap dampak buang puntung rokok
281	0	1	1	2	4	4	2	3	3	4	3	4	3	3			1	2	2	1	1	2	52	-1	1	4	2	1	harus mengelolas keuangan dengan benar
282	0	1	4	3	4	4	3	4	4	5	2	4	2	2			1	1	2	1	1	2	53	-1	1	5	3		Sistem jaminan pembayaran puntung rokok
283	0	1	10	4	4	3	3	4	3	4	4	3	3	3			1	1	2	3	2	2	51	-1	2	6	3		Deposit bisa membuat kita lebih taat bila tidak ingin kehilangan uang
284	0	1	15	2	4	2	1	2	2	4	2	4	1	1			3	3	3	3	3	3	34	-1	2	4	3		Saya tidak setuju dengan adanya sistem deposit puntung rokok, karena rokok yang saya hisap, merupakan rokok kretek, dan tentunta sisa rokok yang saya hisap, akan terurai secara sendirinya, atau tidak menimbulkan sampah
285	0	1	12	2	4	4	5	4	4	5	3	4	1	2			2	2	1	1	2	1	30	-1	3	6	2	2	Deposit puntung rokok bagus tapi juga harus tidak memberatkan ke perokok jadi harus seimbang
286	0	1	2	1	4	5	4	5	2	4	2	5	5	5			1	1	2	1	2	1	33	-1	8	7	3		Sistem yang sangat bagus. Namun masih banyak yang perlu dipikirkan dari sistem ini
287	0	1	6	1	3	4	3	3	3	3	3	4	2	2			2	1	1	3	2	1	37	-1	3	6	2	2	untuk membayar kebersihan dari putung rokok
288	0	1	4	2	4	4	2	2	4	4	4	2	4	4			3	3	1	1	1	1	46	-1	2	4	3		Supaya di siplin membuang puntung rokok pada tempatnya
289	0	1	6	3	4	4	3	4	4	3	4	4	4	2			1	2	1	1	1	2	25	-1	1	4	1	1	Saya rasa itu cukup baik bagi orang perokok seperti saya
290	0	1	10	1	3	5	2	5	5	5	4	5	2	2			1	1	2	2	2	1	34	-1	4	6	1	1	Pikiran yang terlintas di benak saya mengenai sistem deposit untuk puntung rokok adalah suatu langkah inovatif yang dapat membantu mengurangi pencemaran lingkungan akibat sampah puntung rokok yang seringkali dibuang sembarangan. Sistem deposit ini dapat berfungsi mirip dengan sistem pengembalian botol plastik, di mana konsumen yang membeli rokok atau produk terkait dapat membayar deposit tambahan…
291	0	1	12	1	4	5	5	3	3	5	3	3	3	1			1	1	1	2	1	3	35	-1	4	6	3		Pemerintah 100℅ harus turut mengatasi puntung rokok dengan membuat aturan agar perokok tidak membuang sembarangan puntung rokok
292	0	1	7	3	4	4	3	4	4	5	3	4	3	2			1	1	2	1	2	1	31	-1	9	6	2	2	Bahwa deposit ini bertujuan untuk mengurangi sampah yang berserakan serta mendukung kelestarian lingkungan hidup untuk masa depan
293	0	1	8	3	3	5	3	4	4	4	2	4	2	2			2	2	2	1	2	2	38	-1	3	6	2	1	Sangat inspiratif untuk membantu mengurangi dampak lingkungan serta mendisiplinkan masyarakat
294	0	1	6	3	4	5	4	4	5	5	3	5	3	2			1	2	1	1	1	1	34	-1	9	6	2	3	Sangat menarik
295	0	1	12	3	4	5	4	3	4	4	3	4	2	2			1	1	1	2	1	1	35	-1	9	6	1	1	Dengan adanya sistem deposit puntung rokok ini, diharapkan bisa mampu mengurangi dampak negatif dari pembuangan puntung rokok daripada dengan membuangnya secara sembarangan, sehingga bisa mencegah kerusakan lingkungan
296	0	1	6	1	4	3	2	2	2	3	3	3	2	1			3	3	3	3	3	3	51	-1	2	5	3		tidak ada, secara pembelian rokok berfilter sudah terkena cukai tinggi, seharusnya bagaian dari cukai itu yang menjadi salah satu jawaban utk isu kesehatan dan lingkungan terkait rokok.
297	0	1	7	2	5	5	5	5	5	5	2	5	1	1			1	1	1	1	1	2	31	-1	9	7	1	1	Sangat berguna demi keberlangsungan lingkungan hidup
298	0	1	4	2	4	4	4	4	4	4	4	4	2	2			1	1	2	2	1	1	32	-1	5	6	2	1	Sangat menarik
299	0	1	12	3	4	5	5	5	5	5	5	5	1	5			1	1	1	2	1	2	33	-1	9	6	3		Lebih baik dalam peyelesaiannya dan edukasi pada masyrakat tentang puntung rokok demi mekestarikan lingkungan yang lebih baik.
300	0	1	12	4	4	4	3	4	3	3	4	2	2	4			1	2	2	1	2	1	34	-1	9	6	1	2	Saya sangat mendukung program ini guna kemaslahatan bersama
301	0	1	12	1	3	5	4	4	4	4	4	4	4	4			1	1	1	2	2	2	23	-1	1	4	3		Mengumpulkan puntung rokok ,secara berkala biar brsih lingkungan
302	0	1	3	3	4	5	5	4	4	4	2	5	1	1			1	2	2	2	1	1	38	-1	9	6	2	1	Kebijakan pemerintah harus tegas
303	0	1	11	3	4	5	4	4	5	5	1	5	2	1			1	1	1	2	1	2	38	-1	9	6	1	1	Peluang ikut serta dalam keberlanjutan lingkungan meski saya seorang perokok aktif
304	0	1	2	3	4	4	4	4	4	5	3	4	2	2			2	2	2	1	2	2	34	-1	5	6	3		ini sangat baik untuk mencegah atau mengurangi kebiasaan negatif perokok seperti saya. ini juga pastinya berdampak baik pada lingkungan yang mana kebaikan itu pula akan kembali pada kehidupan saya dan keluarga
305	0	1	10	1	4	5	5	5	5	5	5	5	5	5			1	1	1	1	1	3	36	-1	1	4	3		POLISI, KESEHATAN DAN LINGKUNGAN
306	0	1	6	2	2	5	4	4	4	5	5	5	5	5			1	2	2	1	2	1	36	-1	3	4	3		Sangat bagus
307	0	1	7	3	4	4	3	3	4	4	1	4	2	1			2	1	2	2	2	1	41	-1	5	6	1	2	Sistem yang yang di jalankan untuk mengurangi puntung rokok di lingkungan
308	0	1	20	4	4	5	5	5	5	5	5	5	2	2			1	1	1	2	1	1	35	-1	1	5	2	1	Bagus dan berguna
309	0	1	20	1	4	5	4	4	4	4	2	4	3	2			2	1	3	1	2	2	35	-1	8	5	3		Deposit dan keuntungan sangat kompitabel
310	0	1	20	2	4	4	5	5	4	5	1	5	1	1			2	2	1	2	1	2	29	-1	8	6	1	1	Itu sangat menguntungkan
311	0	1	20	3	4	4	4	3	4	4	2	4	2	2			1	1	2	1	2	2	36	-1	6	5	2	1	Bentuk dari kepedulia tentang lingkungan yang berkelanjutan
312	0	1	20	4	4	5	5	5	5	4	4	2	2	2			1	2	2	1	2	3	31	-1	1	4	3		Bagus untuk masa depan
313	0	1	20	4	4	4	4	4	5	4	2	4	1	2			1	1	2	2	2	1	29	-1	5	4	3		Cukup bagus, agar perokok lebih sadar akan lingkungan
314	0	1	20	4	4	5	5	4	5	4	3	4	1	1			1	1	1	2	1	2	24	-1	2	4	2	1	Merasa sangat bermanfaat untuk ke depan nya
315	0	1	20	3	3	5	5	3	4	5	5	5	5	5			2	1	2	2	2	1	29	-1	9	4	2	1	Melakukan pelestarian lingkungan agar tidak berdampak kedepannya
316	0	1	20	2	3	5	4	4	4	4	4	4	3	3			1	1	1	1	1	1	30	-1	1	2	3		setuju
317	0	1	20	4	4	4	4	4	4	3	3	4	2	2			1	1	2	1	2	1	38	-1	5	6	3		Ide yang bagus
318	0	1	10	4	4	4	3	5	4	2	3	2	4	5			2	2	2	1	1	2	33	-1	8	6	1	2	sangat menginspirasi sehingga pengurungan putung rokok akan semakin berkurang
319	0	1	12	1	3	5	5	5	5	5	1	5	1	1			1	2	2	2	2	1	38	-1	9	6	1	3	Sangat baik dan bermanfaat buat lingkungan agar tetap terjaga kelestarian alam yang bagus dan menarik
320	0	1	8	3	4	4	3	4	4	3	3	3	3	3			1	1	1	1	1	1	36	-1	4	6	1	1	Untuk kepentingan bersama
321	0	1	8	3	4	5	3	4	3	3	5	5	4	4			2	2	2	2	2	2	37	-1	1	1	2	2	Sangat bagus
322	0	1	12	4	4	3	3	3	4	4	2	4	2	2			3	3	3	3	3	3	50	-1	1	6	3		Putung rokok dibeli kembali oleh produsen sehingga perokok tidak membuangnya sembarangan
323	0	1	12	3	5	4	4	4	4	4	4	4	2	2			1	2	2	1	1	1	35	-1	1	2	2	3	Ok banget
324	0	1	12	4	4	4	3	4	4	4	4	4	3	2			2	1	2	1	2	3	34	-1	9	6	3		Merepotkan dan sulit terlaksana
325	0	1	10	4	4	5	5	4	5	5	4	3	3	3			1	2	2	1	2	1	30	-1	9	6	1	2	Inovasi yang sangat terbaru
326	0	1	12	1	4	4	4	4	4	4	4	2	4	2			2	2	2	2	2	1	32	-1	5	6	3		Bagus dan baik demi kebaikan lingkungan
327	0	1	12	2	4	5	4	4	4	5	5	3	4	3			2	2	2	2	2	1	38	-1	2	4	2	1	Menjaga lingkungan secara sistematik dan berkelanjutan
328	0	1	3	2	4	5	4	4	4	3	2	4	3	5			2	1	1	2	2	1	36	-1	1	4	2	1	Bisa menambah tanggung jawab bagi perokok dan juga ada biaya perawatan lingkungan dari pemerintah
329	0	1	9	3	4	4	3	4	4	4	1	5	1	1			1	2	2	2	2	1	34	-1	9	6	1	1	Siten deposit puntung rokok dapat membantu menjaga ekosistem lebih baik
330	0	1	24	3	5	2	1	3	2	4	2	1	1	1			2	1	3	2	1	2	22	-1	1	4	1	2	Asal pemerintah bijak tidak mengapa
331	0	1	12	4	4	3	3	4	4	4	3	2	4	2			1	1	1	2	2	2	38	-1	9	6	2	1	Cukup baik
332	0	1	6	2	4	4	2	2	4	4	4	4	2	2			1	1	2	1	2	1	32	-1	9	6	1	2	Bagus karena dapat mengurangi dampak lingkungan terkait puntung rokok
333	0	1	6	3	5	3	3	3	3	3	3	3	3	3			2	2	1	1	3	2	35	-1	1	4	3		Cukup lumayan
334	0	1	10	3	4	5	4	4	5	4	4	4	3	3			1	1	1	1	1	1	34	-1	9	6	1	2	Sistem deposit yang bisa saling seimbang dengan pemerintah
335	0	1	24	1	4	1	1	4	2	5	3	4	1	1			2	2	2	1	2	1	53	-1	6	6	3		sebaiknya biata untuk pengelolaan puntung rokok, ditambahakan aja ke hrga rokok dan gak usah dikembalikan
336	0	1	8	1	3	3	4	5	2	3	3	5	3	4			1	2	3	1	2	1	28	-1	6	5	2	2	Sangat menarik sekali
337	0	1	12	3	4	4	3	4	4	4	3	4	4	4			1	2	1	1	1	2	34	-1	2	4	2	3	Semoga aja terealisasi
338	0	1	4	3	4	4	2	4	4	4	4	4	2	2			3	3	3	3	3	3	41	-1	9	6	2	3	tidak elok untuk diterapkan
339	0	1	6	1	2	4	3	3	3	3	3	3	3	3			2	2	2	2	1	2	37	-1	1	4	3		Tidak tahu
340	0	1	24	2	4	4	4	4	4	4	4	4	2	1			1	1	2	2	2	1	42	-1	2	6	2	1	semoga di Indonesia benar2 ada program ini
341	0	1	5	1	4	5	5	4	4	4	2	4	2	2			1	1	1	2	2	2	27	-1	5	6	3		Dengan sistem ini kemungkinan akan mengurangi pencemaran lingkungan berupa putung rokok diselokan dan tempat umum lainnya
342	0	1	24	4	5	4	4	3	4	4	3	3	3	3			1	1	1	2	1	2	42	-1	2	6	3		sangat awam dan butuh sosialisasi
343	0	1	10	3	4	4	3	3	4	4	3	3	2	2			1	2	1	1	1	1	30	-1	7	6	2	3	ide yang bagus, saya sangat mendukung jika pengelolaan benar dan sesuai peruntukan.
344	0	1	8	3	4	4	4	4	4	4	4	4	2	2			1	2	1	1	1	2	35	-1	2	5	3		Sepertinya tidak akan berjalan,karena kebiasaan masyarakat dan kesadaran masyarakatmasih rendah
345	0	1	12	4	5	4	3	3	3	4	4	3	3	3			3	3	1	1	1	2	38	-1	6	4	3		tergantung yg memahaminya
346	0	1	3	1	4	4	3	4	4	4	4	4	2	2			3	3	3	3	3	3	24	-1	9	4	1	3	Menurut saya tidak ada hal dalam sistem rokok
347	0	1	12	2	3	4	2	2	2	4	4	3	2	2			1	1	1	2	1	1	38	-1	1	5	3		Saya setuju dengan Program ini, setidaknya membantu menjaga alam dan lingkungan dari sampah puntung rokok.
348	0	1	2	1	4	5	5	5	5	5	3	4	2	2			2	2	1	1	1	2	26	-1	1	5	3		Menarik
349	0	1	3	2	4	3	3	3	3	3	4	2	4	4			3	3	3	3	3	3	56	-1	2	5	2	3	System kesehatan lebih tepat, selanjutnya lingkungan.
350	0	1	1	2	4	4	4	4	4	5	3	4	2	2			1	1	1	1	1	1	45	-1	1	6	3		Pencemaran lingkungan
351	0	1	8	4	5	5	4	4	4	4	4	4	4	5			2	2	2	1	2	1	34	-1	9	6	1	2	system deposit bisa menjadi solusi untuk orang tidak sembarangan membuang puntung
352	0	1	10	4	4	5	4	4	4	4	2	5	2	2			1	1	1	1	1	2	34	-1	7	6	3		Sangat baik,,solusi yang bagus untuk kelestarian lingkungan
353	0	1	10	5	5	5	5	5	5	5	1	5	1	1			1	3	1	3	1	1	40	-1	3	8	1	3	Sama saja memperparah kerusakan lingkungan
354	0	1	12	3	3	4	4	3	4	4	4	4	4	2			3	2	2	2	2	2	38	-1	8	4	3		Memperbaiki ekonomi
355	0	1	6	1	5	5	5	5	5	5	5	5	5	5			1	1	1	1	1	1	32	-1	8	4	1	2	Sangat cocok
356	0	1	24	4	4	5	5	5	5	5	5	5	5	5			2	2	2	2	2	2	40	-1	7	4	1	1	puntung rokok harus dikumpulkan
357	0	1	10	1	2	5	4	4	4	4	2	4	2	2			1	1	1	2	3	2	59	-1	1	6	3		Gambaran biaya yang saya keluarkan dan biaya yg harus saya tanggung untuk pengelolaan sampah puntung rokok
358	0	1	12	3	4	5	1	1	4	1	5	5	1	1			2	1	2	2	2	1	36	-1	9	6	3		Sistem deposit puntung rokok memang cara yang unik untuk di gambarkan tetapi cara tersebut dapat menguraikan dengan sangat ditel. Sehingga dapat menerima dengan akal sehat
359	0	1	10	3	5	5	5	5	5	5	4	5	1	1			1	1	2	2	2	1	35	-1	1	4	3		Menjaga lingkungan
360	0	1	10	5	5	5	5	5	5	5	1	5	1	1			1	1	1	1	2	1	34	-1	9	6	2	1	cukup bisa diterima
361	0	1	3	2	3	4	4	4	4	4	4	4	4	4			1	1	1	1	1	1	37	-1	1	4	1	2	Setuju
362	0	1	24	1	4	4	4	4	4	4	4	4	2	2			3	3	3	3	3	3	46	-1	1	6	2	1	Harus menguarkan kembali apa yg kita buang
363	0	1	6	2	3	5	4	4	4	4	1	4	2	2			1	1	1	2	2	1	36	-1	1	5	3		sistem yang bagus
364	0	1	24	2	4	5	5	3	4	5	1	5	1	1			3	2	1	2	1	1	53	-1	2	5	3		Karena saya perokok kretek tanpa filter dan diolah sendiri puntungnya untuk jadi pestisida, maka saya kurang setuju dengan sistem tersebut
365	0	1	24	2	3	5	5	4	5	5	4	5	2	2			1	2	2	1	2	1	32	-1	5	4	1	1	Mungkin dengan ada nya program ini bisa jadi sisa puntung roko di jalan pun tidak ada
366	0	1	1	2	4	4	3	4	4	4	3	4	1	1			1	2	1	1	2	1	21	-1	1	4	3		Cukup bagus menurut saya. Dengan begitu perokok tidak menganggap remeh puntung rokok dan di buang sembarangan. Jadi dia mengumpulkan nya dan bisa di dapat kembali duitnya
367	0	1	12	2	4	4	4	2	4	5	4	3	4	2			2	1	1	1	1	1	34	-1	1	4	3		agar menjadi pelajaran bagi perokok yang membuang puntungnya di tempat sembarangan
368	0	1	8	3	5	4	3	4	4	4	4	3	2	2			2	1	2	2	2	1	59	-1	7	6	3		Sistem yang menarik sebagai upaya untuk mendukung kelestarian lingkungan dan peningkatan kesehatan masyarakat serta meningkatkan pendapatan
369	0	1	24	4	4	3	3	2	2	2	4	2	4	4			2	1	2	2	2	1	49	-1	2	4	3		Sangat bagus inovasi untuk para perokok
370	0	1	3	2	4	5	4	4	4	4	2	5	1	1			1	1	1	2	1	1	36	-1	7	5	1	2	Bagus
371	0	1	6	3	4	4	4	4	4	4	4	2	4	2			3	3	3	3	3	3	34	-1	2	6	2	1	Terkait dengan deposit menurut saya ga perlu dilakukan karena banyak pendapatan negara dari jenis rokok dan persentase pendapatan negara tersebut tidak jelas mengacu ke mana?
372	0	1	14	4	5	4	3	3	3	3	4	2	4	4			2	1	2	2	2	1	34	-1	9	6	1	1	Semoga kedepannya program seperti ini akan semakin banyak untuk para perokok agar semakin mengerti bahayanya puntung rokok
373	0	1	12	2	4	5	4	4	4	5	2	4	5	5			1	3	1	3	1	2	38	-1	6	4	1	2	Deposit untuk puntung rokok bagusnya murah saja, dan dikembalikan 100% serta jarang pengambilan deposit tidak jauh
374	0	1	7	4	4	4	3	4	5	3	4	4	2	1			1	2	2	2	1	2	36	-1	7	6	2	1	Membantu mengurai limbah
375	0	1	12	3	4	4	5	3	5	5	3	3	3	2			1	2	2	1	1	1	38	-1	9	6	3		Sangat inpirasi
376	0	1	5	2	4	5	4	4	4	4	2	4	1	1			1	2	2	1	1	1	31	-1	2	6	1	2	Memotivasi para perokok untuk jauh lebih peduli dengan lingkungan
377	0	1	10	2	3	5	5	5	5	5	1	5	1	1			1	1	1	1	1	1	34	-1	2	4	2	1	pencemaran lingkungan menjadi berkurang. maka dari itu kita jaga lingkungan kita agar bersih dan sehat.
378	0	1	12	2	1	4	4	4	4	4	4	4	4	4			1	1	1	1	1	1	37	-1	1	4	1	2	Tabungan
379	0	1	8	2	4	4	3	4	4	4	2	4	2	2			2	3	1	1	3	2	36	-1	4	6	3		Setuju
380	0	1	9	3	4	5	4	5	4	4	3	4	2	2			1	2	2	1	2	1	33	-1	4	4	3		Untuk pengendalian puntung rokok agar di berikan simbiosis mutualisme agar semua nya sadar akan bahaya nya puntung rokok jika tidak di kelola dengan baik
381	0	1	6	2	4	5	5	5	5	5	1	5	1	1			2	1	2	1	2	2	50	-1	2	4	3		jika dikelola produsen masih diragukan,jadi lebih baik bekerja sama dengan pemerintah untuk menjaga lunfkyngan dari puntung rokok yang dibuang perokok.
382	0	1	5	3	3	3	3	3	3	3	3	4	4	4			1	2	2	2	2	1	30	-1	7	6	1	1	menarik
383	0	1	24	3	4	4	4	4	4	4	2	4	2	2			1	2	1	1	1	1	39	-1	5	6	3		Tidak keberatan asal deposit berjalan sesuai kesepakatan awal
384	0	1	10	1	4	5	5	5	5	5	5	3	1	1			1	1	1	1	1	1	51	-1	9	6	1	1	Pemerintah membangun pengolahan puntung rokok lebih banyak yang berkesinambungan
385	0	1	12	2	4	5	4	4	4	4	4	4	2	2			2	2	2	1	2	1	51	-1	5	4	3		setuju apabila siste, deposit untuk puntung rokok di kelola
386	0	1	15	2	4	5	3	4	4	3	2	4	2	1			1	2	2	1	2	1	60	-1	9	5	3		Setuju, mendorong masyarakat perokok tidak membuang puntung sembarangan
387	0	1	12	3	4	4	5	4	5	5	1	5	1	1			1	3	2	2	1	1	56	-1	1	4	3		Sangat baik
388	0	1	6	3	4	4	4	4	3	4	4	4	3	3			1	2	2	1	1	1	51	-1	7	6	3		sangat bagus
389	0	1	10	3	4	4	4	4	5	5	3	4	3	3			3	3	3	3	3	3	52	-1	2	4	3		Saya mendukung yang menjadi keputusan dan peraturan pemerintah
390	0	1	12	3	5	4	5	5	5	5	3	5	1	1			2	1	2	2	1	2	23	-1	1	4	3		bodoh
391	0	1	12	2	4	5	5	5	5	5	2	4	2	2			1	2	1	1	1	1	36	1	8	4	2	3	Buanglah putung rokok pada tempatnya
392	0	1	3	1	4	4	4	3	3	3	2	4	2	2			1	2	2	1	2	2	28	1	3	6	3		Edukasi dan sosialisasi yang berkelanjutan diperlukan untuk meningkatkan kesadaran masyarakat, khususnya perokok, tentang pentingnya menjaga kebersihan lingkungan dan dampak negatif puntung rokok
393	0	1	10	5	5	5	5	4	5	5	4	5	1	3			1	2	1	1	3	1	28	-1	7	6	2	1	Bagus untuk didaur ulang menjadi sesuatu yang berguna bagi kepentingan masyarakat dengan waktu jangka panjang.
394	0	1	12	2	4	5	4	3	3	3	3	3	3	3			3	3	3	3	3	3	21	-1	1	4	2	3	Tidak tau
395	0	1	10	3	4	5	5	4	4	5	2	5	1	1			1	1	2	2	2	1	25	-1	9	6	1	3	Ini adalah sistem untuk mengurangi sampah puntung rokok dengan membayar uang jaminan untuk tidak membuang puntung rokok sembarangan
396	0	1	9	3	4	4	4	5	5	5	2	4	2	2			1	2	1	1	1	1	30	-1	7	6	2	3	Menarik dan relevan
397	0	1	5	3	4	4	2	2	2	4	2	4	3	4			2	1	1	2	1	1	25	1	2	5	1	1	Deposit Putung rokok mungkin saja dapat menghambat pencemaran lingkungan akibat dari puntung, jadi saya rasa hal ini bagus.
398	0	1	1	3	4	5	4	2	3	3	2	4	2	1			1	2	1	1	1	1	24	-1	1	6	1	2	Sistem deposit untuk puntung rokok adalah ide inovatif yang dapat menjadi solusi nyata dalam mengurangi pencemaran lingkungan akibat pembuangan puntung rokok sembarangan. Dengan memberikan insentif berupa pengembalian sebagian deposit, sistem ini mendorong masyarakat untuk lebih bertanggung jawab terhadap limbah yang mereka hasilkan. Selain itu, sistem ini membuka peluang untuk pengelolaan limbah…
399	0	1	10	3	4	5	3	4	4	4	4	4	2	2			1	1	2	1	2	1	30	1	9	6	1	1	Memberikan manfaat yang sepdan dengan waktu yang paling cepat
400	0	1	3	2	3	5	4	3	3	4	4	4	3	2			2	1	2	2	1	1	25	-1	5	5	3		Cukup menyadarkan akan pentingnya puntung rokok
401	0	1	5	2	3	4	4	4	4	4	3	3	3	3			3	3	3	3	3	3	26	-1	1	6	2	1	Netral
402	0	1	12	1	4	3	3	2	5	5	3	3	3	3			1	1	1	1	1	1	21	-1	1	4	3		bagus
403	0	1	8	3	4	4	5	4	5	4	3	4	2	1			1	2	2	1	1	2	31	-1	1	6	3		Sistem deposit ini secara tidak langsung mengingatkan kita untuk pentingnya menjaga lingkungan dan juga bisa membuat kita sedikit demi sedikit mengurangi konsumsi rokok. Program yang baik dan semoga bisa segera terealisasikan.
404	0	1	5	1	4	4	4	5	4	4	2	5	1	3			2	2	2	3	3	3	25	-1	1	4	3		Bingung saya juga hehe
405	0	1	9	3	4	4	4	4	4	4	4	3	4	4			2	2	2	2	3	3	45	-1	8	4	2	2	Harus ada subsidi untuk roko
406	0	1	6	2	4	5	5	5	5	5	5	5	4	2			1	1	1	1	1	1	31	-1	9	4	1	2	bagus
407	0	1	7	3	5	5	4	5	4	5	4	4	2	1			1	2	2	1	2	1	41	1	9	6	1	2	Inisiatif ini sangat bermanfaat bagi para perokok sna lingkungan untuk mengurangi limbah puntung rokok secara efektif
408	0	1	40	2	4	5	5	5	5	4	5	5	2	1			1	2	2	1	1	1	51	-1	1	4	3		Memberikan pemahaman dan pengetahuan
409	0	1	12	1	4	5	5	4	5	5	1	5	1	1			1	2	2	1	2	1	49	-1	9	6	1	2	Sangat menyenangkan dan akan banyak bermanfaat untuk mengurangi dampak kerusakan lungkungan dari puntung rokok yang di buang sembarangan
410	0	1	2	3	4	4	4	4	4	4	2	4	2	2			3	2	2	1	1	3	24	-1	1	4	3		Mantap
411	0	1	5	2	5	5	3	3	4	4	4	3	3	3			2	2	1	1	2	2	23	-1	2	4	3		Cukup membantu menurut saya, karena bisa saling menguntungkan.
412	0	1	45	1	3	4	4	4	4	4	2	2	4	4			1	1	1	1	1	1	41	-1	3	6	2	1	Jaga kelestariannya
413	0	1	5	3	4	5	3	4	4	4	4	4	2	2			1	1	1	2	2	2	22	-1	1	4	1	1	Sangat setuju dengan adanya sistem deposit kalau untuk kepentingan umum dan ini dilakukan dengan penuh perhatian dari segala pihak
414	0	1	5	3	4	4	4	5	5	5	3	4	1	1			1	2	1	2	2	3	28	-1	1	4	3		sistem yang sangat bagus untuk program deposit puntung rokok, karena dapat mengurahi sampah puntung rokok yang berserakan
415	0	1	8	2	4	4	3	3	4	4	4	4	2	2			2	1	1	2	2	1	22	-1	1	4	2	1	Menurut saya sistem tersebut sudah cocok
416	0	1	5	3	4	5	4	5	4	5	3	4	2	2			2	1	1	2	1	2	25	-1	2	6	3		sangat menarik
417	0	1	12	3	2	3	3	3	4	4	2	4	2	4			1	1	2	1	1	2	29	-1	1	6	2	1	Sangat baik untuk kelestarian lingkungan
418	0	1	3	2	4	5	5	5	5	5	2	5	1	1			1	1	2	1	1	2	24	-1	1	6	3		sistem yang digunakan untuk mengurangi dampak rokok terhadap lingkungan
419	0	1	60	2	4	4	4	4	4	4	3	3	3	3			3	3	3	3	3	3	30	-1	8	6	3		Sangat kurang baik
420	0	1	3	2	5	5	4	3	5	5	2	5	1	1			2	2	1	1	1	2	37	1	7	4	3		Sepertinya dapat bekerja dengan baik apabila setiap orang memiliki niat dan kemauan untuk melakukan hal tersebut bisa dibilang tidak akan sepenuhnya berjalan dengan lancar karena terkendala oleh jarak.
421	0	1	1	3	5	5	5	5	5	5	3	5	1	1			2	2	2	1	2	1	22	-1	1	4	3		Ini sangat cocok, mengingat para perokok adalah orang yang rela mengeluarkan berapapun asal asupannya terpenuhi, saya sangat setuju sistem ini agar lingkungan di jaga dan kembali membaik.
422	0	1	60	2	2	5	5	5	5	5	5	5	4	1			1	1	1	2	2	2	30	-1	3	6	1	2	Mengurangi limbahputung rokok di lingkungan
423	0	1	6	1	4	5	5	5	5	5	1	5	1	1			1	1	1	2	2	3	36	-1	3	4	3		Sangat bagus dan semoga bisa berjalan diberbagai belahan dunia manapun saya sangat mendukung hal itu
424	0	1	4	1	4	5	5	4	4	4	3	4	4	3			1	1	2	3	1	1	24	-1	9	7	2	1	Sistem ini mencerminkan upaya untuk meningkatkan kesadaran masyarakat terhadap dampak puntung rokok terhadap lingkungan.
425	0	1	12	5	5	5	5	5	5	5	1	5	1	1			2	1	1	2	2	1	47	-1	7	6	1	2	saya lebih percaya kepada pemerintah yang mengelola sisa buntung rokok, karena lebih terpercaya kelembagaannya.
426	0	1	10	3	4	4	4	4	3	3	3	4	3	4			1	1	2	2	2	1	26	1	7	4	2	1	Mungkin itu akan lebih jadi pertimbangan agar menjadi lebih baik terhadap lingkungan
427	0	1	12	3	4	5	5	5	5	3	3	5	3	3			1	1	1	1	1	2	27	-1	1	3	2	1	Sangat menguntungkan
428	0	1	2	3	4	5	4	3	4	4	4	4	2	2			2	1	1	2	1	2	24	-1	1	6	2	2	Deposit rokok dapat menguntuntungkan perokok aktif karena mendapat uang dan menjaga lingkungan
429	0	1	6	4	4	5	5	5	5	5	1	5	1	1			1	1	2	1	2	1	22	-1	2	4	3		sangat bagus dan inovatif, dan menguntungkan bagi perokok
430	0	1	10	3	4	4	4	4	5	4	2	4	1	1			1	1	2	1	2	1	25	-1	9	6	1	1	Sitem ini akan mengurangi dampak membuang sampah limbah rokok dan mengurangi orang untuk merokok
431	0	1	12	3	4	4	4	5	5	4	4	5	5	3			1	2	1	1	2	2	21	-1	8	4	1	1	Rokok sangat berpengaruh terhadap lingkungan maka dari itu sebelum kita berdampak buruk terhadap lingkungan jagalah kesehatan
432	0	1	7	3	5	4	4	3	4	4	4	4	2	2			2	2	3	3	2	1	25	-1	3	4	3		keuntungannya
433	0	1	20	2	4	4	5	4	5	4	4	4	3	2			1	1	1	2	2	2	29	-1	1	6	2	1	inovasi yang saling menguntungkan
434	0	1	2	3	4	5	4	4	4	4	2	4	2	2			1	2	2	1	2	1	29	-1	1	6	2	1	Saya sangat setuju dengan sistem deposit puntung rokok yang dilakukan oleh produsen, karena saya yakin akan cepat terealisasi. Saat mengembalikan puntung rokok sebaiknya juga menyertakan kotak kemasan rokok.
435	0	1	5	3	4	5	4	5	5	4	3	4	2	2			1	1	1	2	1	2	24	-1	3	4	3		Menarik untuk dicoba dan menurut saya lumayan bagus bagi perokok aktif
436	0	1	3	3	4	5	4	5	4	4	3	2	3	3			3	3	3	3	3	3	21	-1	3	4	3		Terlalu sulit untuk dilakukan, tetapi itu mungkin efektif untuk mengurangi jumlah perokok
437	0	1	4	2	4	5	5	5	5	5	4	5	2	3			1	1	2	1	1	1	30	-1	5	6	2	1	sangat bagus
438	0	1	12	1	3	5	4	5	5	5	3	5	1	1			1	1	1	2	2	2	23	-1	7	4	1	2	Sangat bagus dan patut dicoba untuk kedepannya
439	0	1	20	2	4	5	2	4	4	4	4	5	2	1			1	1	1	1	1	1	26	-1	8	5	1	1	Ini sangat amat menarik dan wajib sekali dilaksanakan, bahkan saya sebagai perokok aktif tidak pernah berfikir akan konsep deposit puntung rokok, ini akan sangat membantu menjaga lingkungan serta berpotensi menambah lowongan pekerjaan. baiknya segera di jalankan
440	0	1	8	2	4	4	4	3	5	3	2	5	2	1			2	2	1	1	1	2	21	-1	1	4	2	2	semoga dapat mengurangi limbah rokok untuk kebaikan alam
441	0	1	11	4	4	4	3	3	3	4	4	4	3	2			2	1	1	1	1	2	25	-1	2	6	1	1	saling menguntungkan dengan pemerintah
442	0	1	14	3	4	4	3	3	4	4	3	4	2	3			1	2	1	1	1	1	25	-1	1	4	2	1	Bagus jika puntung rokok di siapkan tepat daur ulang agar puntung rokok tidak terlalu banyak berserakan dan dapat bermanfaat bagi lingkungan
443	0	1	12	4	4	4	4	4	5	5	3	5	1	1			1	1	1	1	1	1	25	-1	6	6	1	1	Sangat bermanfaat
444	0	1	15	3	4	3	4	3	3	4	3	4	2	2			1	2	1	2	1	2	27	-1	9	6	1	1	Bagus untuk kesehatan sekitar dan keluarga
445	0	1	10	2	4	4	3	3	3	4	4	3	4	3			1	1	3	2	3	1	24	-1	6	6	3		Puntung Rokok menjadi sampah yang mengganggu lingkungan tetapi berbahaya tidaknya belum ada penelitian yang berkelanjutan.
446	0	1	3	2	4	5	3	4	4	4	2	5	2	1			2	2	2	1	2	1	26	-1	1	6	3		Menguntungkan untuk semua pihak
447	0	1	3	3	5	4	4	3	3	2	3	4	2	1			2	1	1	2	1	2	27	-1	1	4	3		Mengurangi Jumlah Putung Rokok yang bisa berdampak pada lingkungan. Dan sistem deposit ini ide bagus.
448	0	1	10	2	5	3	3	3	4	4	4	2	3	3			3	3	3	3	1	1	21	-1	1	4	3		Sistem yang lumayan bermanfaat
449	0	1	20	4	4	2	2	2	3	2	4	2	4	4			1	1	1	3	3	2	44	-1	1	4	3		Puntung rokok adalah sampah,dari pada repot soal deposit dan kembalian deposit mending sampah puntung rokok dibbakar saja.
450	0	1	12	2	4	5	5	5	5	5	2	5	1	1			1	1	1	1	1	1	51	-1	1	3	3		Sangat bagus untuk membuat perokok jadi jera dan lanjutkan sistem depositnya
451	0	1	12	2	4	5	5	5	5	5	4	5	1	1			1	1	1	2	1	1	33	-1	5	4	2	1	Cukup kreatif untuk diterapkan
452	0	1	20	3	4	5	4	5	4	5	1	5	1	1			2	1	2	1	1	1	25	-1	9	6	1	2	Desposit Puntung rokok merupakan upaya progresif guna membuat Kehidupan menjadi lebih baik
453	0	1	8	4	4	4	4	4	5	5	3	4	2	2			1	2	1	1	1	2	37	-1	2	5	2	1	Sistem deposit ini cukup menarik dan dapat mencegah pencemaran lingkungan.
454	0	1	16	3	4	4	5	4	4	4	1	5	1	1			1	1	2	1	2	1	26	-1	4	5	2	2	Sangat dibutuhkan untuk mengurangi pencemaran lingkungan akibat puntung rokok namun di satu sisi malah menambah perokok menjadi lebih banyak
455	0	1	5	2	4	4	2	2	2	3	2	4	2	2			1	1	2	2	2	1	45	-1	3	5	2	1	ide yang cukup bagus
456	0	1	12	2	4	4	4	4	4	4	3	3	3	3			2	2	1	2	2	1	39	-1	1	4	3		Keren
457	0	1	12	3	4	5	4	4	4	4	2	5	1	1			1	2	2	1	3	1	44	-1	1	6	3		Saya sangat setuju dengan sistem deposit, tapi harus di formulakan sehingga produsen dan konsumen tidak merasa rugi
458	0	1	10	4	4	4	3	4	4	4	4	4	2	2			2	2	2	2	2	1	36	-1	3	6	2	3	Tergantung sistem
459	0	1	20	3	4	4	4	4	4	4	2	4	2	2			1	1	1	1	1	1	48	-1	1	6	1	1	Denda bila membuang puntung rokok sembarangan
460	0	1	5	3	4	5	5	5	5	5	3	5	1	1			1	1	1	1	1	2	30	-1	2	6	1	1	Untuk memperbaiki kerusakan yang di buat oleh putung rokok
461	0	1	8	4	5	4	5	4	5	4	2	4	2	2			2	2	2	1	2	1	34	-1	9	6	1	2	Sangat bagus karena ada sistem deposit
462	0	1	20	4	4	4	4	4	4	3	4	3	4	4			3	3	3	3	3	3	39	-1	6	6	3		Terlalu mengada ada
463	0	1	16	4	5	4	4	4	4	4	1	4	1	1			1	2	2	1	2	1	42	-1	9	6	1	3	Solusi supaya perokok sadar lingkungan
464	0	1	12	3	3	4	4	4	4	4	2	4	4	4			2	2	2	2	2	2	34	-1	1	3	3		Ya setuju karena puntung rokok sangat mngganggu bagi lingkungan
465	0	1	6	3	5	5	5	5	5	5	4	5	1	1			1	1	1	2	2	1	24	-1	1	6	2	2	Saya setuju mengenai sistem deposit putung rokok. Karena produsen rokok harus bertanggung jawab atas keberhasilan sampah rokok filter
466	0	1	12	3	4	5	5	4	4	5	4	5	3	3			1	1	2	1	1	1	27	-1	4	6	1	1	Turunkan harga bea cukai agar rokok murah, tetapi beri himbauan kepada masyarakat berupa denda jika membuang puntung rokok sembarangan
467	0	1	7	1	3	3	4	3	4	4	3	3	3	3			1	1	1	1	1	1	27	-1	1	2	3		Sangat bermanfaat
468	0	1	12	4	4	3	4	4	4	4	3	4	3	2			1	1	1	2	1	2	27	-1	8	3	2	1	Sistem sangat bagus untuk itu perlu andil dalam hal itu
469	0	1	12	4	5	5	4	5	4	5	5	5	5	5			2	2	2	1	1	1	29	-1	5	4	1	1	Kalau untuk deposit, sebenarnya tidak terlalu terpengaruh untuk pembeli karena orang tetap saja akan membeli kalau tidak ya hutang
470	0	1	10	2	4	5	5	4	4	5	3	4	2	2			1	1	1	1	1	1	25	-1	9	6	1	1	memiliki keuntungan bagi pemerintah/produsen dan konsumen
471	0	1	12	3	4	4	4	4	4	4	3	4	3	3			1	1	2	1	2	1	42	-1	8	6	1	1	Meningkatkan kesadaran masyarakat
472	0	1	4	4	4	4	3	4	4	3	2	5	3	2			1	2	2	2	2	2	35	-1	1	3	3		Pembayaran deposit puntung rokok
473	0	1	12	3	3	5	5	4	5	5	4	3	4	4			2	2	2	1	2	2	35	-1	9	6	2	1	Sepertinya kebijakan ini menarik.
474	0	1	20	2	4	4	4	4	4	4	4	2	4	4			1	1	1	1	1	1	39	-1	4	6	3		Daur ulang
475	0	1	10	2	4	4	3	4	4	4	4	4	2	2			1	2	1	1	1	1	28	-1	3	4	1	2	Deposit puntung rokok sebaiknya lebih murah dan untuk pengelola sebaiknya untuk produsen . Karena kalau pemerintah yang mengelola kurang efisien. Sehingga puntung rokok tetap banyak di tempat tertentu . Kalau untuk puntung rokok yang mudah terurai seperti rokok kretek lebih baik . Dari pada yang ada filter gabusnya . Soalnya yang ada filter gabusnya lebih lama terurai nya.
476	0	1	5	3	4	4	3	3	3	5	3	4	3	3			1	1	1	2	1	2	23	-1	1	4	3		saya agak setuju dengan sistem itu, karena dapat mengurangi putung rokok yang dibuang oleh produsen sembarangan
477	0	1	12	3	4	3	3	3	3	3	4	4	3	3			2	2	2	1	2	3	21	-1	1	4	1	1	Sangat bagus dan bermanfaat
478	0	1	5	3	4	5	4	4	5	5	2	5	2	1			2	1	1	1	1	1	27	-1	1	6	3		saya setuju dengan sistem terbaik dan lebih baik di kelola pemerintah
479	0	1	10	3	4	5	4	5	5	5	1	5	1	1			2	2	1	1	3	2	31	-1	7	4	3		Bagus karna meningkatkan lingkungan
480	0	1	12	2	4	4	4	4	4	4	3	4	3	3			1	1	2	1	2	1	34	-1	8	6	1	1	Ramah lingkungan mengurai sampah
481	0	1	4	4	4	4	4	4	4	4	4	4	2	2			1	3	2	2	2	1	28	-1	5	6	2	1	Sistem deposit menguntungkan perokok dan lembaga pengelola serta membantu menjaga lingkungan agar terbebas dari puntung rokok.
482	0	1	2	1	4	5	5	5	5	5	1	5	1	1			1	2	2	1	2	1	27	-1	1	4	3		Setuju untuk mengurangi pencemaran dan meningkatkan kesadaran terhadap lingkungan
483	0	1	6	2	4	5	5	4	4	5	3	4	2	1			1	1	1	2	2	1	22	-1	4	4	3		Ketika pemerintah yang mengelola,banyak produsen² yang masuk agar menjadi bagian dari project tersebut,sehingga besar kemungkinan cepat terealisasi
484	0	1	12	1	3	5	2	2	2	2	2	4	4	2			3	3	3	3	3	3	46	-1	1	3	3		Puntung rokok di daur ulang aja
485	0	1	3	2	4	3	2	2	3	3	4	2	4	3			2	1	1	1	2	2	29	-1	1	4	3		Saya sangat setuju dengan adanya sistem deposit tersebut agar mencegah banyaknya sampah puntung roko yg berserakan di mana mana
486	0	1	5	1	3	5	4	5	4	4	2	4	2	2			2	2	1	1	1	2	39	-1	5	6	3		Untuk mengurangi penggunaan rokok
487	0	1	12	2	3	4	3	3	3	4	2	4	2	2			1	1	3	3	1	2	34	-1	1	4	3		Bagus
488	0	1	5	3	4	5	4	5	5	4	2	5	4	4			1	2	2	1	2	1	35	-1	6	6	1	1	Sistem ini cukup baik diterapkan terutama untuk mendukung situasi lingkungan yang lebih sehat
489	0	1	12	3	4	4	3	3	3	3	4	3	4	4			2	1	1	2	1	1	40	-1	1	6	3		Sangat menguntungkan menurut saya
490	0	1	3	3	4	4	4	4	4	4	2	4	1	1			3	2	3	3	3	3	24	-1	1	4	3		Sistem yang cukup visioner mengingat kurangnya kepekaan masyarakat mengenai punyung roko yang di buang secara sembarang
491	0	1	10	3	4	4	4	4	4	5	3	4	4	2			1	2	1	1	1	1	63	-1	8	7	1	2	Sistem deposit pada roko hal wajib sama halnya tanggung jawab dari produsen dan konsumen dalam menangani penjagaan ekosistem alam dan sdm
492	0	1	20	2	4	4	4	4	4	4	3	4	2	2			1	1	1	2	2	1	28	-1	1	4	3		deposit puntung rokok mungkin bisa dilakukan dengan syarat pemerintah harus bersungguh sungguh menjalankan peraturan ini, terutama di kota kota besar
493	0	1	10	1	5	5	2	5	5	5	3	5	1	1			1	1	2	2	2	1	30	-1	9	4	3		Kenakan denda 2 seharga bungkus rokok untuk yang ketahuan membuang atau menghasilkan puntung rokok
494	0	1	6	2	3	4	4	4	4	5	4	4	3	2			1	1	1	1	1	2	31	-1	5	6	1	1	Sistem ini mungkin cukup efektif untuk mengurangi limbah puntung rokok dan saya tertarik untuk menjadi bagian dari sistem deposit ini
495	0	1	5	1	5	4	4	5	2	5	2	3	2	1			1	2	2	1	2	1	27	-1	1	6	1	3	Sempurna, Bisa menambah tanggung jawab perokok
496	0	1	10	2	4	5	4	5	5	2	5	3	2	2			1	1	2	2	2	1	28	-1	6	7	2	1	sangat luar biasa
497	0	1	8	3	4	4	4	4	4	4	4	4	3	3			1	2	2	1	1	2	26	-1	1	4	3		Untuk pribadi saya itu cukup baik tentang sistem deposit
498	0	1	9	2	3	4	5	4	5	4	2	4	1	1			1	1	1	1	1	2	32	-1	5	3	3		mungkin bagus
499	0	1	6	2	5	5	4	4	4	4	3	5	2	2			2	1	2	2	2	1	21	-1	1	4	3		Mengurangi pencemaran puntung rokok di lingkungan
500	0	1	5	3	4	4	4	5	4	4	4	4	2	3			1	1	1	1	2	1	34	-1	9	6	2	2	Menguntungkan banyak pihak
501	0	2	9	3	4	5	3	5	4	5	3	5	4	5			2	1	1	2	1	2	34	-1	7	6	3		Sistem ini bertujuan untuk memaksa produsen rokok, bertanggung jawab terhadap kebersihan bagi sampah rokok filter
502	0	2	6	3	4	5	4	5	5	5	5	5	1	1			1	2	2	2	2	2	36	-1	9	4	1	1	Inovasi yang baik dalam menciptakan sebuah lingkungan yang bebas sampah berbahaya seperti puntung rokok
503	0	2	5	3	4	5	4	4	4	5	4	4	4	5			2	2	2	1	1	1	32	1	8	6	1	2	Sangat bagus untuk lingkungan berkelanjutan
504	0	2	15	4	4	4	2	3	4	2	4	2	3	2			2	2	1	2	1	1	41	-1	8	6	2	1	Setuju dengan pengelolaan yang profesional
505	0	2	16	3	3	4	5	4	4	5	2	4	1	1			2	1	2	1	2	1	28	-1	8	6	1	3	Sebuah sistem yang membantu saya untuk mendaur ulang kemasan rokok untuk saya
506	0	2	9	3	4	4	5	4	5	5	4	4	3	4			1	2	3	1	3	1	29	1	6	6	1	1	Tergantung pada persepsi masing masing
507	0	2	12	2	4	5	4	4	5	4	2	4	2	2			2	1	1	1	1	1	27	-1	3	4	1	1	Dimana perokok membayar deposit saatembeli rokok,sebagai bentuk tanggung jawab perokok
508	0	2	10	2	4	4	5	5	5	4	3	4	1	2			2	2	2	2	2	2	30	1	6	6	2	1	Sangat berguna untuk secara tidak langsung tamparan bagi para perokok, yang harus berfikir lagi untuk tidak membuang puntung rokok sembarangan
509	0	2	16	2	4	4	5	5	5	5	4	3	4	2			1	2	2	2	2	2	34	-1	9	6	1	1	Sangat bermanfaat menjadi keuntungan pengelolaan limbah puntung rokok
510	0	2	6	3	4	4	3	4	4	4	3	4	3	2			2	2	2	2	2	2	23	-1	8	6	1	2	Sitem deposit 100% dengan keuntungan 50%
511	0	2	5	3	5	4	3	4	4	3	4	4	2	2			2	2	2	2	2	2	41	1	8	4	1	1	Untuk mengurangi dampak kekotoran lingkungan
512	0	2	2	2	4	4	4	3	3	3	3	4	2	2			2	2	2	2	2	2	34	1	9	4	1	1	Masukkan yg bermanfaat daripada menjadi sebuah sampah yg tak terpakai
513	0	2	16	3	4	4	4	3	4	4	3	4	3	3			2	1	2	2	1	2	34	-1	8	4	3		Untuk memastikan agar masyarakat, terutama para perokok agar bisa membuang puntung rokok pada tempatnya
514	0	2	5	3	4	5	4	4	5	5	3	4	2	2			2	2	2	2	2	2	24	1	5	6	1	3	Menambahkan biaya terhadap penanggulangan puntung rokok
515	0	2	12	3	5	5	5	5	5	5	3	5	3	3			1	2	2	2	1	3	29	-1	5	4	1	3	langkah yang baik untuk menjaga lingkungan dan sadar akan menjaga lingkungan dengan baik
516	0	2	12	2	4	4	4	4	4	4	3	3	3	3			1	1	1	1	1	1	31	-1	3	4	3		Lebih bisa di daur ulang
517	0	2	10	2	4	5	4	4	5	5	3	4	2	2			2	1	2	2	1	1	36	1	6	6	1	3	sistem deposit untuk puntung rokok menurut saya mempunyai beberapa kelebihan terutama untuk keberlanjutan lingkungan. membuat para konsumen sadar secara tidak langsung. berpikir untuk mengembalikan puntung rokok agar mendapatkan uangnya kembali secara tidak langsung membuat mereka bertanggung jawab atas puntung rokok mereka
518	0	2	10	4	4	3	4	4	4	4	4	3	4	4			2	2	2	2	1	2	45	-1	1	4	3		Nyaman
519	0	2	10	3	5	5	4	5	5	4	5	4	4	4			1	2	1	2	1	2	28	-1	6	6	1	1	Semua sangat baik
520	0	2	3	1	3	4	3	4	3	4	3	4	2	2			2	1	1	1	1	1	26	-1	9	6	1	1	Deposit rokok merupakan hal yang baik untuk mencegah keberadaan sejumah rokok
521	0	2	15	2	3	4	4	4	4	4	3	4	3	3			2	2	2	1	2	2	38	-1	8	6	3		Menurut saya sangat setuju untuk kedepannya lebih baik
522	0	2	16	2	3	4	4	4	4	5	2	4	2	2			2	2	2	2	1	2	24	-1	4	5	2	1	Ya, itu akan mengurangi jumlah pembuang puntung rokok dan mengurangi kerusakan lingkungan alam
523	0	2	16	4	5	5	4	3	5	4	3	3	4	4			3	2	1	1	2	2	30	-1	1	3	3		Sebagai kompensasi
524	0	2	12	1	4	4	5	4	4	5	2	4	1	1			2	2	2	2	1	1	36	-1	9	6	2	1	Peraturan yang mungkin akan menjadi pro dan kontra tetapi seiring berjalannya waktu pasti bisa diterima dan ini wacana yang baik terhadap lingkungan
525	0	2	2	1	4	4	4	4	4	4	2	4	2	2			2	1	1	1	1	1	32	-1	2	6	2	1	menurut saya itu program yang bagus
526	0	2	2	3	4	4	4	4	4	4	2	4	2	2			2	3	1	3	2	1	26	-1	9	6	3		Sangat membantu dan baik untuk semua orang
527	0	2	1	3	4	4	4	3	3	5	3	2	4	2			1	1	2	2	2	1	25	-1	1	6	2	3	sistem deposit yang sangat berguna bagi perokok yang ingin memilih
528	0	2	12	2	4	5	5	5	5	5	3	5	1	1			2	1	2	3	2	1	28	-1	1	4	3		Saya masih belum bisa memahaminya dengan jelas
529	0	2	5	2	4	5	4	4	4	4	3	4	2	4			1	1	2	2	2	2	25	-1	2	6	2	1	Deposit? Layak dicoba
530	0	2	3	3	4	4	4	5	5	4	3	3	3	2			2	2	2	2	1	3	23	-1	1	4	2	1	Membuat warga sadar bahwa membuang puntung rokor sembarangan berbahaya bagi lingkungan
531	0	2	6	1	4	4	4	4	4	4	4	4	1	1			1	2	1	2	1	1	25	-1	1	3	3		ini akan menyelamatkan ekositem hewan dan tanaman
532	0	2	2	2	4	4	3	4	4	4	2	4	4	2			1	2	2	1	2	2	23	-1	2	5	3		Menurut saya cukup berguna, hanya saja, dwri pengalaman saya bermasyarakat, uang deposit yang dikembalikan tidak begitu besar dan kemungkinan besar masyarakat disini akan merasa "ah malas, tidak perlu mengembalikan puntung rokok, toh uang deposit yang dikembalikan kecil" Atau "daripada saya mengembalikan puntung rokok ini, saya bisa pergi ke tempat lain dengan waktu 30 menit yang dapat memberikan…
533	0	2	10	2	5	5	4	3	3	4	4	4	2	2			1	2	1	2	1	2	21	-1	1	4	2	2	Sistem yang bagus untuk mengatur penggunaan rokok yang tidak teratur
534	0	2	2	1	3	3	3	5	4	4	3	4	3	2			1	2	2	2	2	2	25	-1	1	6	2	2	Untuk menyadarkan masyarakat pentingnya puntung rokok di taro disemestinya
535	0	2	5	3	3	5	5	5	5	5	4	4	4	4			1	1	1	2	2	2	25	-1	8	4	2	2	Agar yang merokok tau membuang sampahnya ke tempat sampah agar tidak mencemari lingkungan
536	0	2	9	1	4	3	3	3	3	5	5	3	1	1			2	1	2	2	1	2	25	-1	9	4	1	2	Saya hanya mau jarak pengambilan terdekat
537	0	2	12	1	3	1	3	4	3	3	2	3	4	4			1	1	1	1	3	1	22	-1	4	6	1	2	Belum terpikirkan
538	0	2	5	2	4	5	4	4	4	4	3	5	1	1			2	1	1	2	1	2	30	-1	1	6	2	2	Memiliki persaingan harga dan waktu yang menarik!
539	0	2	2	1	4	5	3	4	4	4	2	4	2	2			2	2	2	2	2	2	29	-1	7	5	1	2	Penerapan deposit akan menjadi pertimbangan perokok untuk membeli rokok dikarenakan harga yang lebih tingg, dan tingginya biaya deposit akan membuat perokok lebih memilih untuk mengembalikan puntung untuk tidak rugi terhadap biaya deposit
540	0	2	16	3	4	4	4	4	4	4	3	3	4	2			3	2	2	1	1	1	47	-1	6	4	3		Puntung rokok dapat menyebabkan pencemaran pada lingkungan hidup
541	0	2	15	2	5	5	4	5	5	5	3	5	1	1			2	1	2	1	2	1	29	-1	7	4	1	1	Sangat menarik sekali
542	0	2	9	2	4	4	4	5	5	5	1	5	1	1			1	1	1	2	1	2	27	-1	6	6	3		Sebuah terobosan yang sangat baru, saya akan jadi bagian dari ini
543	0	2	16	3	4	5	4	3	4	4	3	4	3	4			2	1	1	1	1	1	40	-1	7	5	1	2	Sangat memperbaiki lingkungan
544	0	2	4	1	4	5	4	4	4	3	3	4	2	2			2	1	1	1	1	1	21	-1	1	4	3		Cukup bagus untuk diterapkan.
545	0	2	4	3	5	5	4	5	5	5	4	5	2	3			3	2	3	2	2	1	44	1	9	6	2	2	agar tidak membuang puntung roko sembarangan
546	0	2	16	2	3	4	3	2	4	4	3	4	2	2			1	1	1	2	1	1	46	-1	4	4	2	2	Membuat kita lebih berpikir untuk membuang puntung rokok kita
547	0	2	5	1	4	4	3	4	2	3	3	4	2	2			1	1	1	1	1	1	26	-1	4	5	2	1	bagus
548	0	2	10	3	5	5	3	4	5	5	2	4	1	1			1	1	1	1	2	1	40	-1	7	6	1	1	sangat revolusioner, karena bisa merangsang perokok agar lebih peduli dengan alam
549	0	2	1	2	5	4	4	3	3	4	2	4	1	1			1	1	1	1	2	2	26	-1	1	6	3		Agar saya dapat berhenti merokok
550	0	2	15	4	4	3	3	3	3	3	3	3	4	4			1	1	1	2	1	1	34	-1	2	5	1	3	Cukup menarik
551	0	2	16	4	4	3	3	3	4	4	4	3	3	3			3	1	1	3	3	1	44	-1	1	4	3		saya tidak tahu
552	0	2	6	1	4	4	4	2	2	5	4	3	3	3			1	1	1	1	1	1	25	-1	2	6	3		mantap
553	0	2	16	3	5	4	3	4	4	4	2	4	2	2			1	2	2	2	1	1	42	-1	9	6	1	3	Inovasi baru yang lebih sadar lingkungan bagi perokok
554	0	2	10	2	4	5	5	3	4	4	4	4	2	2			2	1	2	1	1	1	35	-1	3	6	3		ok, untuk mengantisipasi sampah puntung rokok dan biaya pajak masuk pengelolaan
555	0	2	2	1	4	3	3	4	4	4	2	5	1	5			2	2	2	2	1	2	25	-1	1	4	3		Sangat membantu bagi pecandu rokok yang aktif
556	0	2	12	3	4	5	4	5	5	4	3	4	1	1			2	1	2	1	2	1	25	-1	7	5	1	2	Sistem deposit ialah supaya kita lebih sadar lagi jangan membuang puntung roko sembarangan
557	0	2	12	2	4	3	3	3	3	1	3	2	4	2			2	1	1	2	2	2	53	-1	1	4	3		Kebijakan tersebut perlu di sosialisasikan apabila hal ini menguntungkan bagi semua pihak dan lingkungan
558	0	2	12	3	4	4	3	4	4	3	4	3	4	3			2	1	1	1	1	1	51	-1	3	4	3		deposit puntung rokok, dana bisa digunakan kembali untukmenanggulangi puntung rokok
559	0	2	8	3	4	5	4	4	5	4	2	5	2	1			2	1	2	1	2	2	52	-1	8	6	3		Sistem ini sangat bagus karena untuk kehidupan anak cucu kita
560	0	2	2	1	4	4	3	4	4	4	4	4	2	2			1	1	1	2	1	2	25	-1	1	5	2	1	Mengurangi limbah puntung rokok di tempat umum
561	0	2	10	2	4	4	2	3	4	5	2	5	2	3			2	1	1	2	1	1	24	-1	1	6	3		harga murah
562	0	2	2	2	4	5	4	5	4	4	4	5	5	2			1	2	1	2	1	2	21	-1	2	4	1	3	sistemnya bagus untuk jangka panjang lingkungan
563	0	2	4	1	3	3	1	2	2	4	3	4	2	1			2	1	2	2	2	2	22	-1	1	4	3		keuntungan bagi lingkungan dan individu
564	0	2	12	4	4	4	4	5	4	5	3	4	5	3			2	1	1	2	1	1	31	-1	7	6	1	3	Deposit memang bagus, yang deposit kembalinya juga harus 100 persen kepada yang telah deposite, kalaupun ada margin ya di bagi 2.
565	0	2	10	3	4	4	4	4	4	5	2	5	2	2			2	2	2	2	2	2	25	-1	4	6	1	1	Saya menilai bahwa sistem tersebut sangat bagus untuk menjaga kebersihan alam serta mengajarkan para perokok agar tidak membuang puntung rokok sembarangan
566	0	2	9	2	4	4	4	4	4	4	1	5	1	1			1	2	1	2	1	2	29	-1	7	5	1	2	Ide yang baru dan menarik
567	0	2	7	1	4	5	4	5	4	4	3	5	1	1			1	1	2	1	2	2	25	-1	3	4	1	2	Sangat membantu
568	0	2	12	2	4	3	3	3	4	4	1	1	2	2			2	2	1	1	1	2	21	-1	5	2	3		Bagus
569	0	2	16	2	4	5	5	5	5	4	5	4	4	4			2	2	1	1	1	1	50	-1	3	4	3		sistem deposit memungkinkan untuk mengurangi jumlah perokok aktif dan tentunya ini sangat baik diterapkan, disamping memberi dampak positif pada produsen juga berimbas positif pada perokok yang mungkin bisa mengurangi konsumsi rokok
570	0	2	12	2	4	5	4	4	5	4	5	4	5	5			2	2	1	2	2	2	28	-1	4	5	3		Bagus. Bermanfaat baik untuk kesehatan dan lingkungan. The best
571	0	2	16	3	4	5	4	4	4	4	3	4	2	2			2	2	2	1	2	2	53	-1	8	5	3		Dari penjualan rokok oleh produsen dikembalikan 30% untuk lingkungan hidup dan kesehatan masyarakat.
572	0	2	4	3	4	4	2	3	2	2	4	3	4	2			2	2	2	2	2	2	44	-1	9	6	3		Saya masih merasa asing dengan sistem ini,tetapi mungkin boleh untuk dicoba
573	0	2	16	3	4	5	4	4	5	5	1	5	1	1			2	1	1	2	2	2	44	-1	9	6	2	2	Inovatif dan preventif
574	0	2	5	3	4	5	5	4	5	5	4	4	5	5			1	2	1	2	1	2	23	-1	3	4	2	3	Sebaiknya mulai dibenahi mulai
575	0	2	5	3	4	4	4	4	4	4	4	5	1	1			3	1	3	3	3	3	29	-1	1	4	3		Tidak tahu
576	0	2	6	2	4	5	5	4	4	5	4	4	3	2			1	1	1	1	1	1	24	-1	1	3	3		Menurut saya deposit puntung rokok berbahaya sekali, bahkan limbahnya sangat lama sekali untuk dihancurkan nya
577	0	2	12	4	5	4	4	5	4	4	4	3	2	1			2	1	3	2	1	1	23	-1	2	4	2	3	Bisa bagus, tetapi bisa saja jelek
578	0	2	12	3	4	5	4	5	5	4	4	2	4	2			2	1	2	2	2	2	27	-1	7	5	1	1	Ini menjadi solusi yang menguntungkan bagi perokok aktif Serta dapat mengurangi dampak lingkungan dari puntung rokok,demi kelestarian alam sekitarnya
579	0	2	1	1	3	3	4	4	4	4	4	3	2	2			1	1	1	2	1	3	25	-1	1	4	3		Saya sangat menyukai sistem deposit yang dilakukan oleh pihak produsen tidak dengan pemerintah karena terkadang pemerintah mencurangi rakyatnya, dan sistem deposit ini sangatlah bagus untuk dilakukan terus menerus sampai suatu saat tidak ada lgi perokok yang masih merokok. Dan saya berharap bahwa sistem tersebut bisa melebarkan sayapnya untuk membuat sistem sistem baru yang mirip dengan sistem de…
580	0	2	3	2	5	5	5	5	5	5	5	5	1	1			2	1	1	2	1	1	25	-1	8	6	1	2	Mengurangi pencemaran lingkungan
581	0	2	4	2	4	5	5	5	5	5	5	5	1	1			2	1	2	2	1	2	23	-1	7	6	1	1	sistem yang harus dilakukan,dengan ini banyak perokok yang semakin sadar dan termotivasi untuk membuang puntung rokok pada tempatnya.
582	0	2	3	2	3	3	3	3	3	3	4	4	3	3			2	2	2	2	3	2	21	-1	6	6	2	1	Jarak pengembalian berpengaruh dalam pengembalian bungkus rokok
583	0	2	16	3	4	4	2	4	4	4	4	4	4	3			1	2	2	2	2	2	40	-1	8	6	1	2	Putung rokok merugikan
584	0	2	8	3	4	5	5	5	5	5	5	5	1	1			2	2	1	1	1	1	26	-1	2	4	1	1	Dengan peraturan ini tidak akan ada orang yang buang puntung rokok sembarangan
585	0	2	1	2	4	5	5	3	4	5	1	5	1	1			1	2	1	2	2	1	23	-1	1	4	3		Semoga dapat tercipta sistem yang lebih bagus dan efisien mungkin untuk melindungi lingkungan
586	0	2	8	2	4	4	4	3	3	4	2	4	2	2			2	1	3	1	3	3	31	-1	1	4	2	1	deposit minimal harga setengah bungkus rokok,dengan pengembalian 50 hingga 100 persen dan jarak tempuh yang dekat
587	0	2	10	3	4	4	4	4	4	4	4	4	3	3			1	2	2	2	2	2	40	-1	3	4	3		Efektif
588	0	2	15	4	4	3	4	4	3	3	3	3	3	3			1	1	1	1	1	1	45	-1	8	7	2	1	Unik dan belum pernah ada sebelumnya
589	0	2	16	4	4	4	4	4	4	4	4	4	4	4			2	1	1	2	1	1	51	-1	4	3	3		Deposit sedikit untung besar.
590	0	2	16	2	4	4	3	4	4	4	4	4	3	2			1	1	1	1	2	2	57	-1	2	3	3		Saya setuju karena bentuk kepedulian terhadap lingkungan
591	0	2	6	2	3	5	4	5	5	5	4	5	1	1			2	2	2	2	2	1	52	-1	1	4	3		Lebih hemat..dan tidak banyak pengeluaran untuk membeli rokok
592	0	2	6	3	4	4	4	4	4	4	2	4	2	1			1	2	2	2	2	2	41	-1	3	4	2	1	Sangat bagus dan bermanfaat untuk melindungi bumi dari puntung rokok, sistem ini harus diterapkan diseluruh dunia
593	0	2	12	2	4	4	3	3	3	3	4	3	3	3			1	2	2	1	1	1	44	-1	9	6	3		Mengurangi dampak lingkungan dari limbah puntung rokok
594	0	2	12	1	4	4	5	3	4	5	1	5	1	1			2	2	2	2	1	2	52	-1	9	6	1	3	Sangat bagus
595	0	2	10	3	3	4	4	4	4	4	4	4	3	3			2	2	1	2	1	3	48	-1	8	5	3		Sangat inspiratif untuk para perokok agar lebih peduli terhadap lingkungan dan alam sekitarnya serta diri sendiri
596	0	2	12	2	4	5	5	5	5	5	5	4	4	4			2	2	2	2	1	3	47	-1	6	5	3		Sangat tidak efisien
597	0	2	10	1	4	5	3	3	3	3	3	4	2	2			2	2	2	2	2	2	41	-1	6	6	1	3	Setuju
598	0	2	12	4	4	4	3	4	4	4	1	4	1	1			2	1	1	2	2	2	45	-1	2	4	3		Sistem ini akan berdampak signifikan terhadap berkurangnya sampah puntung rokok
599	0	2	7	2	4	3	3	2	4	4	5	3	4	3			3	3	3	3	3	3	58	-1	9	5	3		Kita melihat dari sumber masalah yang mungkin akan ada, bukan tentang sistem Depositnya. Bahwa Puntung rokok mungkin harus dibedakan antara Rokok Kretek dengan Rokok berfilter. Karena Rokok Kretek hanya terdiri dari Kertas dan Tembakau yang akan larut secara alami, berbeda dengan Rokok dengan Filter yang terbuat dari serat/ gabus yang tidak dapat terurai langsung. Jadi bagi saya yang menggunakan …
600	0	2	6	4	4	1	5	5	5	5	5	5	1	5			1	1	2	2	1	1	45	-1	3	4	3		Agar lingkungan bersih dan nyaman,dan harga rokok jadi murah
601	0	2	6	3	3	3	3	3	3	3	2	2	2	2			1	1	1	1	1	1	48	-1	1	4	2	3	bagus
602	0	2	12	3	4	5	4	4	5	4	2	4	1	2			1	2	1	2	2	2	49	-1	9	5	1	2	sangat berguna untuk mengurangi polusi lingkungan
603	0	2	2	2	2	3	3	3	3	3	3	3	3	3			1	1	2	2	2	2	39	-1	1	4	1	1	Buang pada tempatnya
604	0	2	2	3	4	5	4	4	4	4	1	5	2	2			2	1	2	1	1	1	42	-1	1	4	3		Setidaknya bisa mengelola sampah dari putung rokok sehingga tidak menimbulkan dampak lingkungan.
605	0	2	3	2	4	4	3	3	4	3	4	2	3	2			2	2	2	2	2	2	40	-1	2	4	1	3	Recycle
606	0	2	10	1	4	5	2	4	3	4	2	5	1	1			2	2	2	2	1	2	41	-1	9	6	3		sistem deposit puntung rokok perlu di uji coba di masyarakat dan harus ada umpan balik/masukan dari masyarakat apa keuntungan sistem tsb
607	0	2	5	1	4	4	2	2	1	1	4	2	4	4			1	2	2	2	1	2	40	-1	2	4	3		Sistem deposit untuk puntung rokok adalah ide yang menarik untuk mengatasi masalah sampah puntung rokok. Ini bisa menjadi langkah awal menuju lingkungan yang lebih bersih dan sehat.
608	0	2	5	1	4	5	2	4	3	5	3	2	2	4			1	1	1	1	1	1	22	-1	1	4	3		Cukup baik
609	0	2	10	1	5	5	5	5	5	5	1	5	5	1			3	1	1	2	1	3	40	-1	3	8	1	3	Terlihat tidak mengargai lingkungan
610	0	2	8	5	5	3	3	3	3	5	4	3	1	1			2	2	2	2	2	1	43	-1	1	5	3		Sangat setuju sekali
611	0	2	10	3	4	5	5	1	3	5	5	5	4	1			2	1	1	1	2	1	60	-1	5	5	2	2	deposit berguna sebagai tabungan
612	0	2	6	3	4	3	3	3	3	3	3	3	3	3			3	3	3	3	3	3	49	-1	1	4	3		Tidak tahu
613	0	2	5	2	1	4	4	4	4	4	4	2	4	4			1	1	1	1	1	1	40	-1	2	4	1	1	Bisa menghemat dan bisa nambah buat deposit
614	0	2	2	3	4	3	3	4	3	3	3	3	4	2			1	2	1	1	1	1	45	-1	1	6	2	2	Bagus untuk melatih perokok
615	0	2	5	1	4	5	4	4	4	4	2	4	2	4			2	2	1	2	1	2	42	-1	9	6	1	2	Bagus
616	0	2	10	4	4	4	3	3	3	4	3	2	3	3			2	1	2	1	1	1	44	-1	3	4	3		Pengelolaan yang baik dari pemerintah supaya produsen juga tidak di rugikan
617	0	2	12	2	3	4	1	2	1	3	4	3	3	2			3	1	1	3	3	1	46	-1	5	6	3		mestinya ada pengarahan terhadap bahaya pembuangan puntung rokok sembarangan terlebih dahulu, baru digunakan kebijakan/aturan selanjutnya setelah perokok mengetahui resiko yang ditimbulkan dari perbuatannya
618	0	2	16	4	5	4	4	3	4	5	4	4	3	2			1	2	2	2	1	3	38	-1	1	4	3		Sistem ini cukup baik untuk diterapkan khususnya kepada perokok untuk mengurangi dampak buruk bagi kesehatan diri maupun lingkungan.
619	0	2	4	2	4	4	3	3	4	4	3	4	2	2			2	2	2	2	1	1	42	-1	9	6	1	1	metode baru untuk mengurangi puntung rokok
620	0	2	12	2	4	4	4	4	5	5	2	4	1	1			2	2	1	2	1	1	48	-1	9	6	2	3	Sebenarnya hal melatih kita untuk bertanggungjawab kepada lingkungan, tetapi saya lebih merasa nyaman jika pengelolanya adalah produsen, bukan pemerintah. Dan saya akan melakukan secara konsisten.
621	0	2	16	1	4	4	4	3	2	4	1	5	1	1			2	2	2	1	2	1	30	-1	6	6	2	1	saya rasa sangat bagus ide ini
622	0	2	12	3	4	4	4	3	4	4	3	4	3	2			1	1	1	1	1	1	42	-1	4	6	3		Harus dibuat segampang mungkin dalam melaksanakan sistem deposite nya
623	0	2	6	2	3	4	4	4	4	4	3	4	3	2			2	1	2	1	1	1	41	-1	9	6	1	1	Cukup inovatif dan bermanfaat
624	0	2	12	3	3	4	4	4	4	5	5	5	2	2			1	1	1	1	1	1	47	-1	2	3	3		cashback yang positif
625	0	2	6	2	4	4	3	3	3	4	3	4	4	2			2	1	2	2	3	2	42	-1	1	6	3		Puntung rokok harus diuraikan secara cepat dan tepat agar tidak membahayakan bagi lingkungan
626	0	2	12	2	4	5	4	4	4	4	4	5	2	2			2	2	2	2	1	2	43	-1	9	6	1	1	Deposit puntung rokok dapat mengurangi dampak buruk terhadap lingkungan hidup
627	0	2	12	4	4	4	4	3	4	4	4	3	4	4			1	1	2	2	2	2	47	-1	7	6	3		Bila kita dapat menyisihkan deposit untuk mengurangi merokok mungkin ada baiknya,karna bisa mengurangi merokok.
628	0	2	6	3	4	5	4	4	4	4	1	5	2	2			3	2	3	3	3	2	44	-1	1	6	3		memberatkan pengeluaran keuangan
629	0	2	10	2	4	4	3	3	4	4	2	4	2	2			2	1	2	2	1	2	54	-1	9	7	1	2	Perlu disertai kegiatan edukasi yang masif, karena ada pola perilaku perokok yang perlu berubah
630	0	2	12	1	3	5	4	4	4	4	4	4	2	2			2	1	1	1	2	2	54	-1	1	4	3		Harus ada aksi selama ini hanya ada teori..
631	0	2	10	1	4	4	4	4	4	4	4	4	2	2			2	1	2	2	1	2	44	-1	8	6	2	1	Membantu bagi perokok
632	0	2	12	3	4	4	4	4	4	4	4	3	3	3			2	1	2	1	2	1	40	-1	1	4	3		Kurang paham
633	0	2	10	1	4	5	4	4	4	5	2	4	1	2			2	2	2	1	2	2	55	-1	3	6	2	1	dengan sistem deposit setiap perokok wajib memberikan kontribusi terhadap penyelamatan lingkungan
634	0	2	3	3	4	4	3	4	4	4	3	4	2	2			2	2	2	2	1	2	47	-1	2	6	1	2	Sistem ini apabila dikelola dengan benar maka akan bermanfaat untuk lingkungan, namun diperlukan pengawasan yang baik dalam pelaksanaannya
635	0	2	12	3	4	4	4	4	4	4	4	3	4	3			1	1	1	1	1	1	45	-1	6	4	2	2	Menyisihkan uang yang kita miliki seharga rokok yang dibeli
636	0	2	10	1	4	5	5	4	5	4	4	5	2	1			2	2	2	2	1	2	52	-1	8	6	1	1	Inovatif
637	0	2	12	1	3	2	2	2	3	4	3	4	2	2			1	2	1	2	1	2	61	-1	9	6	2	1	Mengenai sistem deposit ini bagus dan harus segera diterapkan untuk menanggulangi efek jera dan mengurangi kerusakan lingkungan hidup kita . tks
638	0	2	6	2	4	4	3	4	4	4	3	4	2	2			2	2	1	2	1	2	43	-1	4	5	2	3	Sepertinya akan sulit dijalankan di indonesia, butuh banyak sekali kajian kajian yang komperhensif
639	0	2	12	1	4	3	3	2	2	4	4	2	2	3			2	1	1	2	2	1	55	-1	1	4	3		Tidak bermasalah dengan puntung rokok
640	0	2	10	3	4	1	2	2	2	1	5	2	5	5			2	1	1	2	1	1	47	-1	1	6	3		Puntung rokok bukan untuk diberdayakan, karena tidak ada harganya, kalaupun ada, itu tidak sebanding dengan usaha yang dilakukan.
641	0	2	8	2	4	4	4	4	4	4	3	3	3	3			1	1	1	2	1	2	42	-1	4	6	3		Inovasi bagus,bisa menjaga lingkungan tetap besrih
642	0	2	16	3	4	4	4	4	4	5	2	5	2	5			2	1	1	1	1	2	32	-1	9	7	1	3	Solusi tepat untuk mengurangi limbah puntung rokok
643	0	2	16	2	4	4	3	4	4	4	4	4	2	2			2	2	2	1	2	2	33	-1	2	4	2	1	Sangat berguna
644	0	2	16	3	3	1	4	4	4	4	4	4	4	2			1	2	1	2	2	2	57	-1	2	6	3		Untuk menanggulangi pencemaran
645	0	2	17	2	1	4	4	3	4	4	4	4	3	3			2	1	1	1	1	1	36	-1	1	4	1	1	dana masuk
646	0	2	18	3	4	4	4	5	5	4	4	5	2	1			3	1	1	2	1	3	36	-1	3	5	3		Kurang tepat karena masih belum bisa diterapkan di tempat ramai atau tempat yang jauh dari akses pengelolaan
647	0	2	6	3	4	4	3	3	3	4	3	4	2	4			1	1	1	1	1	1	41	-1	1	4	3		Bagus
648	0	2	7	2	4	4	3	3	2	4	4	3	2	2			2	1	2	2	1	1	46	-1	7	6	3		Recycle
649	0	2	6	4	4	4	3	3	3	3	3	3	2	2			3	3	3	3	3	3	50	-1	1	6	3		Tidak setuju. Saya akan berusaha untuk tidak membuang roko sembarangan, karena saya jarang merokok di tempat umum
650	0	2	6	3	4	4	2	4	4	4	3	4	2	2			2	2	2	2	1	2	44	-1	1	4	3		Daur ulang
651	0	2	6	2	4	4	3	4	3	5	2	4	2	2			2	1	2	1	2	2	58	-1	8	5	3		Saya mendukung sistem deposit puntung rorkok.
652	0	2	12	1	3	4	3	3	3	3	3	3	3	3			3	3	3	3	3	3	45	-1	7	6	1	3	Tidak komen
653	0	2	20	1	4	1	1	1	1	1	1	1	1	1			2	1	2	1	2	1	24	-1	7	5	3		Sangat bagus untuk menekan pengguna rokok, saran saya pajak rokok harus segera di naikkan berlipat ganda, agar pembeli memberasa berat untuk membeli rokok
654	0	2	8	3	4	4	3	4	4	4	4	2	4	3			2	1	2	1	2	2	45	-1	8	4	2	1	sepanjang terdapat manfaatnya itu bagus
655	0	2	8	2	4	4	4	2	4	4	3	3	3	2			2	1	1	2	1	1	45	-1	1	5	3		Mempunyai efek yang signifikan pada kebiasaan merokok yaitu berkurangnya konsumsi rokok oleh para perokok
656	0	2	4	3	4	4	3	4	4	5	2	5	2	2			2	2	2	2	2	2	53	-1	1	5	3		Uang jaminan untuk pembayaran puntung rokok
657	0	2	20	4	4	3	3	4	3	4	4	3	2	2			2	1	2	1	1	2	50	-1	4	4	3		Yg sangat mendasar adalah bisa lebih meyakinkan perokok seperti saya agar bisa lebih cepat utk berhenti merokok sebelum sistem ini di berlakukan
658	0	2	12	2	4	5	3	3	4	4	2	4	2	2			2	2	2	1	2	2	40	-1	9	6	1	2	Sistem deposit cukup membantudalamjangka panjang terkait pemanasan global dan dampak linggkungan
659	0	2	10	1	4	4	4	4	4	4	2	4	2	2			1	2	2	2	2	2	45	-1	9	6	3		Orang akan berlomba lomba utk mencari puntung rokok utk ditukarkan. Jalan jadi bersih. Tp mekanisme akan berusaha dicurangi
660	0	2	10	3	4	5	5	5	5	5	3	5	1	1			1	1	1	1	1	1	52	-1	3	6	2	3	Perbaikan ekonomi dan lingkungan
661	0	2	10	3	2	4	4	3	4	4	4	4	3	4			2	2	1	2	1	2	45	-1	3	6	1	1	diperlukan komitmen yang kuat dan kesadaran serta aturan hukum yang jelas demi tujuan bersama
662	0	2	3	3	3	4	5	5	5	5	1	5	3	1			2	3	1	2	3	2	26	-1	2	4	3		Saya inginnya berenti merokok
663	0	2	8	3	4	4	2	2	2	2	4	4	4	2			3	2	2	1	2	2	65	-1	3	4	3		Sistim deposit melalui dompet digital
664	0	2	3	3	4	4	3	4	4	4	2	5	1	1			2	2	1	2	1	1	53	-1	3	5	3		Menarik untuk diterapkan
665	0	2	8	2	4	4	4	4	4	4	2	4	2	2			2	2	2	2	1	3	43	-1	1	6	3		Dengan sistem deposit untuk puntung rokok yang dikelola oleh produsen disertai regulasi yang tepat dan dilaksanakan secara tegas dan bijaksana oleh pemerintah bersama-sama DPR, disertai kesadaran dari setiap lapisan masyarakat pada umumnya dan konsumen atau perokok pada khususnya diharapkan program ini akan berjalan dengan sukses.
666	0	2	12	1	4	4	5	3	4	4	1	5	2	1			2	2	2	2	1	2	52	-1	9	6	1	3	Sangat bagus
667	0	2	12	2	3	4	3	3	3	3	4	3	4	3			3	3	3	3	3	3	50	-1	1	6	3		Tidak perlu Sistem Deposit untuk puntung Rokok
668	0	2	15	3	4	5	4	4	2	4	3	3	2	2			2	1	1	2	1	1	58	-1	2	6	2	3	Sangat baik dan saya mendukung rencana tersebut
669	0	2	10	2	3	4	4	4	4	4	3	4	2	4			2	1	2	1	2	2	53	-1	9	5	1	2	sangat bermanfaat bagi kehidupan alam
670	0	2	3	2	5	4	3	4	4	4	3	4	2	2			2	2	1	1	1	1	55	-1	4	6	3		Deposit membantu memperbaiki lingkungan karena puntung rokok
671	0	2	20	2	4	4	4	4	4	4	4	4	2	2			1	1	1	1	1	1	21	-1	1	4	3		gatau
672	0	2	3	2	4	5	3	4	4	4	4	5	2	1			2	1	1	2	1	2	24	-1	1	6	1	3	Semoga bisa direalisasikan secara cepat dan tepat.
673	0	2	20	3	4	5	4	5	5	5	2	5	2	2			2	1	1	1	1	1	33	-1	1	4	2	2	Sistem deposit untuk puntung rokok demi menjaga lingkungan
674	0	2	20	2	4	3	2	4	2	4	3	2	4	4			2	1	1	1	1	1	35	-1	9	4	3		Itu cukup baik
675	0	2	20	3	4	4	4	4	4	4	4	4	3	4			2	1	1	1	1	1	43	-1	3	4	3		jujur saya baru mengenal istilah ini jadi belum paham sekali sistem kerja ini.. namun saya akan coba membantu dengan mengikuti ini
676	0	2	20	3	4	4	4	5	4	4	4	3	5	5			1	2	1	1	2	1	36	-1	5	6	1	3	Program ini sangat baik dan harus segera direalisasikan.
677	0	2	5	3	4	4	5	4	4	4	5	4	4	3			2	2	1	2	2	2	50	-1	5	4	2	1	Gambaran mengenai Deposit untuk pembelian yang efektif dan efisien untuk pengelolaan lingkungan
678	0	2	4	1	3	3	2	3	3	2	3	2	3	3			3	3	3	3	3	3	50	-1	1	6	3		Kurang setuju, karena saya selalu berusaha untuk membuang puntung rokok ditempatnya
679	0	2	6	1	4	4	4	4	4	4	4	4	4	4			2	1	1	1	1	1	43	-1	7	7	2	2	deposit putung roko dapat menhasilkan uang secara tidak langsung
680	0	2	20	2	2	4	2	3	4	4	2	4	4	2			1	1	1	1	1	1	44	-1	5	4	3		Ya untuk atau buat yg terdampak karena puntung rokok
681	0	2	5	3	4	4	4	4	2	5	2	4	2	2			2	1	1	1	1	1	66	-1	1	6	1	2	Untuk mengatasi limbah putung rokok
682	0	2	20	1	4	5	5	5	4	5	4	5	1	2			2	1	2	1	1	1	45	-1	5	6	1	2	Bisa menjadi solusi untuk pengembangan ke depan
683	0	2	5	2	4	5	4	3	5	5	4	5	2	2			3	2	2	2	1	2	44	-1	1	5	3		produktivitas, dengan sesuatu yang tidak berharga yang berdampak pada lingkungan hidup, membahayakan sekitar akibat limbah putung rokok, dan itu bisa di olah kembali dengan sistem transaksi jual beli limbah
684	0	2	20	2	4	4	4	4	4	4	2	4	4	4			2	2	1	2	1	2	47	-1	2	5	3		Sulit terwujudkan
685	0	2	10	3	4	4	3	4	4	4	4	2	3	3			1	1	3	3	1	3	52	-1	6	4	3		Sebagai rasa peduli lingkungan
686	0	2	12	2	3	4	3	3	4	4	3	3	3	2			1	1	1	1	1	1	41	-1	1	4	1	1	untuk kepentingan masa depan lebih baik dan kebersihan lingkungan
687	0	2	7	4	4	4	3	3	4	3	4	3	3	3			1	2	2	2	2	2	48	-1	1	6	3		Tertarik dengan kompensasi yang disediakan
688	0	2	6	2	3	4	4	3	4	4	3	4	3	3			2	2	1	1	2	2	50	-1	6	4	1	2	Untuk mengurangi dampak dari puntung rokok
689	0	2	12	3	4	4	4	4	5	4	4	4	4	4			2	1	1	1	2	1	45	-1	6	6	3		Setuju
690	0	2	12	3	4	4	2	2	4	4	5	2	4	4			2	1	2	2	1	1	68	-1	4	6	3		Gagasan yg baik
691	0	2	8	2	4	3	4	4	3	3	3	3	3	3			1	1	1	1	1	1	55	1	8	5	3		antara setuju dan tidak setuju
692	0	2	10	2	5	5	4	4	5	5	5	4	1	2			1	2	1	2	1	2	40	-1	8	4	3		Sangat menarik untuk dimiliki oleh orang
693	0	2	12	3	4	4	4	4	4	4	1	4	1	1			1	2	2	2	2	2	49	-1	1	4	3		Pajak dinaikkan pengelola puntung rokok dibebankan pd produsen
694	0	2	12	1	3	5	1	1	4	4	5	5	1	1			1	1	1	1	1	1	60	1	9	6	2	1	berbahaya lingkungan
695	0	2	1	1	4	3	3	3	3	4	3	4	2	2			2	1	1	1	1	1	60	1	7	6	3		Sistem deposit dapat membuat orang lebih bertanggungjawab
696	0	2	12	3	3	5	3	2	2	5	4	4	3	3			1	1	1	1	1	1	56	1	9	6	2	2	Bagus
697	0	2	12	1	4	5	3	3	2	4	2	4	2	2			2	2	2	2	1	3	57	-1	3	6	3		Berkontribusi untuk lingkungan dan sistem deposit suatu gagasan inovatif dan kreatif
698	0	2	5	1	3	5	2	4	2	4	4	5	2	1			1	2	2	2	1	2	65	-1	8	7	3		Sistem deposit sangat cocok sekali untuk mengelola puntung rokok. Puntung rokok tersebut didaur ulang sehingga menjadi nilai ekonomi bagi masyarakat.
699	0	2	20	3	4	5	4	5	5	4	4	3	2	1			2	2	2	1	1	1	41	-1	8	6	1	2	Sangat setuju untuk membantu keberlansungan manusia untuk masa depan yang lebih untuk generasi berikutnya
700	0	2	20	3	3	5	4	4	4	4	4	5	1	1			2	1	2	2	1	2	53	-1	9	7	1	1	Usaha yang baik untuk mencegah kerusakan lingkungan, namun tentu harus lebih jelas dan detail. Jangan sampai dijadikan sumber bisnis baru
701	0	2	20	3	4	4	4	3	4	4	2	4	3	2			2	1	2	1	1	2	42	-1	2	6	2	3	Lucu aja ada deposit
702	0	2	20	2	4	5	1	1	1	3	3	3	3	3			3	3	3	3	3	3	49	-1	2	4	1	3	Nggak logid
703	0	2	6	3	4	4	3	3	3	3	4	4	4	4			2	1	1	1	2	2	25	-1	1	4	2	3	netral
704	0	2	12	3	4	4	4	3	3	3	4	3	3	3			1	2	2	2	2	2	21	-1	3	4	3		Bagus juga jika penggunaan nya tepat sasaran
705	0	2	7	2	3	3	4	4	5	4	4	4	4	4			2	3	3	3	3	3	44	-1	1	4	3		sangat setuju
706	0	2	2	1	5	4	4	4	4	3	3	4	5	2			1	1	1	3	3	1	22	-1	1	4	2	3	kurang bekerja untuk SDM rendah
707	0	2	6	2	4	4	2	4	4	4	4	4	2	2			2	2	3	2	1	3	62	-1	1	5	3		Buang ditempat yg ditentukan
708	0	2	12	4	5	4	2	3	4	4	3	4	3	2			1	1	1	1	2	2	59	-1	8	4	3		Puntung rokok sebisa mungkin di daur ulang
709	0	2	3	2	5	5	5	1	4	4	1	1	1	1			3	1	3	1	1	1	35	-1	1	4	3		Manfaat banyak sekali
710	0	2	5	2	4	4	3	4	4	4	3	4	2	2			1	2	2	1	1	1	25	-1	1	4	1	1	Sebuah solusi
711	0	2	1	1	1	1	1	1	1	1	1	1	1	1			1	1	1	1	1	1	24	-1	1	5	2	2	Terlihat efektif tapi kurang berpengaruh
712	0	2	3	1	4	5	5	4	4	4	2	5	1	1			2	1	1	2	2	1	21	-1	1	4	2	3	sangat bagus untuk mengurangi putung rokok, agar alam kembali bersih
713	0	2	12	2	2	4	3	2	3	4	4	2	3	4			1	1	1	1	1	2	63	-1	2	7	3		Yang terlintas di benak saya, ada alat pembuang lain seperti asbak yang untuk sementara berada ditempat terdekat. Kemudian tempat deposit adalah tempat pembuangan akhir
714	0	2	2	3	4	4	3	4	3	4	3	3	2	2			3	3	3	3	3	3	24	-1	4	4	3		Mempersulit pengguna rokok. Walaupun saya tahu perokok memperburuk diri mereka sendiri.
715	0	2	1	1	4	5	5	5	5	5	3	4	4	5			2	2	1	1	2	2	21	-1	1	4	3		Sistem itu sangat membantu untuk memelihara lingkungan yang harus di pikirkan oleh pemerintah
716	0	2	3	3	5	4	4	4	4	4	2	4	2	2			2	2	2	1	2	1	57	-1	1	6	3		Sulit diterapkan
717	0	2	10	3	4	5	5	5	5	5	3	3	3	3			1	1	1	1	1	1	52	-1	2	6	2	3	Perbaikan ekonomi dan lingkungan
718	0	2	20	2	3	4	3	3	3	4	3	2	3	3			2	1	2	2	1	1	46	-1	2	4	2	1	Bagus, asal dikelola dengan baik
719	0	2	14	1	4	5	5	5	5	5	5	5	5	5			2	2	2	1	2	2	39	-1	6	6	1	1	Masyarakat harus peduli akan bahaya nya puntung rokok
720	0	2	3	3	4	5	5	5	5	4	2	4	1	1			2	1	1	1	2	2	21	-1	1	5	3		Bagus
721	0	2	20	4	4	4	4	3	2	4	4	2	4	4			2	2	2	3	2	2	40	-1	2	4	3		Sepertinya sangat berguna untuk menekan membuang puntung rokok sembarang tempat
722	0	2	3	1	4	3	2	4	4	4	3	3	3	3			2	2	2	2	2	2	25	-1	2	5	2	1	Solusi yang baik, dengan jarak yang dekat dan nilai deposit yang besar. Tentu perokok akan lebih memperhatikan lingkungannya.
723	0	2	6	3	4	5	4	4	4	5	3	4	1	1			2	1	2	2	1	2	52	-1	9	6	3		Deposit untuk puntung rokok lebih bagus dan pengelolaan yang benar
724	0	2	6	2	4	4	4	3	4	4	4	4	2	2			2	1	1	1	1	1	63	-1	9	6	2	3	Perlunya tingkat kebersihan lingkungan
725	0	2	10	1	4	3	3	3	3	3	3	3	3	3			2	2	2	2	2	2	50	-1	1	4	3		Tidak tahu
726	0	2	5	1	3	5	5	5	5	5	1	5	1	1			2	1	2	2	2	1	61	1	9	6	2	3	Bagus agar tidak membuat orang membuat puntung sembarangan
727	0	2	2	2	4	4	5	5	5	5	5	5	2	2			2	2	1	1	1	1	22	-1	7	6	2	2	Mengurangi risiko kebakaran
728	0	2	6	2	4	4	3	4	4	4	4	2	4	4			2	2	2	2	2	2	49	-1	1	4	3		Sangat bagus jika berjalan dengan baik
729	0	2	6	1	4	2	2	2	2	5	3	5	2	2			2	1	2	1	2	2	35	-1	1	4	3		deposit 1500 perbungkus
730	0	2	2	2	4	4	4	4	4	4	3	4	2	2			2	1	1	1	1	1	50	-1	8	6	3		Sangat berguna untuk menjaga kelestarian lingkungan
731	0	2	5	1	4	3	2	2	3	3	2	3	2	4			3	3	3	2	1	3	51	-1	2	5	3		Tidak punya gambaran,... Sayabperokok kretek anti filter yg menyebabkan sampah puntung rokok
732	0	2	12	4	5	4	3	4	3	4	2	3	3	3			2	1	1	2	2	2	36	-1	4	6	1	1	Menarik
733	0	2	12	2	4	1	5	4	4	5	4	4	1	1			3	1	2	2	2	2	59	-1	6	5	2	1	Dengan sistem ini orang aka tergiur untuk turut serta
734	0	2	12	2	4	4	4	4	4	4	4	4	2	2			2	1	1	1	2	1	57	-1	5	4	3		Ide cerdas dan sangat bermanfaat buat kesehatan lingkungan.
735	0	2	20	3	4	4	4	4	4	4	3	4	1	1			1	2	3	3	2	2	44	-1	9	4	2	1	Bagus
736	0	2	20	1	3	4	4	4	4	4	4	4	4	3			1	1	1	1	1	1	25	-1	1	4	1	2	Jadi untuk harga rokok harus di netral kan, dan puntung rokok di buang di tempat yang benar
737	0	2	10	2	4	4	4	4	4	4	3	2	2	2			2	1	1	2	1	1	51	-1	5	6	3		Sistem ini dapat membantu mengurangi sampah puntung rokok yang cukup efektif
738	0	2	12	2	3	3	3	3	3	3	4	4	4	2			3	3	3	3	3	3	50	-1	1	4	3		puntung rokok d daerah saya adalah sampah
739	0	2	2	3	3	3	3	3	3	3	3	3	3	3			2	1	2	1	1	2	21	-1	1	4	3		Tidak ada
740	0	2	12	2	4	4	4	2	4	4	3	3	3	3			2	1	3	1	3	3	52	-1	1	4	3		Setuju
741	0	2	20	3	4	4	3	4	4	5	2	5	2	1			2	2	2	2	2	2	52	-1	4	6	2	3	Sebuah terobosan yang dapat bermanfaat ganda
742	0	2	20	3	3	5	5	5	4	4	2	5	1	1			1	1	1	3	3	1	61	-1	1	6	3		Sangat setuju
743	0	2	4	1	4	5	4	4	3	4	2	5	2	2			1	2	1	2	2	2	63	-1	1	4	3		Yang jelas sistemnya harus ada penyesuain secara jelas dan berhasil guna.
744	0	2	5	1	4	4	4	4	4	4	3	3	4	3			2	1	2	1	1	1	51	-1	1	5	3		Belum paham
745	0	2	3	2	4	4	4	4	4	3	3	3	3	3			2	2	2	2	1	2	58	1	1	4	3		Sistem yang lumayan unik untuk mengurangi pencemaran lingkungan akibat puntung rokok
746	0	2	1	2	4	5	4	4	4	3	3	3	5	5			2	3	1	2	2	1	32	-1	4	6	1	2	dengan sistem deposit jadi tau pengeluaran saya
747	0	2	1	2	4	3	4	4	3	4	3	4	2	3			1	1	3	2	1	3	24	-1	1	6	3		Kemungkinan banyak yg tidak setuju tapi sebenernya kalau ini bisa di terapkan kemungkinan lingkungan menjadi lebih bersih itu nyata
748	0	2	12	3	4	4	4	4	4	4	4	3	2	2			1	2	2	2	2	2	52	-1	9	4	3		Ide yg inovatif dan bisa di realisasikan ke masyarakat
749	0	2	10	2	4	3	3	3	3	3	4	3	3	3			2	1	1	1	2	1	50	-1	2	4	3		Membuka peluang untuk pekerjaan baru
750	0	2	10	3	3	3	2	2	4	3	4	2	3	2			2	1	1	2	2	2	57	-1	1	6	3		Biar kita tdk seenaknya buang puntung rokok
751	0	2	20	3	4	4	3	4	4	4	2	5	1	1			2	1	2	2	2	2	52	-1	4	5	2	3	Pantas dicoba
752	0	2	20	2	3	4	4	3	4	4	4	4	2	2			1	3	3	3	3	3	55	-1	9	5	3		tidak relevant
753	0	2	12	1	3	4	5	4	4	4	4	4	3	2			2	1	2	2	2	2	50	-1	4	6	3		Pengembalian cukai rokok buat lingkungan
754	0	2	8	3	4	4	4	4	4	4	4	3	3	2			3	1	1	1	1	1	53	-1	3	4	3		Kebersihan lingkungan dari puntung rokok akan terjaga
755	0	2	7	3	3	4	3	3	3	4	2	4	2	2			2	1	1	1	1	1	60	-1	5	4	3		Cukup adil bagi perokok untuk atasi dampak lingkungan karena puntung rokok
756	0	2	10	2	4	4	4	2	4	4	4	2	4	4			2	1	1	2	1	1	49	-1	9	4	3		Ide yang bagus
757	0	2	12	3	4	3	1	2	3	4	4	4	3	3			3	2	2	1	2	2	22	-1	1	4	3		Ribet
758	0	2	12	1	3	5	5	5	5	5	2	5	3	3			1	1	1	1	1	1	51	-1	3	6	2	1	Sangat bagus buat lingkungan
759	0	2	6	1	4	4	2	4	2	4	4	4	4	2			1	1	1	1	1	1	51	-1	6	5	3		Sangat menguntung bagi pengguna dan juga bagi alam dan makhluk² yg lainnya
760	0	2	12	2	3	4	2	2	4	4	4	2	2	2			3	1	1	1	3	1	50	-1	3	5	3		Ada baik dan bagusnyaa juga. Lebih baik lagi libatkan masyarakat terutama konsumen.
761	0	2	10	3	4	4	3	4	4	4	4	3	3	3			1	1	1	3	1	1	50	-1	5	4	2	2	System yg dikenakan utk setiap batang rokok yg akan digunakan utk pengelolaan puntung rokok
762	0	2	7	2	4	4	2	2	2	4	4	2	4	3			2	1	1	1	1	1	52	-1	3	4	3		Setuju
763	0	2	12	3	4	3	1	5	4	5	1	5	1	1			2	2	2	1	3	2	56	-1	1	4	3		deposit bentuk mendukung tidak buang puntung rokok tidak pada tempatnya
764	0	2	3	1	4	4	4	4	4	4	4	4	4	4			3	3	2	2	2	1	21	-1	1	4	3		ok
765	0	2	12	3	4	4	4	3	4	3	4	4	4	4			1	1	1	1	1	1	55	-1	6	5	1	2	Nyaman
766	0	2	3	2	4	3	3	3	4	3	3	4	2	2			3	1	1	1	2	1	21	-1	1	4	3		bisa menyebabkan polusi udara dan sampah sampah kecil disetiap lingkungan
767	0	2	12	2	4	5	5	5	5	5	2	5	1	1			1	2	2	1	3	2	50	-1	2	3	3		supaya mengalihkan/ mengurangi pengguna rokok ke hal yg lebih positif dan sehat
768	0	2	20	3	5	2	3	2	2	3	2	4	4	3			2	2	1	3	2	2	63	-1	9	4	2	2	Rasa tanggung jawab pada lingkungan
769	0	2	12	2	4	4	4	3	4	4	3	3	2	2			3	2	2	1	2	3	55	-1	3	4	3		Bagus seandainya dijalankan dengan baik dan benar
770	0	2	20	3	4	4	4	4	4	4	2	4	2	2			3	1	3	3	3	1	55	-1	9	6	2	3	saya agak ragu dengan sistem ini dalam implementasinya
771	0	2	5	1	4	4	4	4	5	5	2	5	2	2			2	1	1	1	1	1	50	-1	1	4	3		bermanfaat dan edukatif.
772	0	2	20	1	4	5	3	1	2	4	2	4	2	2			1	2	1	2	1	1	52	-1	9	6	3		keterlibatan pemerintah dan produsen dirasa sangat perlu, mengingat jumlah perokok di Indonesia sangat banyak, yang secara otomatis akan banyak limbah puntung rokok yang tidak baik untuk lingkungan
773	0	2	20	4	5	5	2	4	4	4	2	4	1	1			1	2	2	2	1	1	60	-1	2	4	3		Menjaga lingkungan agar tetap sehat
774	0	2	12	2	4	4	2	3	3	4	3	4	3	3			1	2	2	1	1	2	50	-1	1	4	3		Buanglah potong rokok di tempat buang sampah atau serupa dengan kita membuang sampah
775	0	2	10	3	4	4	4	3	4	4	4	4	2	3			2	1	1	2	1	1	50	-1	5	4	2	2	Dengan adanya deposit dapat mencegah buang puntung sembarangan
776	0	2	5	3	4	4	4	4	4	4	4	4	3	3			2	1	2	1	1	2	41	1	8	5	3		Sebuah ide yang bagus untuk membantu menjaga kelestarian lingkungan hidup
777	0	2	20	2	1	5	5	5	5	5	5	5	5	4			2	2	1	1	1	2	36	-1	6	6	1	2	Sangat ideal untuk mencegah penyakit
778	0	2	5	3	4	3	3	3	3	3	4	3	3	2			2	1	1	1	1	1	50	-1	1	4	3		Bayarnya murah
779	0	2	12	3	4	3	1	2	3	3	4	3	4	2			3	3	3	3	3	3	50	-1	1	4	3		Produsen yang menanggung deposit
780	0	2	12	4	4	4	3	3	3	4	2	3	2	2			2	1	1	1	2	2	58	-1	4	6	3		Kompensasi dampak buruk lingkungan akibat sampah rokok
781	0	2	1	2	2	4	4	3	4	4	4	4	4	5			1	1	2	1	1	2	52	-1	3	5	2	2	Sebaiknya saya berhenti merokok pakai Pilter, abil jalan tengahnya aja pakai pet/Rokok Elektrik lebih aman untuk sementara...ok
782	0	2	12	1	4	5	5	5	5	5	1	1	1	1			2	2	2	2	2	2	51	-1	4	4	3		Sistem defosit puntung rokok ini akan menjadikan pola hidup saya lambat laun akan menjadi berubah
783	0	2	10	3	4	4	3	4	3	3	2	4	3	2			1	1	2	3	1	2	51	-1	1	4	1	1	1. Mengurangi risiko kebakaran. 2. Meningkatkan kesadaran akan bahaya merokok. 3. Mendorong perilaku hidup sehat. 4. Melindungi anak dan hewan dari bahaya puntung.
784	0	2	4	1	4	5	5	5	5	5	5	5	1	1			2	1	2	1	1	1	28	-1	2	6	1	2	hal seperti ini wajib diberlakukan di negara saya karena belum adanya regulasi seperti ini di negara saya
785	0	2	12	3	3	4	4	4	4	4	4	2	2	2			2	1	1	1	1	1	59	-1	1	4	1	2	Saya tidak mengerti
786	0	2	10	4	4	4	4	5	5	4	2	4	2	2			2	1	1	2	1	1	54	-1	2	4	3		Bagus sekali untuk mengurangi dampak dari puntung rokok sehingga bermanfaat bagi lingkungan
787	0	2	15	3	4	2	1	1	2	4	2	2	2	4			2	2	1	2	1	2	52	-1	7	6	2	1	Sangat baik namun saya kurang percaya dengan sistem pengelola pemerintahan karena pasti akan banyak prosedure dan tidak simpel dibandingkan sistem oleh produsen
788	0	2	5	2	4	5	5	3	4	5	4	4	1	1			2	1	1	1	2	1	50	-1	3	4	3		Dapat mengurangi perokok untuk berhenti
789	0	2	10	2	3	3	3	3	3	3	3	3	3	4			2	1	1	1	1	1	57	-1	1	5	3		Di Indonesia kayaknya belum siap dengan sistem ini
790	0	2	12	3	5	3	2	3	3	3	4	3	4	3			2	1	1	1	1	1	60	-1	2	4	3		Bagus juga untuk para perokok,biar lebih mengenal lingkungan
791	0	2	10	1	4	4	3	3	3	4	2	4	2	2			2	1	1	1	1	1	57	-1	2	6	3		sistem deposit menggambarkan peranan aktif dari si pengguna rokok sebagai bentuk tanggung jawabnya kepada lingkungan
792	0	2	10	1	3	4	1	1	1	3	4	4	4	3			1	1	1	1	1	1	63	-1	7	6	3		Deposit puntung rokok tampaknya Aneh dan Gila kupikir gak ada yang Respon!!!
793	0	2	20	3	4	4	4	5	4	3	1	5	5	3			2	1	3	1	3	2	25	-1	9	4	1	2	Yaitu saya banyak mengeluarkan uang untuk deposit uang
794	0	2	20	2	3	4	3	2	3	4	2	4	4	2			1	2	1	1	2	2	32	-1	8	4	2	2	sebaik nya direalisasikan
795	0	2	20	3	4	5	5	4	4	4	3	4	3	2			2	1	1	1	1	1	35	-1	8	6	3		Mungkin dengan adanya sistem ini akan memberi dampak yang lebih baik mengurangi limbah bekas rokok
796	0	2	20	3	4	4	3	3	4	4	4	3	4	3			1	1	1	1	2	1	38	-1	3	4	3		Selama itu bagus ya gak apa apa
797	0	2	20	3	4	4	4	4	4	5	3	5	2	2			2	2	2	2	2	1	42	-1	5	5	1	1	Sangat bagus
798	0	2	6	3	4	4	5	4	5	4	2	5	2	2			1	1	1	1	1	1	34	-1	9	6	2	3	Menarik
799	0	2	20	4	4	4	4	5	5	4	4	4	2	2			2	1	2	1	2	2	54	-1	6	6	3		Menyimpan di tempat terbaik demi kebaikan bersama
800	0	2	6	2	4	5	3	4	4	4	1	4	5	1			2	2	1	2	1	1	30	-1	2	6	1	1	Saya kurang paham
801	0	2	12	2	5	4	5	4	5	5	1	5	2	2			2	2	2	2	1	2	31	-1	1	4	2	1	Sistem deposit puntung rokok, apabila terlaksana dengan baik akan berdampak baik bagi lingkungan dan alam sekitar. Semoga bisa segera terlaksana di seluruh Indonesia.
802	0	2	5	3	4	4	3	4	2	4	4	5	3	3			1	2	1	1	2	2	33	-1	1	4	2	1	Merokok adalah kesalahan terbesar saya
803	0	2	8	3	2	4	4	4	4	4	4	4	4	4			2	1	1	1	2	1	34	-1	6	4	3		harus ada riset terhadap pemerintah
804	0	2	20	2	4	4	3	3	4	5	2	4	2	2			1	2	2	2	1	2	52	-1	9	7	1	2	deposit harus seimbang dan pengelolanya harus dikembalikan pada produsen dengan pengawasan dari pemerintah kemudian jarak yg ditempuh harus cepat agar persoalan dapat segera teratasi
805	0	2	6	2	5	5	5	5	5	5	3	5	5	1			1	2	1	1	1	2	35	-1	4	6	1	1	Masih bingung
806	0	2	10	3	3	4	4	4	4	4	4	4	2	2			2	1	1	1	2	1	56	-1	1	4	3		Saya setuju diadakannya deposit untuk kebersihan lingkungan disekitar kita
807	0	2	4	3	4	5	5	4	5	5	3	5	2	2			1	2	2	2	2	2	31	-1	6	6	2	2	Bentuk Peringatan agar tidak membuang puntung rokok sembarangan agar lingkungan bersih
808	0	2	5	4	4	1	1	2	1	1	1	1	2	2			1	1	2	2	2	2	35	-1	5	3	1	1	Hemat
809	0	2	5	2	3	5	4	4	3	4	2	5	1	1			2	1	2	1	2	1	61	-1	1	4	2	2	Merokok dapat menyebabkan kerusakan bukan hanya untuk tubuh tapi juga lingkungan
810	0	2	3	3	4	3	4	4	3	3	4	3	3	2			1	2	3	2	1	2	34	-1	1	4	3		Mungkin lebih baik sistem deposit nya tidak ada
811	0	2	12	2	3	4	4	4	4	2	2	4	2	2			2	1	1	2	1	1	29	-1	2	4	3		Netral
812	0	2	5	3	4	4	4	4	3	3	3	3	4	3			2	2	2	1	2	2	33	-1	8	6	1	1	Lebih baik jika seimbang antara keduanya
813	0	2	10	3	5	5	5	4	4	5	2	3	2	3			2	2	2	2	1	2	30	-1	2	6	3		Dengan melakukan itu kita bisa mengetahui berapa banyak uang yang kita keluarkan selama merokok dan jika itu di simpan atau di tabung mungkin jumlahnya sudah sangat banyak
814	0	2	12	3	4	4	5	4	4	5	3	4	2	1			2	1	1	1	2	2	31	-1	9	6	2	1	Sistem yang bagus apa lagi ketika deposit yang tidak kita ambil diberikan kepada pemerintah dengan catatan uang tersebut untuk kepentingan negara dan dikembalikan kepada rakyat seperti pembuatan fasilitas,bantuan dan progam pemerintah yang menguntungkan rakyat
815	0	2	5	2	5	5	4	3	4	4	5	5	5	2			2	1	2	2	2	2	37	-1	2	6	2	1	Sistem deposit bisa membantu setiap org dalam merokok
816	0	2	2	3	4	5	4	4	4	4	3	4	2	3			1	2	2	2	1	2	39	-1	8	4	3		Bagus
817	0	2	20	4	3	4	4	4	3	4	4	3	4	3			2	1	2	2	1	2	43	-1	8	6	2	1	tidak setuju
818	0	2	12	3	4	5	2	4	2	3	4	3	2	1			1	2	1	1	2	1	25	-1	1	4	3		Pajak atau persebtase dari pembelian
819	0	2	12	3	4	4	4	5	4	5	3	4	2	2			2	2	2	2	1	2	32	-1	7	6	1	1	Bagus untuk membantu melindungi lingkungan
820	0	2	6	3	2	1	3	3	1	1	3	1	3	3			1	1	2	1	1	1	39	-1	2	3	2	1	suatu pengarahan supaya mengurangi bebas perokok
821	0	2	5	1	4	5	5	5	5	5	2	5	1	1			1	1	1	1	1	1	32	-1	4	4	2	3	Inovatif.
822	0	2	3	2	4	4	4	3	4	4	2	4	2	2			2	1	1	2	1	1	31	-1	8	6	2	2	Dengan manfaat jangka panjang, saya setuju, tetapi jika sistem deposit hanya menyusahkan dan tidak efisien, mungkin perlu di kaji kembali, karena jika informasi di sebarkan ke pada orang awam dapat menimbulkan keresahan. Dan kenapa saya lebih suka kepada produsen untuk deposit karena secara profesional mungkin produsen memiliki SDM yg berpengalaman di bidangnya, dan dalam praktek nya lebih teratu…
823	0	2	5	3	5	4	4	4	4	4	2	4	2	2			2	2	2	2	1	2	32	-1	1	4	1	2	Deposit puntung rokok membantu mengurangi dampak butuh lingkungan
824	0	2	6	3	4	3	3	3	3	3	4	4	1	1			2	2	2	2	1	2	23	-1	1	4	3		Menurut saya sistem deposit puntung rokok sangat bagus untuk para perokok aktif
825	0	2	6	2	4	5	4	5	4	5	1	5	1	1			1	2	2	2	2	2	32	-1	1	6	1	2	bagus, selain bisa menekan pembeli rokok dari kalangan anak dibawh umur, sistem ini juga bisa menekan angka sampah rokok
826	0	2	20	1	3	4	4	4	4	4	3	4	2	2			2	2	1	2	1	1	45	-1	9	7	2	1	Sama sama saling membantu dalam mendaur ulang Putung rokok untuk mengurangi kerusakan lingkungan sekaligus menghasilkan produk daur ulang yang bermanfaat
827	0	2	6	2	4	3	3	3	4	4	3	4	2	2			2	2	2	2	1	3	32	-1	2	6	3		Deposit sebaiknya dapat dikelola dengan baik, jika bisa jangan dilakukan oleh pemerintah, demi meningkatkan mutu kualitas segala aspek nya.
828	0	2	15	1	5	5	5	5	5	5	4	5	1	1			2	2	2	2	1	1	31	-1	7	6	1	1	Sangat bagus,bila perlu ditambah denda
829	0	2	12	3	4	4	3	3	4	4	3	4	4	3			2	2	2	2	2	2	37	-1	2	4	2	2	Sangat membantu
830	0	2	12	3	4	4	3	4	5	5	3	4	4	4			2	1	1	2	1	1	36	-1	9	6	2	1	pengembalian 100%
831	0	2	12	3	4	5	5	5	5	5	2	5	2	2			1	2	2	2	1	2	35	-1	7	6	1	2	Hemat, sehat
832	0	2	10	4	5	5	5	5	5	4	5	5	2	2			1	2	1	2	2	2	30	-1	9	6	1	2	Sebuah data untuk mengurangi dampak puntung rokok bagi alam
833	0	2	12	2	4	5	4	4	4	4	4	4	2	2			2	1	1	2	1	2	33	-1	9	6	2	2	Bagus, agar ada kesadaran bagi para perokok untuk tidak membuang puntung rokok sembarangan
834	0	2	10	3	4	4	4	4	4	4	2	4	4	4			1	2	2	2	2	2	34	-1	9	6	2	2	Produksi di kurangi untuk lingkungan yang lebih baik
835	0	2	8	4	5	4	4	4	5	5	2	4	2	2			2	2	2	2	1	2	34	-1	9	6	1	2	Sistem deposit yang menarik
836	0	2	8	3	5	4	5	5	4	4	2	4	2	2			2	2	2	2	1	2	34	-1	9	6	1	2	Bagus bermanfaat
837	0	2	1	2	4	5	3	3	5	3	2	4	2	2			2	2	2	2	1	3	24	-1	1	3	3		Bagus karena bisa menjadi win win solution
838	0	2	8	3	4	5	3	4	5	5	4	5	1	1			1	1	2	2	2	2	30	-1	2	4	3		Dalam sistem deposit semoga masyakat dapat memahaminya apa itu bahayanya merokok
839	0	2	8	1	4	4	3	4	4	4	3	3	3	3			2	1	2	2	2	2	35	-1	6	4	3		Bingung ya gimana baiknya ajalah
840	0	2	12	3	3	3	3	3	3	3	3	3	3	3			3	3	3	3	3	3	38	-1	1	4	3		Saya kurang paham
841	0	2	10	3	4	4	4	4	4	4	3	3	3	3			1	2	2	2	2	2	35	-1	3	4	2	2	Bisa menghemat pengeluaran untuk rokok dan agar tidak ada yg membuang puntung rokok sembarangan.
842	0	2	12	2	4	4	4	3	4	4	3	4	3	3			2	1	2	1	1	2	34	-1	8	6	2	1	Sesuatu inovasi yang mendukung keberlanjutan untuk kelestarian alam
843	0	2	5	2	5	5	5	5	4	4	5	4	2	2			2	1	1	1	2	2	36	-1	8	6	3		memelihara lingkungan
844	0	2	12	2	4	4	5	4	5	5	1	5	2	1			2	2	2	2	2	2	34	-1	9	6	1	1	Ini saya rasa akan efektif untuk kurangi sampah Putung rokok, dan semoga tempat deposit dekat rumah agar lebih mudah prosesnya
845	0	2	5	2	2	4	3	4	4	4	3	4	2	2			2	2	2	1	2	2	35	-1	8	6	3		sistem deposit menguntungkan pemerintah dalam mengatur pendistribusian rokok agar lebih tertib lagi
846	0	2	5	1	3	4	5	4	4	4	5	3	4	4			1	1	1	1	1	1	34	-1	6	6	2	1	Ramah lingkungan
847	0	2	3	3	5	4	3	3	4	4	3	4	2	2			2	1	2	2	1	1	30	-1	5	6	2	1	Cukup bagus tapi say berharap uangnya tidak dikorupsi
848	0	2	6	3	4	4	3	4	4	4	3	4	2	2			1	2	2	2	1	2	26	-1	1	6	3		Sangat membantu
849	0	2	12	1	4	4	4	4	4	4	3	4	2	2			2	2	1	2	1	2	39	-1	1	4	2	1	Mengurangi dampak dari puntung roko
850	0	2	3	2	4	4	4	4	4	4	4	3	3	2			2	1	1	2	1	1	27	-1	1	6	3		tidak ada masukan
851	0	2	6	1	4	5	5	5	5	5	3	5	1	1			1	1	2	1	2	2	32	-1	2	6	3		sangat bagus sekali untuk mengurangi dampak rokok dan untuk pengguna rokok yang masih aktif untuk lebih peduli terhadap lingkungnan yang mereka rusak atau mereka cemari
852	0	2	7	1	4	5	4	4	2	5	4	5	2	1			2	2	1	2	1	2	21	-1	6	6	1	1	Pengurangan dampak putung rokok terhadap lingkungan
853	0	2	3	2	3	4	3	3	3	3	4	2	4	3			2	1	1	2	1	2	30	-1	1	4	2	3	Supaya mengurangi perokok
854	0	2	8	2	5	4	3	3	4	3	4	4	3	4			1	1	1	3	3	1	39	-1	9	5	2	3	setiap produsen memberikanedukasi lrbih bagi petokok dan juga menyediakan lemvaga khusus
855	0	2	3	2	4	3	4	4	4	4	2	4	2	2			2	2	2	2	1	3	35	-1	2	6	2	2	2000 per batang, dikelola oleh produsen, dengan pengembalian kisaran 50%, dan jarak pengembalian dekat
856	0	2	8	1	4	4	3	4	4	4	2	4	2	2			2	2	2	2	2	2	35	-1	2	6	1	2	Mengurangi limbah rokok
857	0	2	2	2	3	5	3	4	2	5	4	4	2	3			1	1	1	2	1	1	39	-1	1	5	3		Cukup alternatife sebagai solusi
858	0	2	15	1	4	4	3	3	4	4	4	3	4	2			2	2	2	2	1	2	34	-1	4	6	2	1	Saya masih perlu membayangkan penerapannya di Indonesia, karena saya masih belum familiar dengan sistem ini
859	0	2	5	2	4	4	4	4	4	4	4	4	2	2			1	2	1	2	2	2	33	-1	1	6	2	2	Deposit puntung rokok akan berdampak baik bagi lingkungan dan kepedulian terhadap produsen dan pemerintah
860	0	2	20	3	4	4	4	3	4	4	4	4	4	4			1	1	2	1	1	1	29	-1	7	4	1	1	Ide yanh baru dan menarik
861	0	2	12	1	4	5	2	2	2	3	5	4	1	1			2	2	2	2	1	1	33	-1	1	4	3		Saya sangat setuju mengenai adanya program seperti ini
862	0	2	12	2	3	4	3	4	4	3	4	4	2	2			2	1	1	1	1	2	34	-1	1	3	3		Lebih baik putung rokok di buang di tempat pembakaran sampah
863	0	2	4	3	3	4	3	3	4	4	2	4	3	3			2	2	2	2	1	3	34	-1	9	4	3		Inovasi yang cukup Positive namun harus di pertimbangankan kembali dampak ke depannya dari berbagai aspek, Terutama munculnya penyalahgunaan anggaran,
864	0	2	20	3	4	5	4	3	4	4	2	4	2	2			2	1	2	1	1	1	26	-1	1	6	2	1	Baik untuk lingkungan dan untuk menjaga kesetabiln serta smph" puntung
865	0	2	8	2	4	4	3	3	2	4	2	4	2	2			1	2	2	2	2	2	35	-1	9	6	2	1	Ide ini cukup baik. Membuat peroko semangat untuk berkontribusi pada lingkungan.
866	0	2	5	2	4	5	4	4	4	4	3	4	1	1			1	1	1	2	1	1	36	-1	1	6	1	2	Yang terlintas dalam pikiran saya terkait jumlah berat puntung rokok dikonversi dengan mata uang setelah dikonversi dan dapat diambil dalam waktu yang telah ditetapkan
867	0	2	12	3	4	4	4	4	4	4	2	4	2	2			2	1	3	2	3	1	35	-1	3	6	2	2	Sebagai bentuk tanggung jawab kita terhadap kelestarian lingkungan
868	0	2	10	2	3	4	4	1	2	4	1	2	4	4			2	2	2	2	2	2	53	-1	1	2	3		Mengola puntung roko di daur ulang dan juga mengurangi tingkat pengangguran
869	0	2	22	2	3	4	4	4	5	5	2	5	2	2			2	2	2	2	1	1	41	1	9	6	2	1	Ini adalah merupakan sebagai bukti rasa tanggung jawab positif terhadap lingkungan dan kesehatan serta kelestarian lingkungan hidup
870	0	2	24	2	2	3	4	4	5	5	2	5	2	1			2	1	1	2	2	1	48	-1	9	6	1	2	Positif
871	0	2	24	3	4	5	3	4	4	5	4	5	4	4			2	2	2	2	1	2	51	-1	5	4	3		jangan membuang puntung rokok di jalan
872	0	2	24	3	4	4	3	3	3	4	3	3	3	3			1	1	1	1	2	2	51	-1	1	6	3		bagus..mengurangi pembiayaan untuk kebersihan lingkungan
873	0	2	24	3	4	5	4	4	4	4	5	2	2	2			2	1	1	1	1	1	36	-1	9	6	3		Ide bagus, sehingga kepedulian lingkungan semakin meningkat
874	0	2	8	2	3	4	3	3	4	4	3	4	2	2			1	2	2	2	2	1	35	-1	1	4	3		terobosan yang dapat di coba
875	0	2	12	2	4	4	3	3	3	4	3	4	3	3			2	1	2	1	2	2	26	-1	1	6	3		Setuju
876	0	2	12	3	4	4	4	4	4	4	2	4	2	2			1	1	1	1	1	1	30	-1	4	6	1	2	berbahaya
877	0	2	5	2	4	5	5	4	4	5	3	4	2	2			2	2	2	3	3	2	31	-1	5	4	3		Saya sangat setuju
878	0	2	12	2	4	3	4	4	4	4	4	4	2	2			3	3	3	3	3	3	30	-1	1	2	3		Tidak ada
879	0	2	24	3	3	4	2	4	4	4	4	2	4	2			2	1	1	1	1	1	52	-1	1	4	1	2	Kurang paham
880	0	2	12	4	4	3	3	4	3	3	3	4	2	2			2	1	1	2	2	1	34	-1	9	7	1	1	saya tidak sistem ini akan berhasil
881	0	2	2	1	4	4	4	3	4	4	2	3	2	2			2	1	2	2	1	1	34	-1	9	6	1	1	Semoga bisa membuat puntung rokok yang mudah hancur
882	0	2	5	1	3	5	5	5	5	5	1	5	1	1			2	1	1	2	1	1	51	-1	9	6	2	3	Bagus untuk menjaga kelestarian lingkungan
883	0	2	6	1	3	4	2	4	3	4	2	4	2	2			2	1	1	1	2	1	59	-1	2	5	1	2	Peduli Lingkungan
884	0	2	5	1	3	5	5	5	5	5	1	5	1	1			2	1	1	2	1	1	51	-1	9	6	2	3	Bagus agar para perokok tidak membuang Putung rokok sembarangan
885	0	2	24	4	4	3	1	1	4	4	3	4	2	2			2	1	1	1	1	1	38	-1	2	4	3		Masih kurang paham sistem deposit dipotong langsung saat pembelian atau bagaimana
886	0	2	2	2	4	4	4	4	3	4	2	1	2	1			3	3	3	2	2	2	53	-1	9	6	2	3	Rokok harus di larang di tempat umum dan hrs lokalisadi ketat area bagi yg merokok
887	0	2	5	2	4	5	4	4	3	3	4	5	2	1			2	1	2	1	2	2	36	-1	2	4	3		Sistem deposit untuk puntung rokok adalah inovasi yang bertujuan untuk mengurangi sampah dan meningkatkan kesadaran lingkungan. Ini mengingatkan saya pada konsep daur ulang yang melibatkan tanggung jawab pengguna. Kata-kata yang terlintas: "kesadaran lingkungan", "kebersihan", "daur ulang", "inovasi hijau", dan "tanggung jawab bersama". Ide ini juga mendorong perokok untuk lebih peduli terhadap d…
888	0	2	15	3	4	4	3	4	4	4	4	3	3	2			2	1	1	2	3	1	59	-1	1	4	3		Dikelola oleh pemerintah agar semua perokok sadar
889	0	2	3	3	4	1	5	5	4	5	3	3	4	5			2	1	1	2	1	2	38	-1	3	4	2	3	Ide baru
890	0	2	10	2	4	5	5	4	4	5	5	4	5	4			2	1	1	1	2	1	33	-1	5	3	3		Bisa lebih bijak untuk tempat membuangnya
891	0	2	15	2	4	4	4	3	4	4	3	4	3	2			1	1	1	1	1	2	55	-1	3	4	3		Puntung rokok dpt di daur ulang dan di jadikan produksi yg bermanfaat
892	0	2	12	1	4	5	4	4	4	4	2	4	2	2			1	1	2	2	2	2	50	-1	7	6	2	1	Segera dapat diterapkan
893	0	2	5	1	3	5	5	5	5	5	1	5	1	1			2	1	2	2	1	2	51	-1	9	6	2	3	Bagus agar para perokok tidak membuat Puntung sembarang tempat
894	0	2	24	4	4	4	4	4	4	4	3	4	2	2			1	2	2	2	2	2	37	-1	3	4	3		Kreatif
895	0	2	10	3	4	4	3	4	4	4	4	4	3	3			2	1	1	2	1	1	56	-1	3	6	3		deposit puntung rokok dapat membantu mengatasi masalah lingkungan
896	0	2	12	1	4	5	4	4	4	4	2	4	4	4			3	2	2	2	1	1	55	-1	1	4	3		Dampaknya dapat mengurangi polusi
897	0	2	25	2	3	4	4	4	4	5	3	4	2	1			3	1	1	3	3	1	30	-1	1	4	3		Seperti belum dapat diterapkan regulasinya karena produsen rokok banyak yang belum mengetahui bamyak terkait informasi ini, tapi ini merupakan rencana yang bagus
898	0	2	6	1	3	2	4	4	4	4	2	3	5	4			3	1	3	1	3	1	40	-1	5	4	1	3	I,m not understand
899	0	2	1	1	4	5	5	5	5	5	5	5	5	5			2	2	2	2	2	2	28	-1	1	4	2	3	bagus
900	0	2	15	2	3	5	5	5	5	5	5	5	5	5			3	3	3	3	3	3	29	-1	1	4	2	3	Tidak suka
901	0	2	12	4	5	5	4	4	5	5	4	3	3	2			2	1	2	1	1	1	30	-1	8	6	1	1	Ini sangat menarik dan kemungkinan besar sampah putung rokok terkelola dengan baik. Mendorong masyarakat untuk tidak membuang puntung rokok sembarangan, karena itu dapat dijadikan uang
902	0	2	10	2	4	5	5	5	5	5	1	5	1	1			2	2	2	2	2	2	36	-1	2	4	1	2	Cukup adil untuk perokok, karena deposit ini juga membantu untuk menjaga dan memelihara lingkungan kita.
903	0	2	15	1	1	5	5	5	5	5	3	5	1	1			2	1	1	1	1	1	29	-1	1	4	3		Bagus kalau ada sistem deposit putung rokok
904	0	2	12	3	5	5	4	5	5	4	2	5	1	1			2	1	2	2	2	1	24	-1	9	6	3		Merepotkan
905	0	2	3	3	4	4	4	3	5	4	3	4	2	1			2	1	2	1	2	2	23	1	3	4	3		Bagus mengurangi polusi
906	0	2	9	4	4	4	4	4	5	5	2	4	2	2			2	1	1	1	1	1	31	-1	7	6	1	2	Menarik
907	0	2	1	1	5	4	4	3	3	3	3	4	1	1			2	2	1	1	1	1	25	1	1	6	2	1	Ide yag cukup bagus utk trs dapat melindungi lingkungan
908	0	2	12	2	4	4	4	4	4	5	4	5	2	2			2	1	2	2	2	1	36	-1	8	4	1	1	Sangat menarik dan sangat menguntungkan untuk semua pihak
909	0	2	6	4	4	4	4	4	4	4	4	4	4	2			1	2	1	1	2	1	21	-1	1	6	1	2	Memberi kebaikan
910	0	2	3	2	4	5	5	5	5	5	4	4	1	1			2	1	1	1	1	1	23	-1	1	6	1	1	Lingkungan bersih, tanggung jawab kolektif, kesadaran lingkungan sekitar
911	0	2	12	3	4	5	5	4	5	5	4	5	4	2			2	1	2	2	1	3	64	-1	1	4	3		Mengeluarkan uang, saya rasa orang indonesia tidak akan menyukainya harus mendepositkan uang mereka.
912	0	2	4	2	4	5	4	5	5	4	4	5	3	2			2	2	2	1	2	2	22	-1	6	5	3		Cukup baik
913	0	2	12	3	5	5	5	5	5	4	4	5	2	2			1	1	1	1	1	2	42	-1	4	4	3		unik
914	0	2	10	2	5	4	3	3	4	4	4	3	3	2			2	1	1	2	1	2	29	-1	5	6	3		Setuju , untuk lebih menekan dan mendaur ulang agar bisa lebih berguna
915	0	2	7	2	5	5	5	5	4	4	2	5	2	2			1	1	1	1	1	1	36	-1	9	6	1	1	Sangat bagus systemnya dan bisa diandalkan untuk masa depan lingkungan
916	0	2	12	4	4	3	4	4	4	3	2	4	2	2			2	2	3	1	2	1	27	-1	1	2	3		Yah harusnya saling menguntungkan
917	0	2	35	2	4	5	4	4	3	4	2	5	2	2			2	1	1	2	1	2	49	1	7	4	3		Sangat bagus untung mendukung kestabilan lingkungan dan dampak pembuangan puntung rokok secara sembarang yang sangat kerugikan
918	0	2	10	3	4	4	4	3	4	4	3	4	4	4			1	1	1	1	1	1	26	-1	1	4	1	3	Sebuah langkah yang layak di coba
919	0	2	36	4	4	5	5	5	5	5	3	4	3	3			2	1	1	2	1	1	44	-1	9	5	1	3	Sangat menarik dan menurut saya sangat vocok kalo dibebankan kepada produsrn
920	0	2	6	2	4	5	3	3	4	4	3	3	3	4			2	1	3	1	3	3	26	-1	1	4	3		mungkin dibuat lebih sederhana lagi
921	0	2	5	2	4	3	4	4	4	4	5	3	2	2			2	1	2	1	2	2	24	-1	1	4	3		sistemnya cukup menjanjikan untuk pelestarian lingkungan, namun untuk puntung rokok berbanding terbalik dengan sampah besar lainnya yang lebih berdampak bagi lingkungan
922	0	2	12	3	4	4	4	2	4	4	4	3	2	2			2	2	2	2	2	2	24	-1	8	6	2	2	Menjaga lingkungan dari bahaya puntung rokok
923	0	2	1	2	4	4	4	3	4	4	3	4	3	3			3	1	2	1	2	2	24	-1	1	6	3		upaya untuk mengurangi jumlah sampah puntung rokok
924	0	2	12	3	4	5	5	1	3	5	2	4	3	5			1	1	1	2	2	2	25	-1	3	6	2	1	Ayo kita menjaga lingkungan dan berhenti membuang puntung rokok sembarangan
925	0	2	15	3	4	5	5	4	5	3	5	3	5	5			2	2	2	2	2	2	25	-1	4	5	2	1	Rancangan ini sangat menarik untuk dilakukan
926	0	2	15	2	4	5	3	4	4	3	2	5	3	4			2	1	1	2	2	1	24	-1	7	6	1	1	Lumayan suka mungkin perlu agar perokok sadar akan kerusakan lingkungan ditimbulkan oleh puntung rokok
927	0	2	9	4	4	4	4	2	4	5	5	1	4	3			2	2	1	1	1	1	23	-1	1	4	3		saya sadar bahwa masalah Putung rokok tidak sesederhana itu,sya merasa tercerahkan karna bisa saja merusak lingkungan
928	0	2	5	1	2	5	4	4	4	4	4	4	2	2			1	1	1	2	2	1	30	-1	1	4	2	3	jangan mau
929	0	2	6	3	4	5	4	4	4	4	3	4	1	1			2	1	1	1	1	1	25	-1	1	4	3		Itu Bagus
930	0	2	6	1	4	5	3	4	5	5	4	5	1	1			2	2	2	2	1	3	24	-1	1	4	3		Kelola secara pribadi tanpa ada campur tangan pemerintah, ujung2nya di korupsi
931	0	2	5	3	4	5	4	4	4	5	4	4	3	2			2	1	1	2	1	1	32	-1	7	6	3		Inovasi yang bagus untuk melestarikan lingkungan
932	0	2	10	2	4	4	3	3	3	4	4	4	2	2			1	1	1	1	1	1	41	1	9	5	1	3	pertanggungjawaban akan limbah rokok
933	0	2	7	1	2	4	2	4	4	4	2	4	2	2			3	2	2	2	1	2	23	-1	1	4	3		limbah kok di deposit
934	0	2	7	3	4	3	3	3	3	3	2	4	2	2			2	2	2	2	1	2	28	-1	2	4	3		Bijak
935	0	2	2	4	4	4	2	3	4	4	4	4	3	3			2	2	2	2	2	2	25	1	3	4	2	1	Mendapat pengembalian 100 % dari harga deposit dengan waktu yang cepat
936	0	2	3	1	4	5	4	4	5	5	5	5	1	1			1	2	2	2	2	2	24	-1	1	4	3		Setuju
937	0	2	12	2	4	4	2	4	3	4	2	5	1	1			2	1	2	1	2	1	25	-1	1	5	1	2	Baik untuk membantu mengurangi sampah puntung rokok.
938	0	2	12	1	4	3	3	3	3	3	3	4	3	3			3	2	2	3	3	3	27	-1	4	4	3		Tidak ada, saya hanya membeli rokok jika saya memiliki uang
939	0	2	12	5	4	4	3	2	2	4	4	4	4	2			1	2	2	2	1	3	26	-1	1	4	3		600/bungkus. Presentasi. 30 menit
940	0	2	4	1	4	5	3	5	4	4	3	4	2	1			2	1	1	1	1	1	26	-1	8	4	2	2	Menarik
941	0	2	57	2	4	5	5	5	5	5	1	5	1	1			2	1	1	1	2	1	28	-1	1	4	2	1	Agar sampah Putung rokok berkurang di dunia
942	0	2	16	1	3	4	3	3	3	4	4	4	3	2			2	2	2	2	2	2	64	-1	1	5	3		Bagus
943	0	2	7	3	3	3	5	4	4	5	3	5	4	4			2	2	1	1	1	2	25	-1	8	6	2	1	saya suka sih dengan ide itu
944	0	2	3	2	5	5	5	5	5	5	5	5	1	1			2	1	1	1	1	1	25	-1	7	6	1	2	Kesadaran Lingkungan
945	0	2	16	1	4	1	2	4	4	1	2	5	1	1			1	2	1	2	1	1	23	-1	1	4	3		lebih baik membuang ke tempat sampah,daripada membuang putung rokok di tanah atau jalan raya
946	0	2	2	2	4	3	3	4	3	2	2	5	1	1			2	2	2	2	1	1	35	-1	9	6	3		sulit terlaksana apalagi kalau pemerintah yang pegang
947	0	2	10	5	5	5	5	5	5	5	5	4	5	4			1	2	2	2	1	2	26	-1	9	4	1	1	sangat baik dan bagus
948	0	2	12	4	4	5	4	5	4	5	5	4	5	5			1	1	1	2	2	1	25	-1	9	4	1	1	Sangat menarik dan cocok
949	0	2	12	2	4	4	4	4	3	4	3	4	1	1			2	1	1	3	2	3	25	-1	2	4	3		Saya sangat setuju tentang sistem deposit untuk puntung rokok, karena menimbulkan dampak positif bagi lingkungan.
950	0	2	5	1	4	5	4	4	4	4	3	4	2	2			2	2	2	1	2	1	21	-1	1	4	2	1	Tidak tahu
951	0	2	20	3	3	5	4	5	4	4	4	4	2	1			1	2	1	1	1	1	24	-1	2	4	1	1	Buanglah puntung rokok pada tempat yang disediakan
952	0	2	20	4	4	4	4	4	4	4	4	4	1	1			3	3	3	3	3	3	26	-1	1	4	3		Tidak ada
953	0	2	6	4	4	4	3	4	4	4	2	4	4	4			1	2	1	1	1	2	25	-1	2	4	3		Tolong buang lah putung rokok pada tempatnya agar tidak merusak lingkungan sekitar nya
954	0	2	24	3	4	1	4	4	1	4	3	4	2	2			1	2	2	2	2	2	28	-1	1	4	3		Sangat bermanfaat dan membantu untuk para perokok dalam mengurai puntung rokok
955	0	2	6	3	4	5	5	5	5	5	1	5	1	5			3	3	3	1	1	1	24	-1	1	4	2	3	Hal yang menarik
956	0	2	6	1	4	4	3	3	4	4	4	4	2	2			2	2	2	2	1	2	22	-1	1	2	3		Merokok Berbahaya, Setidaknya Bagi Perokok Untuk Tidak Membuang Puntung Roko Sembarangan.
957	0	2	6	2	2	3	2	2	2	2	4	4	4	3			1	1	1	2	2	1	25	-1	5	4	3		Selagi tidak merugikan biarkan saja
958	0	2	20	3	4	3	4	3	4	4	2	4	2	1			2	1	2	2	1	2	26	-1	2	4	1	2	pengembalian puntung rokok adalah setidaknya jarak tempat pengumpulan dekat dari konsumen
959	0	2	3	3	4	5	2	2	3	3	2	4	3	2			2	2	2	2	2	2	43	-1	6	5	3		Deposit puntung rokok sangat sulit dijalankan karena akan menaikkan harga rokok tersebut meskipun nantinya deposit akan dikembalikan ke pembeli. Harusnya masyarakat sadar membuang puntung rokok pada tempatnya, dan pemerintah bisa menetapkan peraturan denda pembuangan puntung rokok jika dibuang sembarangan. Cara ini lebih efektif daripada deposit.
960	0	2	30	4	5	5	5	5	5	5	5	5	1	1			2	1	2	1	1	2	31	-1	9	4	1	2	Sistem deposit puntung rokok sangat baik
961	0	2	20	2	4	5	3	3	3	2	2	4	2	4			2	1	2	1	2	2	34	-1	7	6	2	1	Menghemat pengeluaran dan memitigasi dampak negatif puntung rokok untuk lingkungan
962	0	2	12	3	4	5	4	4	4	4	4	4	2	2			2	1	1	2	1	1	40	-1	8	5	2	3	Patut dicoba
963	0	2	4	2	4	5	4	4	4	4	3	4	2	1			2	1	1	2	1	1	47	-1	7	5	1	2	Betapa ruginya lingkungan akibat dari puntung rokok maka diberikan sistem pencegahan dengan sistem deposit
964	0	2	3	2	4	3	2	2	2	2	3	4	4	2			3	3	1	2	1	2	31	-1	1	4	3		Kurang setuju
965	0	2	16	2	4	5	5	5	5	5	2	4	2	2			2	1	1	1	2	1	45	-1	9	4	1	2	tidak buang puntung rokok sembarangan lagi
966	0	2	16	2	4	5	3	4	4	4	3	4	1	1			1	2	2	1	2	1	32	-1	9	5	3		Sangat baik, tetapi harus jelas dan transparan soal pengelolaan uang nya
967	0	2	20	2	4	5	4	4	3	3	4	2	4	3			2	1	2	2	1	3	41	-1	9	6	2	3	System deposit sebenarnya adalah ide yg bagus, produsen rokok jgn tinggal dism saja menikmati keuntungan dr rokok tanggung jawab sosial produsen pemerintah hanya sebagai pelaksana dan pengelolaan dan pengawas saja
968	0	2	10	4	5	5	5	5	5	5	1	5	1	1			2	3	3	2	1	3	35	-1	3	6	2	3	Sistem deposit puntung rokok sangat menarik untuk diterapkan
969	0	2	20	1	4	5	5	4	4	5	4	4	2	1			2	1	1	1	1	1	47	-1	6	6	3		Sistem pengelolaan Putung rokok yang efektif
970	0	2	11	4	5	5	4	4	4	5	4	5	4	2			1	2	2	2	1	2	36	-1	7	6	3		Bagus, informatif, dan dapat memberikan kesadaran penuh betapa pentingnya lingkungan sekitar kita, akibat pembuangan Putung rokok yang sembarangan. Mulai sekarang saya akan mengurangi konsumsi merokok saya dan akan membuang Putung rokok pada tempatnya yang aman setelah merokok. Terimakasih ya
971	0	2	12	3	4	4	3	3	4	4	2	4	3	4			2	1	2	3	3	1	35	-1	1	6	2	1	Paling tidak untuk meminimalkan limbah
972	0	2	3	1	4	4	4	4	4	4	4	4	2	2			1	1	2	2	2	2	46	-1	9	6	1	2	Puntung rokok dapat didaur ulang dan sebagai limbah berbahaya dan beracun
973	0	2	8	3	4	4	2	3	4	4	4	3	3	2			2	1	1	2	3	1	37	-1	9	6	1	2	Inovatif dan boleh dicoba, semoga ada respon positif
974	0	2	20	3	4	4	4	4	4	4	2	4	2	2			1	2	2	1	1	1	40	-1	6	6	3		dapat menjadi alternatif bagus yang berguna
975	0	2	12	4	4	4	3	4	4	4	2	3	4	3			1	2	2	1	2	1	47	-1	1	4	2	2	Mengenai harga dari keuntungan maupun dampaknya dilingkungan sekitar
976	0	2	36	2	4	4	4	4	4	4	4	4	2	2			1	1	1	1	2	2	46	-1	3	4	3		Deposit yang di dapat oleh pemerintah. Pasti akan di gunakan buat kesejahteraan rakyat itu sendiri
977	0	2	6	3	4	5	5	4	5	5	5	4	2	1			1	2	1	1	2	2	48	-1	2	4	2	1	Ide brilian untuk mengurangi dampak lingkungan dengan cara sistematis
978	0	2	5	1	4	5	3	4	4	5	4	3	2	2			2	1	2	1	2	2	41	-1	5	6	2	1	Ramah lingkungan
979	0	2	10	2	3	4	3	3	4	4	4	4	2	2			1	1	1	3	3	3	40	-1	1	4	3		Saya kurang memahami
980	0	2	16	3	2	4	4	4	4	4	3	4	2	2			3	1	1	1	1	1	41	-1	2	6	3		Sistem ini tentunya akan menaikan harga rokok tetapi nantinya akan ada perbaikan lingkungan sehingga perlu ada sosialisasi tentangembuang puntung rokok pada komsumen rokok
981	0	2	8	1	4	5	3	3	3	3	2	4	2	2			1	2	2	2	2	2	40	-1	3	4	3		Dampak nya untuk menambah pemasukan negara serta menekan jumlah perokok agar mengurangi setiap rokok yg akan di hisap.
982	0	2	6	1	4	5	5	4	2	1	2	5	4	2			2	2	2	2	2	2	47	-1	1	4	2	2	Merepotkan. Tapi harus dimulai
983	0	2	7	2	4	4	4	4	4	5	4	4	3	2			1	2	2	2	2	2	45	-1	1	4	3		Sangat setuju dengan adanya siistem deposit untuk puntung rokok
984	0	2	8	2	3	1	3	3	3	3	3	3	3	3			2	2	2	2	2	2	43	-1	1	4	2	2	Netral
985	0	2	12	3	4	5	2	2	4	4	4	2	4	4			1	1	1	1	1	1	42	-1	1	4	3		Mind blowing
986	0	2	20	2	4	5	5	4	5	5	3	5	2	2			3	1	1	2	1	2	49	-1	1	4	3		Harus saling menguntungkan
987	0	2	20	3	2	4	3	2	4	3	3	3	3	3			2	1	2	1	1	1	46	-1	1	4	3		Masalahnya bukan puntung rokok saja
988	0	2	10	2	4	4	4	3	4	4	4	5	1	1			1	1	2	1	1	1	43	-1	6	6	2	1	Perawatan yang bertujuan sangat baik untuk kedisiplinan
989	0	2	6	2	4	5	5	5	4	5	2	5	1	1			1	2	2	2	1	2	41	-1	9	6	1	1	deposit puntung rokok dapat membantu banyak dalam menjaga lingkungan
990	0	2	12	1	3	4	3	3	2	1	3	4	3	2			2	1	2	2	2	2	45	-1	1	6	3		Harus dibuang di tempat sampah
991	0	2	12	2	4	5	3	3	4	4	3	4	2	2			2	1	1	1	2	1	24	-1	2	4	2	1	setuju
992	0	2	6	2	4	5	4	4	4	5	4	5	3	3			2	1	1	1	1	1	34	-1	7	6	3		deposit puntung rokok sangat baik untuk membantu pelestarian lingkungan
993	0	2	15	3	5	4	4	4	3	3	4	3	2	1			1	1	1	1	1	2	26	-1	1	5	3		membantu perusahaan untuk menyadarkan kepada perokok bahwa puntung rokok termasuk menambah biaya serta merusak lingkungan
994	0	2	3	3	4	4	4	4	4	4	1	5	5	5			2	2	1	2	1	1	30	-1	4	5	3		Dengan di adakannya sistem deposit untuk puntung rokok kita bisa mengurangi agak tidak membuang limbah puntung rokok tersebut dengan sembarangan
995	0	2	3	3	4	4	4	3	4	4	3	4	3	3			2	2	2	2	1	2	47	-1	2	6	1	2	Dapat mangurangi dampak negatif puntung rokok terhadap lingkungan dan mengurangi dampak negatif kesehatan pada diri perokok dengan cara mengurangi merokok
996	0	2	12	2	4	5	4	4	5	4	3	5	1	1			2	1	1	1	2	2	30	-1	2	6	1	2	Sistem deposit untuk puntung rokok mengingatkan saya pada upaya untuk mengurangi pencemaran lingkungan. Saya membayangkan adanya wadah khusus di tempat-tempat umum, di mana orang dapat mengembalikan puntung rokok yang sudah digunakan dan menerima imbalan tertentu sebagai insentif. Sistem ini bisa mendorong perilaku bertanggung jawab dalam membuang sampah, serta mendorong daur ulang puntung rokok …
997	0	2	12	3	3	4	3	4	4	3	3	3	4	2			1	1	1	1	1	1	30	-1	1	4	1	1	lebih bagus
998	0	2	24	2	4	5	5	5	5	5	5	5	1	1			1	2	2	2	2	2	40	-1	9	6	3		Menjadi lebih terurai dan bermanfaat
999	0	2	5	2	3	3	4	3	4	4	4	4	3	3			1	2	1	2	2	2	35	-1	5	6	1	3	Mungkin itu sedikit mengurangi dampak puntung rokok,dan juga ada manfaatnya
1000	0	2	3	3	4	5	5	5	3	4	4	3	2	2			2	1	2	2	1	1	32	-1	8	6	1	3	ide yang cemerlang, bisa menumbuhkan kemauan untuk tidak membuang putung rokok sembarangan
1001	1	1	5	2	4	5	3	4	5	4	3	3	3	3			2	2	2	2	2	1	31	1	9	6	2	2	Jika berkurang perokok mungkin resiko terhadap lingkungan akan berkurang
1002	1	1	9	3	5	5	2	3	2	3	3	4	2	3			3	1	2	2	1	2	28	-1	1	4	3		Saya rasa sistem deposit untuk patung rokok sangat layak di terapkan. Mengingat banyak sekali konsumen yang membuang patung rokok sembarangan sehingga dengan adanya sistem deposit ini konsumen akan mikir kembali dan akan di kenakan biaya.serta mengembalikan patung rokok ke pengumpulan yang telah di sediakan.
1003	1	1	5	1	3	5	2	2	2	4	2	5	2	2			1	1	2	1	1	2	30	-1	8	6	2	1	sistemnya dan tujuannya baik, semoga dapat perjalan dengan lancar dan tidak dipersulit saat mengambil uang depositnya
1004	1	1	6	3	4	5	4	5	4	5	5	4	5	4			1	2	1	2	1	2	25	1	6	4	1	2	Sangat berguna dan bermanfaat
1005	1	1	16	3	4	5	5	4	4	4	1	5	1	1			1	1	1	1	1	2	44	-1	9	6	2	2	Mengurangi jumlah puntung rokok yang dibuang sembarangan
1006	1	1	10	2	2	4	5	4	4	5	4	4	5	4			2	2	2	1	2	2	30	-1	6	6	1	3	Menukarkan dengan voucher belanja
1007	1	1	12	3	4	5	5	5	5	5	4	5	3	3			1	2	2	1	1	2	32	-1	8	4	1	2	Pengembalian dana
1008	1	1	12	3	4	4	4	3	4	3	3	3	3	3			1	1	1	2	2	1	43	-1	1	4	3		Harus adil
1009	1	1	11	3	5	5	5	5	5	5	5	5	5	5			1	1	1	1	1	1	30	-1	9	6	1	1	sangat jenius
1010	1	1	12	3	3	3	4	4	4	4	3	4	4	2			2	2	2	2	2	2	28	-1	2	4	3		Bagus
1011	1	1	2	3	4	5	4	4	4	4	4	4	2	2			2	1	2	2	2	1	32	1	9	6	2	1	Sangat baik untuk menjaga lingkungan
1012	1	1	10	2	4	4	3	3	4	4	4	3	3	4			1	2	1	2	1	2	25	1	8	4	3		Menurut saya deposit rokok itu penting ya bagi kita karena dapat menjaga kebersihan dan kesehatan tubuh kita dari limbah kotor seperti Putung rokok yang dibuang sembarangan.
1013	1	1	4	3	4	4	3	4	4	4	3	4	3	2			1	1	2	2	2	1	33	1	6	6	2	1	Dapat mengurangi dampak dari buang puntung rokok sembarangan
1014	1	1	12	2	4	4	4	4	4	4	3	4	2	1			2	1	1	2	1	1	40	-1	2	4	2	2	positif
1015	1	1	9	4	5	5	4	4	4	4	4	5	1	1			2	3	2	1	2	1	30	-1	8	6	1	2	Tidak ada hal baik yg kita daaptkan ketika merokok sebaiknya mengurangi pemakaian konsumsi rokok demi kesehatan dan keselamatan alam
1016	1	1	4	2	4	4	4	4	5	4	2	4	1	1			1	1	1	2	2	1	34	-1	9	6	2	1	Deposit roko membantunmengueangi sampah
1017	1	1	12	3	4	5	5	5	5	5	3	5	2	2			1	1	1	1	1	1	42	-1	9	6	3		Puntung Rokok Seharusnya Bisa di Daur Ulang
1018	1	1	12	3	4	4	3	5	5	4	3	4	2	1			2	2	2	1	2	2	35	1	9	5	2	1	Saya rasa ini bagus juga untuk mengurangi dalam mengurai sampah,dan para perokok pun tidak merasa bersalah dengan merokok sepanjang hari
1019	1	1	16	3	4	4	4	4	4	4	2	4	2	2			2	2	1	2	3	2	54	-1	5	4	3		Agar produsen rokon tidak hanya memikirkan keuntungan saja , akan tetapi harus peduli dengan lingkungan dan konsumen
1020	1	1	7	3	5	5	4	4	5	5	2	5	2	1			1	1	2	3	2	1	32	-1	2	6	1	2	Ini adalah program yang sangat menarik bagi orang-orang atau masyarakat yang merokok agar bisa mengurangi tindakan merusak lingkungan. Program ini dapat mendukung menjaga lingkungan jadi lebih baik. Selain baik untuk menjaga lingkungan program ini juga menguntungkan bagi setiap individu yang merokok karena deposit yang dikeluarkan dapat di ambil kembali sepenuhnya atau sebagian sehingga akan menu…
1021	1	1	1	1	1	5	5	5	5	5	5	5	3	3			1	3	3	3	3	3	28	-1	2	5	3		Apapun skenario nya, saya lebih sepakat untuk kesadaran diri berhenti merokok.
1022	1	1	16	4	5	5	5	5	5	5	3	5	3	1			1	2	2	1	2	1	45	-1	1	5	2	1	Berjelanjutan
1023	1	1	8	3	5	5	4	3	4	5	3	3	4	4			1	2	2	2	2	1	33	-1	7	6	1	1	Deposit bagi Rokok cukup Menguntungkan dan juga dapat mengurangi dampak pencemaran lingkungan akibat puntung rokok
1024	1	1	2	2	4	5	5	5	5	5	5	5	1	1			1	3	3	3	3	3	21	-1	1	3	3		Mencoba menangulangi puntung rokok dengan membuat aturan yang membuat para pwmbuang puntung rokok jera
1025	1	1	5	1	4	4	4	4	4	4	2	4	1	1			1	1	2	1	2	1	27	-1	9	6	3		Dapat mengurangi sampah puntung rokok
1026	1	1	8	1	4	4	4	4	4	5	2	5	1	1			1	1	2	2	2	1	29	-1	2	6	1	2	Sangat bagus untuk mengurangi sampah puntung rokok.
1027	1	1	6	1	4	5	3	3	2	4	2	5	2	1			2	1	1	2	2	1	21	-1	1	4	3		Sistem deposit untuk puntung rokok merupakan konsep pengembalian dana untuk mengurangi limbah dan mendorong kesadaran lingkungan. Pengguna membeli rokok dengan harga yang sudah termasuk biaya deposit, kemudian mengembalikan puntung rokok ke tempat yang ditentukan untuk menerima uang kembali atau voucher. Sistem ini melibatkan kerjasama antara pemerintah, industri rokok dan masyarakat, serta diduk…
1028	1	1	6	2	4	5	5	5	5	5	2	5	1	1			1	2	2	1	2	1	29	-1	9	6	2	1	Langkah yang konkret dan solutif dalam mengurangi limbah dilingkungan
1029	1	1	5	2	4	4	4	4	4	3	4	4	2	2			1	1	2	1	2	1	29	-1	6	6	2	2	Secara jelas jika semua sadar pentingnya lingkungan semua orang akan melakukan deposit puntung rokok dan lingkungan kembali sehat
1030	1	1	12	4	3	5	4	4	4	4	3	5	2	3			1	2	3	1	2	1	30	-1	2	6	3		netral ikuti aturan pemerintah
1031	1	1	2	2	5	4	3	2	3	5	3	5	2	1			3	2	2	1	3	2	23	-1	1	4	3		Sistem ini mungkin menguntungkan bagi pihak produsen karena adapun konsumen yang sebagian dirugikan yang disebabkan oleh konsumsi yang berlebihan.
1032	1	1	3	2	4	4	4	4	4	4	2	4	2	2			1	1	1	2	1	2	24	-1	1	4	3		Perlu untuk menghindari pencemaran lingkungan
1033	1	1	10	2	4	5	5	4	4	3	3	4	2	2			2	1	2	2	1	2	38	-1	4	4	3		Untuk mengurangi limbah dari puntung rokok itu sendiri,sehingga lebih ramah lingkungan
1034	1	1	3	2	4	4	4	4	4	5	3	4	2	1			3	1	2	2	2	3	21	-1	1	4	3		Sangat mendukung
1035	1	1	4	3	5	4	3	3	4	3	3	4	2	2			1	2	1	2	2	2	25	-1	1	4	2	1	Sebuah reward untuk para perokok yang mau men-deposit puntung rokok kedalam sebuah alat/mesin yang kemudian memberikan sejumlah uang tunai
1036	1	1	2	1	4	4	4	3	5	5	2	4	2	4			2	2	1	2	2	2	28	-1	1	6	2	2	sistem deposit rokok bisa membantu dampak puntung rokok pada lingkungan
1037	1	1	12	3	5	5	5	5	5	5	1	5	1	1			1	2	2	1	2	1	28	-1	9	4	1	2	Mengumpulkan puntung rokok untuk di daur ulang kembali , kumpulkan sebanyak banyak nya dan kasih ke pengepul kita dapat imbalan
1038	1	1	11	3	3	5	3	4	5	5	5	4	1	1			1	1	1	1	1	1	28	-1	4	6	3		Sebuah langkah yang sangat inovatif
1039	1	1	12	1	3	4	3	3	3	3	3	3	3	3			1	1	1	1	1	1	25	-1	1	4	3		Koperatif
1040	1	1	1	3	4	4	3	4	4	4	4	3	4	3			2	2	3	1	1	2	25	-1	1	6	3		Suatu kebijakan
1041	1	1	12	2	4	4	4	4	3	3	3	4	3	2			1	1	1	1	1	1	29	-1	6	6	1	1	Untuk mengurangi limbah puntungq roko di masyarakat
1042	1	1	10	3	4	4	3	4	3	4	4	4	3	2			1	3	1	1	2	2	21	-1	3	4	3		Keberlanjutan: Sistem ini dapat mendukung upaya pelestarian lingkungan. Kesadaran: Meningkatkan kepedulian masyarakat terhadap masalah sampah puntung rokok. Inovasi: Solusi kreatif untuk mengelola limbah kecil tetapi berdampak besar. Insentif: Sistem ini dapat mendorong orang untuk lebih bertanggung jawab melalui imbalan. Kebersihan: Mengurangi sampah di ruang publik, seperti jalanan dan taman. P…
1043	1	1	1	1	4	5	4	4	5	5	3	5	1	1			1	1	2	2	2	1	23	-1	1	5	2	2	Mungkin pemerintah bisa membuat tempat pengelolaan limbah khususnya puntung rokok
1044	1	1	12	4	5	5	3	3	3	3	4	2	4	4			1	1	2	2	2	1	32	-1	9	6	1	1	Wacana ini akan sangat jelas mendapatkan respon yang bagus oleh para perokok
1045	1	1	8	4	4	4	4	4	4	4	5	3	4	3			2	1	1	1	1	2	28	-1	6	4	1	2	menguntungkan 50%
1046	1	1	1	3	5	4	4	4	5	5	3	4	2	2			2	1	1	2	1	3	22	-1	1	6	3		baiknya di kelola oleh pemerintah
1047	1	1	6	2	4	5	3	5	5	5	3	5	1	1			2	2	2	1	1	2	25	-1	1	4	1	1	In my opinion, deposits are very necessary to reduce the quantity of cigarette butts on the streets.
1048	1	1	10	3	5	5	3	3	4	3	3	4	2	2			1	1	1	1	1	2	39	-1	8	6	2	1	Cukup masuk akal hanya perlu sosialisasi lebih detail
1049	1	1	12	2	4	5	5	4	4	5	2	4	1	1			1	1	2	2	2	1	25	-1	4	5	1	2	Deposit puntung roko sangat menguntungkan bagi konsumen, selain menjaga lingkungan juga mendapatkan profit
1050	1	1	16	2	4	4	3	3	2	4	3	2	2	3			1	1	1	1	1	1	39	-1	2	4	3		Saling menguntungkan antara pengguna dan pemerintah
1051	1	1	8	3	4	4	4	4	4	4	4	4	3	3			2	2	2	1	2	1	40	-1	4	5	3		Harus di sesuaikan lagi
1052	1	1	3	3	4	3	3	3	3	3	3	3	3	3			2	2	1	2	2	2	57	-1	1	4	2	2	Meningkatkan pendapatan
1053	1	1	10	2	2	5	4	4	4	4	3	4	2	4			2	1	2	2	2	2	32	-1	5	6	3		Alangkah bagusnya Jika sampah/limbah yang di hasilkan harian bisa medatangkan keuntungan yg mana keuntungan tersebut digunakan utk pembangunan lingkungan
1054	1	1	12	3	4	4	5	4	4	4	1	4	1	1			1	1	1	1	1	2	44	-1	9	6	3		sangat menarik untuk mengurangi limbah puntung rokok demi menjaga ekosistem dan penanggulangan pencemaran akibat puntng rokok
1055	1	1	8	1	4	5	4	5	5	5	5	4	5	5			1	1	1	1	1	2	46	-1	8	4	1	2	sistem deposit puntung rokok tujuannya tuk mendisiplinkan masyarakat yang merokok agar tidak sembarangan buang puntung rokok
1056	1	1	1	1	4	4	4	4	4	4	3	3	3	3			1	1	1	1	1	1	57	-1	9	6	3		kurangi merokok
1057	1	1	12	2	4	4	4	4	4	4	2	4	2	2			1	2	2	2	2	2	55	-1	9	6	1	3	Sebagai dispensasi biaya penanggulangan bahaya kesehatan dan lingkungan hidup.
1058	1	1	8	3	4	3	4	2	2	2	4	5	5	2			1	2	1	2	2	1	30	-1	1	4	2	1	Sangat setuju dengan hal itu untuk lingkungan lebih baik lagi dan tidak menimbulkan masalah lingkungan yg lebih parah lagi.
1059	1	1	4	3	4	4	4	3	3	4	1	3	3	3			1	2	1	2	1	3	28	-1	1	4	2	1	Mungkin ada upaya lainnya
1060	1	1	16	3	4	4	4	4	4	4	4	4	2	3			1	1	1	1	1	1	52	-1	9	6	2	1	Mengurangi dampak lingkungan
1061	1	1	4	5	5	5	5	5	5	5	5	5	1	1			2	1	1	2	1	2	34	-1	2	4	3		Jika memang itu diterapkan mungkin pertama memang sulit di kerjakan,tapi untuk berkelanjutan akan ada hasil yang baik
1062	1	1	16	4	5	5	5	5	5	5	2	5	1	1			2	1	1	1	1	2	62	-1	2	4	3		Untuk kepastian kelestarian lingkungan
1063	1	1	16	2	4	4	4	4	4	4	5	4	2	1			1	1	1	1	1	1	48	-1	7	6	3		mengenai sistem deposit itu untuk mendanai keperluan lingkungan hidup
1064	1	1	2	2	4	4	3	3	4	4	4	4	3	2			1	2	1	1	2	1	34	-1	2	6	1	2	Sangat bagus
1065	1	1	12	2	4	5	4	4	4	4	4	5	3	2			1	2	2	2	2	1	33	-1	9	6	1	3	Sangat menarik
1066	1	1	16	1	4	5	5	5	1	5	5	4	2	2			1	3	2	1	2	3	49	-1	1	2	3		Yang jelas rokok tidak baik untuk kesehatan.
1067	1	1	12	4	5	5	4	3	4	4	2	4	2	2			2	2	2	1	2	2	32	-1	4	6	1	1	Deposit membuat kita berfikir untuk keberlangsungan lingkungan sekitar yang lebih baik
1068	1	1	6	3	4	4	3	3	4	3	3	4	2	3			1	1	2	1	1	2	26	-1	8	5	2	1	Semakin banyak putung rokok semakin banyak uang yg keluar
1069	1	1	5	3	4	5	4	4	4	5	3	4	2	2			2	1	1	2	2	1	28	-1	3	6	2	1	Untuk mengurangi ketergantungan merokok aktif
1070	1	1	6	2	3	4	2	4	4	5	2	4	2	2			3	3	2	1	3	1	24	-1	1	6	3		Harap jangan membuang puntung rokok sembarangan, wajib dikembalikan.
1071	1	1	16	3	4	4	4	4	4	4	4	5	2	2			2	2	2	2	2	2	44	-1	1	4	3		Sistem Putung rokok harus di persediakan tempat khusus dan Putung rokok menjadi limbah yang akan bisa di olah kembali
1072	1	1	6	2	4	5	4	4	5	3	3	3	2	1			2	2	1	1	1	2	27	-1	7	5	2	1	Cukup baik untuk mengurangi sampah puntung rokok
1073	1	1	2	3	4	5	4	4	4	4	3	4	3	2			2	1	2	1	2	1	23	-1	1	4	1	2	Sistem deposit tersebut menurut saya sangat baik bagi lingkungan, dan saya lebih cenderung memilih jarak terdekat untuk mengheamt waktu
1074	1	1	3	1	4	4	2	2	4	4	5	5	5	5			2	3	1	1	2	1	25	-1	3	6	1	3	Harus direalisasikan
1075	1	1	10	3	4	4	4	4	4	4	3	4	2	2			2	2	2	2	2	1	24	-1	7	8	2	1	Sangat memperhatikan lingkungan
1076	1	1	12	3	4	4	4	3	3	3	3	3	3	3			2	2	2	2	1	2	23	-1	1	4	3		Sistem deposit untuk puntung rokok sangat bagus
1077	1	1	8	2	4	5	4	4	4	5	3	4	3	2			1	2	2	1	2	2	31	-1	9	5	1	1	Inovasi sangat bagus untuk mengurangi dampak lingkungan dari akibat puntung rokok
1078	1	1	2	1	5	5	5	5	5	5	5	5	1	1			2	1	1	2	3	3	36	-1	1	4	3		Menurut saya sih sangat bagus dengan adanya sistem deposit ini, perokok menjadi disiplin dan juga masih bisa memikirkan keuntungannya dari disiplin tersebut dengan dikembalikannya 50% uang deposit tersebut jadi selain bermanfaat untuk bumi, bermanfaat jadi diri mereka sendiri (perokok).
1079	1	1	3	3	4	5	4	5	5	5	3	5	1	1			2	1	2	2	1	1	26	-1	1	5	3		dapat mengatasi permasalahan yang di timbulkan oleh puntung rokok, dan membantu menjaga lingkungan
1080	1	1	5	3	4	4	4	4	4	4	3	4	2	2			1	2	2	2	1	2	23	-1	2	6	3		Bagus bagus aja sih
1081	1	1	4	3	4	4	4	4	4	5	3	4	2	2			2	1	1	2	2	1	31	-1	9	6	3		Patut dicoba dan di terapkan
1082	1	1	3	1	4	4	4	3	5	2	2	5	1	1			1	2	3	1	1	2	25	-1	5	5	2	1	Menurut saya itu adalah ide yang bagus di zaman sekarang
1083	1	1	8	3	3	4	4	5	5	3	3	5	5	3			1	2	1	1	1	2	24	-1	1	6	3		Sistem deposit untuk mengurangi sampah akibat rokok saya rasa akan cukup berpengaruh. Mengingat jika depost tidak diambil oleh perokok, maka uang dimanfaatkan untuk mengelola sampah yang diakibatkan oleh perokok. Saya rasa ini ada solusi inovatif yang perlu diperbanyak di setiap tempat.
1084	1	1	15	3	4	4	2	3	2	4	4	2	2	2			1	1	1	2	2	1	28	-1	1	5	1	3	mendorong konsumen menjaga kebersihan dan mengurangi polusi dan sampah di tempat umum, sekaligus meningkatkan kesadaran dan bahaya dari puntung rokok yang dibuang sembarangan
1085	1	1	10	3	3	5	4	4	4	5	3	5	1	1			3	2	2	3	2	3	31	-1	9	4	2	2	Perusahaan harus bertanggung jawab terhadap keberlangsungan lingkungan hidup
1086	1	1	11	3	4	5	4	3	4	4	2	5	1	1			2	2	2	3	1	1	27	-1	9	6	2	2	sangat bermanfaat untuk menjaga alam agar lebih baik lagi kedepannya
1087	1	1	3	4	5	3	3	4	4	4	4	4	2	3			1	2	2	1	1	1	22	-1	1	4	3		Sistem yang menarik dan dapat membantu pengurangan limbah puntung rokok, namun sepertinya aplikasinya sangat susah dan tidak akan berdampak pada masyarakat.
1088	1	1	16	4	4	1	4	4	4	4	2	3	3	3			1	2	2	1	1	2	54	-1	4	6	2	1	Sebagai tanggung jawab terhadap lingkungan agar tidak merusaknya.
1089	1	1	10	3	3	4	4	4	3	4	4	3	4	4			1	1	2	1	2	1	57	-1	4	6	3		deposit roko merupakan program bagus untuk lingkungan hidup. hal ini untuk menjaga tidak sembarangan membuang puntung roko. disamping itu mahluk hidup dan alam terjaga kelestarian yang sudah barang tentu berrmamfaat bagi umat manusia.
1090	1	1	16	2	4	5	4	4	4	4	3	4	2	2			1	1	2	2	2	2	54	-1	1	1	3		Efisien
1091	1	1	12	1	4	4	2	1	4	4	3	4	2	1			1	1	1	3	1	2	48	-1	2	6	3		untuk menjaga lingkungan dan karena ketergantungan akan nikotin perlu diperhatikan lingkungan dengan itu boleh kita menjaganya dengan menaruh deposit. dan tidak memberatkan lagi perokok dengan beban uang karena rokok sendiri juga sudah mahal. terimakasih.
1092	1	1	8	3	5	5	4	5	5	5	3	5	1	1			1	2	2	1	2	1	43	-1	9	6	2	2	Keberlanjutan
1093	1	1	9	3	3	4	2	4	3	4	4	3	4	2			1	1	1	1	2	1	62	-1	4	6	3		Bagus. Harus dibuat system pengumpulan deposit dan pengembaliannya agar bisa berjalan efektif.
1094	1	1	7	3	4	4	3	4	3	4	2	5	2	2			3	3	2	1	2	1	41	-1	4	6	3		Deposit untuk puntung rokok akan menghasilkan lingkungan yang bersih dan aman bagi kehidupan
1095	1	1	6	3	4	4	4	2	4	4	3	4	2	2			1	1	2	2	2	1	42	-1	1	5	3		Andai kebijakan ini diterapkan saya mungkin akan mencoba nya
1096	1	1	12	2	4	5	4	4	4	5	1	5	1	1			3	3	3	3	3	3	44	-1	7	6	2	2	sistem deposit puntung rokok seharusnya pihak produsen lebih besar di banding pemerintah
1097	1	1	16	2	3	5	4	4	4	4	3	3	3	3			1	1	2	2	1	1	50	-1	1	5	3		Program yang bagus, semoga bukan wacana saja. Tapi diimplikasikan dalam program kerja
1098	1	1	16	3	4	3	4	3	4	4	4	3	3	3			2	2	2	1	1	1	55	-1	2	3	1	2	Deposit untuk puntung rokok demi bermanfaat bagi ekosistem alam (tanah,air dan udara)/lingkungan.
1099	1	1	16	3	4	5	4	3	4	2	4	3	4	3			1	2	2	1	3	2	22	-1	3	6	3		Terlihat menjanjikan untuk lingkungan dan membuat para perokok lebih sadar.
1100	1	1	16	3	4	5	4	4	4	4	1	5	1	1			1	1	1	1	1	1	52	-1	6	6	2	2	Sangat membantu menyelamatkan lingkungan sekitarnya
1101	1	1	16	4	4	5	4	4	4	4	5	3	3	3			1	1	1	2	2	1	53	-1	6	6	1	2	Sangat baik
1102	1	1	16	1	4	4	4	4	4	5	4	2	2	2			1	1	2	2	2	1	51	-1	9	6	3		Harus tersalurkan langsung
1103	1	1	16	4	4	4	4	4	4	4	4	4	2	2			1	1	2	1	2	1	59	-1	9	6	2	3	Adil dan bertanggung jawab
1104	1	1	16	3	4	4	4	4	4	5	4	5	2	1			1	2	3	2	3	3	31	-1	8	6	2	1	Tidak suka
1105	1	1	16	3	3	5	5	5	5	5	3	5	3	3			2	2	2	2	2	2	39	-1	5	4	3		Dengan pengelolaan dari pemerintah yang efisien dapat menanggulangi setidak nya permasalahan tentang puntung rokok yang dapat mencemari lingkungan
1106	1	1	16	3	4	3	3	4	4	3	1	4	1	4			1	1	2	2	2	2	38	-1	8	6	2	1	Artinya puntung rokok yg dibuang dianggap deposit sampah oleh perokok
1107	1	1	16	2	4	4	4	4	4	5	2	5	1	1			2	1	1	2	1	3	34	-1	8	6	2	3	merupakan solusi yang baik untuk melindungi lingkungan dari limbah rokok
1108	1	1	16	3	4	3	3	2	2	3	4	3	2	3			1	1	1	1	1	2	25	-1	2	6	3		Menguntungkan konsumen rokok karena memperoleh keuntungan dari deposito serta dapat mengurangi jumlah sampah dari limbah putung rokok
1109	1	1	16	2	4	5	4	4	5	5	3	4	2	2			2	2	2	2	2	2	32	-1	1	6	1	2	Jangan membuang putung rokok sembarangblebih baik dikenakan denda
1110	1	1	12	5	5	5	5	5	5	4	4	4	2	2			1	1	1	1	1	1	62	-1	1	4	3		Untuk ditabung dan tidak mengganggu kesehatan
1111	1	1	4	2	4	4	4	3	4	4	4	3	3	3			1	1	2	2	2	2	41	-1	4	5	2	3	Tidak mudah terurai, racun, pencemaran
1112	1	1	3	1	4	5	3	3	3	5	3	4	2	2			1	1	1	1	1	2	52	-1	5	5	2	3	Saya sangat setuju dengan sistem deposit untuk puntung rokok karena bermanfaat dan praktis untuk meminimalisir dampak pencemaran terhadap lingkungan.
1113	1	1	2	3	4	4	3	4	3	4	4	3	3	3			2	2	1	1	1	2	48	-1	1	5	3		Sangat cocok
1114	1	1	2	1	3	5	3	4	4	4	4	5	1	1			2	1	1	2	2	1	49	-1	6	5	3		Langsung diambil saat pembelian rokok
1115	1	1	10	2	4	5	3	4	4	4	3	5	2	1			2	1	2	2	2	1	41	-1	7	6	2	2	Deposit merupakan bentuk tanggung jawab konsumen rokom sebagai cadangan uang untuk tanggung jawab lingkungan.
1116	1	1	10	2	4	3	2	2	2	4	3	4	2	2			1	2	2	3	2	2	41	-1	3	6	2	1	Saya belum terlalu paham bagaimana sistem ini bekerja, keterlibatan pemerintah dan produsen harus diikuti dengan informasi yang jelas serta implementasi dan informasi harus betul-betul dipahami oleh perokok
1117	1	1	10	2	4	4	4	3	4	4	4	3	3	2			1	3	1	1	1	2	41	-1	6	6	2	1	Baghs, selain menjaga lingkungan dan SDA juga mengajarkan disiplin serta kebsrsihan.
1118	1	1	4	2	4	4	2	3	1	4	1	2	4	5			1	2	2	1	2	1	44	-1	1	4	1	1	Sistem yang bagus dimana hal ini juga selaras dengan rencana penghijauan lingkungan dan menjaga lingkungan agar tetap bersih dan nyaman.
1119	1	1	6	2	4	4	2	3	4	4	4	3	4	3			1	1	2	1	1	1	51	-1	1	5	3		Lingkungan akan lebih sehat
1120	1	1	5	3	4	4	4	5	4	3	3	4	4	3			2	2	2	2	1	2	55	-1	5	3	2	1	Cukup sedikit membingungkan bagi orang perokok tapi demi lingkungan cukup bagus dilakukan
1121	1	1	6	2	3	4	3	3	4	4	3	3	3	3			1	1	2	1	2	1	46	-1	1	4	3		deposit punyung rokok bisa dicoba diterapkan dikota
1122	1	1	15	3	4	4	3	3	4	4	2	4	2	2			1	3	2	3	2	2	48	-1	2	4	3		Perlu perencanaan yang sangat matang karena masalah uang rentan disalahgunakan
1123	1	1	12	1	3	5	3	3	3	4	3	3	3	2			1	1	2	2	1	2	50	-1	7	6	3		keikutsertaan perokok dalam memelihara lingkungan
1124	1	1	5	3	4	5	4	4	4	4	3	4	3	2			2	1	3	2	3	3	54	-1	9	6	1	2	Membantu melestarikan lingkungan dengan terstruktur
1125	1	1	10	4	5	5	4	4	4	5	4	5	2	2			1	2	2	1	2	1	40	-1	7	7	3		Sebuah larangan, himbauan agar lebih mengurangi konsumsi rokok, dan jangan membuang Putung rokok secara sembarang karena dapat merusak lingkungan, kesehatan, dan membahayakan tumbuhan dan hewan.
1126	1	1	12	2	4	4	4	4	4	4	2	4	2	2			2	2	2	3	2	1	46	-1	4	6	3		Saya mendukung sistem ini.
1127	1	1	12	3	4	4	3	3	3	3	3	3	3	3			1	2	2	2	2	2	44	-1	5	4	2	1	Jangan membuang puntung rokok sembarangan
1128	1	1	10	3	3	4	4	2	2	3	4	4	4	4			1	1	1	1	1	1	45	-1	1	6	3		Buanglah puntung rokok pada tempat yang telah disediakan
1129	1	1	10	4	4	5	4	4	4	5	1	5	1	1			3	3	3	3	3	3	43	-1	8	6	1	2	Korupsi lagi dari pemerintah
1130	1	1	4	2	4	5	4	4	4	4	2	4	2	2			2	1	2	2	2	1	41	-1	9	5	3		ide bagus.dan dapat mengurangi pencemaran lingkungan dari limbah puntung rokok
1131	1	1	15	2	4	4	4	4	4	4	2	4	1	1			2	2	1	1	1	2	34	-1	5	6	3		Sistem deposit puntung rokok harus tertata rapi secara sistematis dan konsekwen agar dapat mengurangi dampak negatif bagi lingkungan hidup.
1132	1	1	5	3	4	4	4	4	4	4	3	3	3	2			2	1	1	2	2	1	45	-1	9	6	1	2	Membantu untuk displin peduli lingkungan
1133	1	1	12	3	4	4	4	4	4	4	2	4	2	2			1	1	2	2	2	1	47	-1	9	6	2	2	Dangan adanya system tersebut dapat lebih mendorong dan memberikan antusias yang lebih bagi perokok dikarenakan adanya keuntungan yang dikembalikan
1134	1	1	8	3	4	4	2	2	3	4	3	4	2	2			1	3	2	3	2	3	42	-1	9	6	1	2	Dapat mengurangi dampak akibat sebaran puntung rokok yang tidak terkontrol
1135	1	1	12	2	4	4	3	4	4	5	4	4	3	2			2	2	2	1	1	1	55	-1	6	6	3		Mereduksi limbah puntung rokok supaya terkendali
1136	1	1	6	3	4	5	4	5	4	4	2	5	2	2			2	2	1	1	1	2	55	-1	1	4	3		Saya sangat mendukung sistem deposit untuk puntung rokok dan semoga bisa benar benar terealisasi.
1137	1	1	5	2	4	4	4	4	4	5	3	4	1	1			1	1	1	2	2	1	50	-1	1	6	3		Untuk biaya keberlanjutan dalam penanganan masalah limbah puntung rokok untuk di koordinasi Kan oleh Pemerintah Dan organisasi lingkungan Dan kesehatan
1138	1	1	5	3	4	1	4	3	4	5	2	5	1	1			2	1	2	2	2	1	54	-1	1	6	3		Dapat mengurangi polusi serta kesadaran akan kelestarian alam
1139	1	1	4	1	4	3	3	3	3	3	3	3	3	3			2	2	2	1	1	2	52	-1	2	6	1	3	Netral aja
1140	1	1	10	1	4	5	2	4	5	4	2	5	1	1			1	1	1	2	1	3	62	-1	6	6	3		Ide yang sangat baik skali...Mendukung
1141	1	1	12	2	3	4	4	3	4	4	2	3	3	3			2	2	1	1	1	2	51	-1	3	5	2	2	Dapat membantu penanganan limbah puntung rokok
1142	1	1	6	1	4	4	4	4	4	4	2	4	2	2			1	1	2	1	2	1	53	-1	9	6	3		Dapat membantu dan memecahkan solusi bagi para perokok yang tidak terus berkurang
1143	1	1	16	3	4	4	3	4	4	4	2	4	4	4			1	2	2	1	2	1	55	-1	9	4	3		Partisipasi untuk lingkungan yg lebih baik
1144	1	1	10	4	4	5	4	5	5	3	2	4	3	2			2	1	1	1	3	1	41	-1	9	4	3		merupakan terobosan yang baru, perlu di terapkan untuk lingkungan hidup, tetapi di perlukan juga komitmen bersama jika ingin sistem ini berjalan dengan baik, dan perlu sosialisasi yang luas agar masyarakat bisa bekerjasama
1145	1	1	18	3	4	5	4	4	4	4	2	3	3	2			3	1	1	2	2	2	51	-1	4	6	3		Tidak ada
1146	1	1	18	4	4	3	4	4	3	3	4	3	3	3			2	2	2	2	2	2	52	-1	7	4	3		Deposit puntung rokok memang menguntungkan tapi harus didukung pemerintah
1147	1	1	6	1	3	5	4	4	4	4	3	3	3	3			1	1	2	1	2	1	48	-1	7	6	1	1	Menguntungkan perokok serta pemerintah
1148	1	1	12	2	4	5	4	4	4	5	2	4	2	2			2	1	1	2	1	2	45	-1	1	4	3		agar pemerintah ikut mendukung dalam mengatur sistim deposit ini biar gak simpang siur di masyarakat
1149	1	1	12	1	4	4	3	4	4	4	1	4	1	1			3	2	2	1	3	2	51	-1	9	6	2	1	Mungkin sistem yg kurang sempurna tapi sangat baik bila dilakukan dg tepat.dan sangat baik manfaatnya
1150	1	1	10	3	4	4	4	4	4	4	2	4	2	2			1	1	2	2	2	1	43	-1	1	4	3		Dampak lingkungan akibat pembuangan puntung rokok sembarangan dapat dicegah
1151	1	1	10	4	4	4	4	4	5	4	4	4	4	2			1	1	1	1	1	2	54	-1	1	4	3		Sebuah program yang sangat bagus dan menguntungkan untuk semua pihak pemakai,produsen,pemerintah dan lingkungan
1152	1	1	10	4	4	3	2	3	4	3	4	3	3	2			1	2	2	1	2	1	69	-1	5	6	1	3	Cukup menjanjikan karena dapat membantu upaya pelestarian lingkungan
1153	1	1	15	3	4	4	2	4	4	4	4	4	3	4			1	1	2	2	2	1	43	-1	8	6	1	2	Putung rokok sangat merugikan
1154	1	1	5	3	5	4	3	3	3	4	4	4	3	3			1	2	2	1	1	2	44	-1	9	6	2	1	Menjaga lingkungan
1155	1	1	8	2	4	5	5	4	5	5	4	5	2	2			1	2	2	1	2	1	45	-1	8	6	2	1	Menarik untuk diterapkan karena akan membuat orang mikir utk membuang puntung rokok sembarangan
1156	1	1	10	2	3	4	3	3	4	4	3	3	3	3			1	2	2	1	2	1	45	-1	3	6	1	2	Sitem deposit sistematis membantu memperbaiki lingkuungan dengan kejelasan aturan main dan tindakan jujur dan komitmen bersama serta kesadaran diri
1157	1	1	2	3	4	4	5	4	4	4	2	4	2	2			1	1	1	2	2	1	44	-1	7	4	1	2	Saya setuju dengan peraturan ini, supaya mengurangi penggunaan rokok
1158	1	1	2	4	5	5	3	4	4	4	5	5	1	1			1	1	2	1	2	1	49	-1	9	4	2	3	Sangat bagus
1159	1	1	10	3	4	4	4	4	5	4	2	4	1	2			1	1	2	2	2	1	40	-1	9	6	3		Mudah-mudahan ini bisa menjadi solusi bagi banyak orang untuk lebih dapat memperhatikan dan mewaspadai ancaman dari sampah puntung rokok
1160	1	1	3	3	4	1	5	4	5	5	3	3	4	3			3	3	3	3	3	3	55	-1	6	5	2	3	Kesiapan pemerintah utk benar benar bisa mengelola deposit hrs diperjelas terlebih dahulu,baru melakukan aturan perundang undangan yg jelas
1161	1	1	15	3	4	1	2	2	4	5	4	5	2	2			2	2	1	1	2	1	60	-1	1	6	3		Tidak mungkin
1162	1	1	15	1	4	4	2	4	3	4	4	5	2	2			1	1	1	1	1	1	31	-1	9	4	1	2	okay
1163	1	1	12	4	5	5	4	4	4	4	4	4	2	2			1	1	2	2	2	1	45	-1	3	4	3		Mungkin akan merubah prilaku sebagian orang untuk membuang puntung rokok sembarangan
1164	1	1	6	2	4	5	4	4	4	5	5	5	2	2			1	1	1	2	2	1	66	-1	2	6	2	2	Untuk menangani puntung tokok yg dibuang sembarangan
1165	1	1	6	3	4	4	2	2	2	3	3	4	3	3			1	2	2	2	2	1	53	-1	9	5	2	1	Dapat memberikan perubahan dan kesadaran bagi perokok
1166	1	1	5	3	4	4	4	4	4	4	2	4	2	2			2	2	2	1	2	1	41	-1	4	4	3		Sangat cocok untuk program di masyarakat yang sejatinya masih merokok aktif
1167	1	1	8	2	4	4	3	3	2	4	3	4	3	2			2	1	1	2	1	2	45	-1	1	6	3		Saya selalu membakar semua bekas puntung rokok yang bekas saya hisap
1168	1	1	6	3	4	4	3	3	3	4	4	3	3	4			1	1	1	1	2	1	66	-1	7	6	3		Sistem deposit puntung rokok berperan brsar dalam pengurangan pencemaran lingkungan.
1169	1	1	15	4	4	4	4	4	5	4	2	5	1	1			1	1	1	1	1	1	47	-1	9	6	1	1	Dengan adanya sistem deposit puntung rokok semua elemen akan terlibat baik produsen, pemerintah dan user sehingga dengan bahu membahu akan mengurangi sampah puntung rokok.
1170	1	1	20	4	4	4	4	3	4	4	3	4	2	4			2	1	2	1	2	2	24	-1	4	4	1	1	Untuk mendaulangi kerusakan lingkungan akibat puntung roko
1171	1	1	14	3	4	4	3	2	3	4	3	4	1	1			1	2	1	1	1	1	42	-1	8	5	1	2	Sampah daur ulang
1172	1	1	20	4	5	5	4	4	4	5	5	3	4	3			1	1	2	2	2	1	28	-1	7	6	2	2	Lebih efisien dan tertata
1173	1	1	20	2	4	3	3	3	3	3	4	3	3	3			3	3	3	3	3	3	50	-1	2	4	3		Tidak perlu menambahkan beban hanya kepada perokok karena harga rokok sudah sangat tinggi dibanding produk lain
1174	1	1	20	1	2	2	3	2	4	4	4	4	2	2			2	2	2	1	1	2	53	-1	9	6	2	2	Deposit jaminan untuk pemeliharaan lingkungan jika tidak berdampak pada lingkungan deposit tersebut dikembalikan
1175	1	1	20	2	4	3	4	4	4	3	3	5	1	2			1	1	1	1	1	1	26	-1	2	4	3		Program yang sangat bagus untuk dikembangkan
1176	1	1	1	1	4	5	3	2	2	4	2	4	2	2			2	3	1	2	2	1	42	-1	9	7	1	2	Bagus untuk menjaga kebersihan lingkungan.
1177	1	1	12	4	4	4	4	5	4	5	2	4	2	2			2	2	2	2	2	2	44	-1	4	6	2	2	sistem yang bagus untuk mengatasi polusi lingkungan
1178	1	1	10	2	4	5	5	5	5	5	5	5	4	4			1	1	1	2	1	1	42	-1	9	5	3		Dapat keuntungan di masa depan serta biaya untuk rokok menjadi hemat
1179	1	1	5	3	4	4	4	4	4	4	2	4	2	1			1	1	2	1	2	1	47	-1	9	6	1	1	Bagus siterapkan dan jarak pembuangan puntung jangan terlalu jauh untuk mwnghindari kemalasan
1180	1	1	4	1	3	2	3	3	3	3	3	3	3	3			1	1	1	2	2	1	45	-1	3	5	3		bagus
1181	1	1	6	2	4	4	4	4	4	4	2	3	2	2			3	3	3	3	3	3	40	-1	1	4	3		Aneh
1182	1	1	3	2	4	3	2	2	3	3	2	3	2	2			1	1	2	1	2	1	66	-1	3	6	3		Membuat perokok lebih bertanggung jawab
1183	1	1	12	1	5	5	4	4	4	4	3	3	3	3			1	1	2	3	3	1	45	-1	6	6	3		sepertinya suatu sistem yang bagus jika dijalankan dengan benar dan bertanggung jawab
1184	1	1	12	3	5	4	4	4	4	4	4	4	3	4			1	2	2	1	1	1	60	-1	2	6	1	2	Deposit bisnis
1185	1	1	12	1	2	4	3	3	4	3	4	3	3	3			2	1	1	2	2	2	42	-1	7	5	3		konsep yang relatif baru yang bertujuan untuk mengurangi sampah puntung rokok yang sering kali dibuang sembarangan, serta meningkatkan kesadaran tentang pentingnya pengelolaan limbah dan keberlanjutan lingkungan
1186	1	1	15	2	4	4	2	2	2	4	2	4	2	2			1	2	2	3	2	1	45	-1	6	6	3		Harusnya pengembalian deposit lebih besar dari yang didepositkan, agar memacu orang untuk melalukannya. Atau bisa disimulasikan dengan harga per puntung rokok, memancing kesadaran orang untuk berbuat, bahkan lebih dengan mengambil puntung rokok yang dibuang sembarangan
1187	1	1	1	3	4	4	4	4	5	4	2	3	2	2			2	2	2	1	2	1	42	-1	8	6	1	3	Membantu menjaga lingkungan menjadi lebih bersih.
1188	1	1	8	1	4	4	4	3	4	5	4	5	1	1			1	1	1	2	2	2	42	-1	9	6	1	3	Sangat bagus karena patung rokok banyak sekali dampak
1189	1	1	12	3	4	4	3	3	3	4	2	3	2	2			2	2	1	1	1	2	52	-1	8	4	3		Pemerintah, produsen,warga,hrs bertanggung jawab terhadap kelestarian lingkungan hidup
1190	1	1	5	1	4	4	4	4	4	4	2	4	4	4			1	2	2	1	1	2	40	-1	7	5	2	2	Menurut saya ini sistem yg patut di coba
1191	1	1	12	3	4	4	4	3	4	4	4	3	3	3			1	1	1	2	2	1	34	-1	8	6	1	1	Inovatif serta relevan
1192	1	1	20	3	4	4	4	2	4	5	3	3	3	4			1	2	2	1	2	1	27	-1	1	4	3		Dapat mengurangi pembuangan puntung rokok sembarangan
1193	1	1	5	3	4	4	2	4	4	4	4	5	1	1			1	1	1	1	1	1	50	1	3	4	1	1	Jauh lebih bermanfaat bagi penguna
1194	1	1	20	3	4	3	3	3	3	3	4	3	3	3			1	2	3	3	3	3	39	-1	7	4	3		Cukup bagus
1195	1	1	12	4	4	4	4	4	4	4	4	4	2	2			2	1	1	2	2	1	54	-1	1	3	3		Saya Sangat Kagum Mengenai Sistem Deposit Untuk Puntung Rokok
1196	1	1	6	1	4	4	5	4	4	5	2	4	2	2			1	2	2	1	2	1	56	1	9	6	3		Simtem deposit yang baik menurut saya adalah adanya kerjasama pemerintah dan produsen
1197	1	1	6	1	4	4	4	4	4	5	2	5	1	1			1	2	1	1	1	1	50	-1	1	6	3		Di alokasikan bersama Pemerintah Dan produsen secara sinergi untuk program penyelamatan dampak lingkungan dari limbah puntung rokok
1198	1	1	5	3	4	5	4	4	4	4	2	4	2	2			1	1	2	2	2	1	50	-1	3	6	3		Deposit puntung rokom dapat menguntungkan bagi lingkunga
1199	1	1	12	2	4	4	2	4	2	5	1	5	1	1			2	1	1	1	1	2	41	-1	9	1	3		Bangunlah Pabrik pengolahan sampah puntung rokok yang dapat dijadikan barang daur ulang. silakan riset lagi kandungan puntung rokok tersebut dapat dijadikan produk apa?
1200	1	1	5	4	5	4	3	2	4	4	4	3	3	2			1	1	2	2	2	1	44	1	4	5	1	1	Hanya membuang energi
1201	1	1	12	1	2	4	3	4	3	5	3	5	2	2			2	2	2	2	2	2	50	1	9	4	2	2	Menjaga dan mengurangi
1202	1	1	12	2	4	5	4	4	4	4	2	4	4	4			1	2	2	1	1	2	49	1	9	6	3		sangat bagus dan dapat memberikan kotribusi yang posotif untuk mengurangi damapak puntung rokok
1203	1	1	12	2	3	5	4	4	5	2	4	4	2	2			2	1	1	1	1	2	34	-1	8	6	2	1	Sistem yg bagus bisa buat menjaga kebersihan lingkungan yg sehat
1204	1	1	12	1	4	5	4	4	4	4	2	4	2	2			1	1	2	1	2	1	53	-1	6	6	2	3	Bagus sekali. Menjadi tanggung jawab perokok dan produsen
1205	1	1	12	2	3	3	2	4	2	4	2	4	2	1			1	1	2	1	2	1	52	-1	9	6	3		hal yang baru
1206	1	1	3	1	4	3	4	4	4	2	4	4	3	2			2	2	2	3	1	1	25	-1	2	4	2	2	Pengurangan limbah di lingkungan
1207	1	1	10	3	4	5	5	5	5	5	5	4	4	2			1	1	1	2	1	1	34	-1	9	7	1	1	sepertinya sulit dalam pelaksanaannya nanti
1208	1	1	2	1	4	4	4	4	3	4	5	5	5	5			2	2	2	2	2	2	21	-1	2	4	2	2	Enak aja
1209	1	1	6	1	4	5	1	2	1	4	5	2	4	3			1	1	1	1	2	1	61	-1	2	6	3		Setuju, agar segera di realisasikan
1210	1	1	20	1	3	3	2	2	2	1	2	4	2	2			2	2	2	1	2	2	55	-1	9	5	3		Setuju demi lingkungan
1211	1	1	15	2	4	4	4	4	4	4	3	4	3	2			1	1	1	1	3	3	53	-1	4	4	2	2	Setidaknya dibuatkan spot dimanapun tempat berada 1 RT 1 spot utk area merokok
1212	1	1	20	2	4	3	2	2	2	2	4	2	4	4			1	1	2	1	2	1	54	-1	2	4	3		Saya menyukainya, ada timbal balik
1213	1	1	5	1	3	4	3	4	4	4	3	4	2	2			1	1	2	1	1	1	21	-1	1	4	3		Pentingnya untuk menjaga lingkungan dari puntung rokok, dll
1214	1	1	2	2	4	4	4	4	3	4	3	4	2	2			2	1	2	2	2	2	44	1	8	6	3		Sistem ini membuat perokok berpikir ulang utk membuang puntung rokoknya sembarangan
1215	1	1	8	2	4	4	3	4	4	4	3	4	1	1			2	2	2	3	1	2	21	-1	1	4	3		Oke
1216	1	1	12	3	4	4	4	3	4	3	4	4	4	3			3	2	2	2	2	2	51	-1	1	4	3		Sistim menyelesaikan masalah rikok
1217	1	1	10	3	4	4	4	4	4	5	1	4	4	5			2	1	1	2	1	1	43	-1	8	4	3		sangat menarik perhatian
1218	1	1	5	1	3	5	3	5	5	5	1	5	1	1			1	1	2	2	2	1	61	1	9	6	2	1	Sangat bagus untuk menjaga lingkungan
1219	1	1	12	3	4	5	5	5	5	5	2	4	3	2			2	2	2	1	2	1	55	-1	9	6	3		Merupakan bentuk tanggung jawab dan konsekuensi
1220	1	1	12	2	3	3	3	3	3	2	4	3	4	4			2	2	2	2	2	2	58	-1	9	4	3		Sesuatu yang sangat mengesankan dan sangat berguna bagi lingkungan dan dunia pada umumnya
1221	1	1	1	2	5	4	4	4	4	4	4	4	2	2			1	2	1	2	1	2	60	-1	1	5	3		Pemerintah harus bisa menangani masalah puntung roko ini demi kesehatan rakyatnya
1222	1	1	20	2	2	3	3	2	4	4	3	3	3	2			3	3	2	1	2	1	40	-1	1	4	3		Sistem deposit rokok menguntungkan bagi perusahaan
1223	1	1	5	1	3	5	5	5	5	5	1	5	1	1			1	1	2	2	2	1	61	1	9	6	2	3	Bagus agar orang tidak membuat Putung rokok sembarangan
1224	1	1	5	2	5	5	5	5	5	5	5	5	5	5			3	3	3	1	3	1	23	-1	1	4	3		Harus diperhatikan
1225	1	1	10	1	4	5	3	1	4	5	5	5	1	1			1	1	1	1	1	1	50	-1	3	4	3		Karena puntung rokok adalah sampah yang tidak dapat terurai secara hayati
1226	1	1	12	1	3	4	4	4	4	5	2	5	1	1			3	3	3	3	3	3	42	-1	7	6	2	2	Deposit sama dengan membeli baik itu barang atau nilai uang
1227	1	1	3	2	4	4	3	3	3	4	4	2	3	3			3	3	1	3	2	2	51	-1	1	6	3		System deposit akan mengurangi penjualan rokok tapi menaikkan inflasi, walaupun deposit nya digunakan untuk perbaukan lingkungan
1228	1	1	3	4	4	5	4	4	5	5	4	4	3	3			3	1	2	1	2	3	64	-1	2	6	3		Kerugian akibat buang puntung rokok sembarangan
1229	1	1	12	2	3	4	3	3	3	3	4	3	2	2			1	1	1	2	1	1	51	-1	2	4	3		Kelestarian lingkungan
1230	1	1	10	3	4	4	4	3	4	4	4	4	3	3			2	3	3	2	1	1	50	-1	5	4	2	1	Bahwa ada nilai tertentu utk mengatasi masalah puntung rokok
1231	1	1	12	2	3	2	2	4	2	4	4	1	4	4			1	2	2	1	3	2	57	-1	4	6	3		Baik juga untuk antisipasi dampak lingkungan
1232	1	1	20	2	4	4	4	4	4	4	4	4	2	2			1	1	1	1	1	1	50	-1	3	6	3		Salah satu upaya mengurangi pencemaran air
1233	1	1	20	3	4	5	3	1	1	5	5	3	5	5			1	1	1	1	1	2	60	-1	9	5	3		Menghemat uang
1234	1	1	20	2	3	4	4	3	4	4	2	4	2	2			1	2	3	3	3	3	55	-1	9	5	3		setuju
1235	1	1	10	2	3	5	4	2	1	5	4	4	2	2			3	3	3	3	3	3	46	-1	2	6	1	3	Saya tidak tertarik
1236	1	1	10	2	4	4	3	4	4	4	2	4	2	2			1	2	1	3	2	2	55	-1	7	4	3		Puntung rokok didaur ulang menjadi produk sehari hari
1237	1	1	10	2	4	4	3	4	4	4	3	4	4	2			1	1	1	2	2	2	59	-1	1	4	3		Puntung rokok dapat bermanfaat
1238	1	1	12	1	3	5	1	1	1	5	5	5	5	5			2	2	1	2	1	1	54	-1	9	5	2	1	Uang deposit tidak akan dikembalikan jika tidak mengembalikan puntung rokok
1239	1	1	12	3	4	5	4	3	4	4	3	3	3	3			1	2	2	2	2	1	53	-1	4	6	3		Saya baru mengerti tentang dampak puntung rokok bagi lingkungan dan sebagai perokok jadi merasa bertanggung jawab
1240	1	1	1	1	4	5	3	2	3	5	1	5	2	3			2	1	2	2	1	2	25	-1	1	4	3		Bisa mengatasi pengurangan penggunaan romok
1241	1	1	8	2	3	4	4	4	4	4	3	4	4	3			1	1	1	2	1	2	55	-1	3	6	3		Tanggung jawab
1242	1	1	12	1	4	4	5	3	4	4	1	4	1	1			1	2	2	1	2	1	52	-1	9	6	1	3	Sangat bagus
1243	1	1	12	3	3	4	4	3	4	4	3	4	3	3			1	1	1	1	1	1	56	-1	2	4	3		Deposit maksudnya mengurangi merokok dan uangnya bisa kita tabung
1244	1	1	3	1	2	5	5	4	4	4	1	5	1	1			1	2	2	1	2	1	23	-1	1	5	3		Mengurangi konsumsi rokok sebagai kebutuhan pribadi
1245	1	1	12	3	4	5	4	4	4	5	1	5	1	1			1	1	1	1	1	2	51	-1	1	4	3		Sangat setuju untuk mengurangi sampah puntung rokok dan ada yang mengelola sampah tersebut
1246	1	1	10	2	4	5	4	3	3	4	4	4	2	2			1	1	2	2	2	1	52	-1	9	6	3		Setuju dengan sistem deposit
1247	1	1	12	4	4	4	4	4	4	4	4	4	2	2			1	1	1	1	1	1	51	-1	1	4	3		Sepertinya bagus kalau memang di terapkan. Tetapi, apakah mungkin? Terima kasih.
1248	1	1	12	2	4	4	4	4	4	4	4	4	2	2			2	1	1	2	2	1	67	-1	2	6	3		membnatu menjaga lingkungan
1249	1	1	12	5	4	4	4	4	4	4	2	5	2	2			1	1	1	1	1	1	53	-1	1	4	3		Lebih berguna
1250	1	1	5	2	4	4	2	3	2	4	2	4	2	2			1	1	1	1	2	1	66	-1	8	6	2	1	Pemberlakuan Sistem deposit akan mempercepat pengurangan dampak negatip dan menciptakan kegiatan positip yang bernilai ekonomi.
1251	1	1	8	3	3	4	3	4	4	4	4	4	2	2			2	2	2	1	3	1	54	-1	1	4	3		Mungkin pembayaran limbsh yang ditimbulkan
1252	1	1	5	4	4	4	3	4	4	5	4	3	3	2			1	1	1	2	2	1	52	-1	6	4	2	2	Bagus
1253	1	1	5	1	3	5	4	4	4	4	4	5	4	2			2	1	1	2	1	3	51	-1	7	6	1	1	Sistem deposit puntung rokok dapat mengurangi pencemaran lingkungan
1254	1	1	2	1	4	3	3	4	3	3	3	4	2	2			1	1	2	3	2	1	40	-1	1	5	3		meski tidak terlalu menarik akan minat untuk kebanyakan perokok,tapi ini langkah kecil untuk sesuatu yang besar
1255	1	1	20	1	4	5	5	1	1	5	4	4	4	2			1	1	1	1	1	1	57	-1	9	6	3		Untuk mendidik tanggungjawab perokok mengurangi dampak yang ditimbulkan oleh puntung rokok
1256	1	1	20	3	4	4	4	3	3	4	2	3	3	3			2	1	1	2	1	2	58	-1	9	6	3		Untuk lingkungan yang lebih baik
1257	1	1	2	2	4	4	5	4	4	3	4	4	4	4			1	1	1	1	1	1	23	-1	1	5	2	3	Iya bener
1258	1	1	12	1	4	4	5	3	4	4	1	4	1	1			2	2	2	1	2	1	52	-1	9	6	1	3	Sangat bagus
1259	1	1	12	2	4	4	3	4	4	4	4	3	4	4			1	2	2	1	1	1	68	-1	5	6	3		Suatu gagasan yg sangat baik,layak didukung
1260	1	1	20	2	4	4	2	3	2	4	5	2	2	2			2	1	1	1	1	2	52	-1	9	4	3		Sulit direalisasikan
1261	1	1	10	3	4	4	3	4	4	4	4	4	2	2			1	3	3	3	3	3	55	-1	3	6	1	2	Puntung rokok bila dikumpulkan akan berdampak pada lingkungan
1262	1	1	20	3	4	4	4	4	4	4	2	4	2	2			3	1	3	3	3	3	55	-1	9	6	2	3	Ide ini bagus tapi saya ragu akan implementasi dalam pelaksanaannya karena banyak variable yang harus difikirkan
1263	1	1	12	2	4	4	4	3	4	4	3	4	4	4			2	1	1	2	1	2	24	-1	3	4	3		Masuk akal dan semoga cepat diterapkan
1264	1	1	20	3	4	5	4	4	4	4	3	4	2	2			2	1	1	2	2	2	50	-1	9	4	1	2	Untuk mengurangi dampak terhadap lingkungan
1265	1	1	15	3	3	5	5	5	5	5	5	5	5	5			1	1	2	1	1	1	51	-1	5	5	1	2	dengan menggerakkan sistem deposit. Sistem ini bertujuan untuk memaksa produsen rokok bertanggung jawab terhadap kebersihan bagi sampah rokok filter.
1266	1	1	12	3	4	4	4	4	4	4	3	4	2	2			1	1	2	1	1	2	57	-1	2	4	3		Perkara sepele yang bisa jadi besar, tapi ribet
1267	1	1	12	2	4	5	5	5	5	5	5	5	1	1			1	1	1	1	1	1	50	-1	1	4	3		Hindari merokok
1268	1	1	20	2	3	3	4	4	4	4	2	4	2	2			1	2	2	1	3	1	55	-1	9	5	3		Setuju
1269	1	1	3	3	4	4	3	4	4	4	1	4	4	2			1	2	2	1	1	1	53	-1	3	5	3		Gagasan yang sangat menarik untuk diterapkan
1270	1	1	6	3	4	3	4	3	4	4	4	4	4	3			2	1	1	3	2	3	52	-1	2	5	2	3	Di daur ulang
1271	1	1	5	1	4	4	4	4	4	4	4	3	3	3			1	1	1	1	1	2	51	-1	1	5	3		bagus
1272	1	1	20	1	4	5	4	4	5	4	5	4	5	4			2	3	1	2	2	2	37	-1	8	6	1	2	Sangat bagus
1273	1	1	5	1	2	5	5	5	5	5	3	4	2	5			1	2	2	2	2	1	22	-1	7	6	1	1	merupakan hal baik apabila dijalankan dengan benar
1274	1	1	10	1	3	1	2	4	4	5	2	4	2	2			1	1	1	1	1	1	54	-1	2	7	3		Mendidik para perokok agar bertanggungjawab terhadap kerusakan lingkungan dan kesehatan
1275	1	1	5	1	3	5	5	5	5	5	1	5	1	1			1	2	2	1	2	1	51	-1	9	6	2	3	Bagus untuk menjaga kelestarian lingkungan agar tidak membuat Putung rokok sembarang tempat
1276	1	1	11	1	4	5	3	3	3	5	2	5	2	2			2	1	1	1	1	1	44	-1	9	6	1	3	Sistem deposit adalah bagian dari upaya menjaga lingkungan dengan memupuk kesadaran tiapindividu perokok.
1277	1	1	6	2	3	3	3	3	4	3	3	3	2	2			1	1	1	3	1	1	36	-1	9	7	1	1	Membantu pencegahan pencemaran lingkungan
1278	1	1	20	3	4	4	4	4	4	4	4	4	4	4			2	1	1	1	1	2	34	-1	1	6	3		sangat bagus
1279	1	1	8	3	3	4	4	4	4	4	4	4	4	3			2	2	2	1	2	1	40	-1	4	5	3		menarik
1280	1	1	10	2	4	5	5	4	4	5	2	5	2	1			1	1	1	1	1	1	36	-1	7	6	2	1	Puntung rokok adalah bencana dan masalah besar bagi lingkungan dan saya sangat setuju jika harga rokok di naik kan dan di potong biaya untuk pembersihan puntung rokok
1281	1	1	20	2	4	5	5	4	5	5	4	5	2	1			2	2	2	2	2	1	37	-1	7	4	3		Sangat - sangat tidak masuk akal
1282	1	1	20	4	5	3	4	4	4	1	3	4	3	2			1	2	2	1	1	1	36	-1	2	6	1	1	dinegara ini sebenarnya harus dibuat system atau program yang bisa mengolah sampah (puntung rokok) menjadi uang, dibutuhkan mesin seperti itu agar masyarakat semangat dalam mengumpulkan punyung rokok nya, dan lingkungan bebas dari pencemaran
1283	1	1	5	3	4	4	3	4	4	4	2	4	2	3			2	3	2	2	3	1	32	-1	2	4	2	3	Menurut saya bisa diterapkan asalkan sistem nya dan pengelolaan nya baik dan benar, (tidak disalahgunakan/dikorupsi)
1284	1	1	8	4	5	4	5	4	4	5	4	5	4	4			1	2	2	1	2	1	34	-1	9	6	1	2	Bagus sistem deposit ini
1285	1	1	12	3	5	5	4	4	5	4	4	4	2	2			1	1	1	2	1	1	30	-1	5	5	3		Kalau beli rokok harus pakai deposit membuat perokok akan merasa keberatan, apalagi harga rokok sudah dikenakan pajak dari pemerintah jd TDK efisien bila pakai deposit
1286	1	1	15	3	4	3	2	2	2	3	5	2	4	4			1	3	1	3	3	1	35	-1	9	5	3		Ribet dan rawan korupsi/penyelewengan aturan, terutama oleh lembaga/entitas yg bertanggung jawab mengembalikan uang deposit, bisa sangat mungkin dipersulit, ini Indonesia, kalau bisa dipersulit kenapa dipermudah?
1287	1	1	10	1	4	4	4	2	2	4	4	3	3	2			2	2	2	2	2	2	35	-1	7	6	2	1	Cukup baik
1288	1	1	5	3	3	4	5	5	5	3	3	4	2	2			2	2	2	2	2	1	30	-1	2	4	3		Bagus, supaya saya bisa berhenti merokok.
1289	1	1	12	4	4	3	3	5	3	3	1	3	3	3			2	1	1	2	1	1	39	-1	1	4	3		terdapat tanggung jawab perokok untuk kelestarian lingkungan
1290	1	1	12	4	4	4	4	3	4	3	2	5	5	2			2	1	2	2	1	2	37	-1	7	5	2	2	Membuat perokok paham bahaya rokok
1291	1	1	10	3	4	4	4	3	4	4	4	4	2	2			1	1	2	2	2	1	34	-1	9	6	2	2	Lebih sedikit produksi rokok
1292	1	1	13	4	4	4	2	1	2	2	4	2	4	4			1	2	2	1	2	1	35	-1	9	6	1	1	program ini pastinya akan mendapatkan antusiasme positif bagi para pecandu rokok seperti saya
1293	1	1	5	2	3	3	3	3	3	4	3	4	2	2			2	1	3	2	2	1	33	-1	4	6	3		Menerima sebagai solusi agar dapat dilaksanakan pencehagan pembuangan puntung rokok sembarangan
1294	1	1	12	4	4	4	4	4	4	4	4	4	4	2			2	2	2	2	2	2	33	-1	3	3	3		sangat setuju....buat kebaikan bersama
1295	1	1	12	3	4	4	1	4	4	3	3	3	3	1			3	3	3	3	3	3	32	-1	2	6	3		Sangat tudak setuju dikarenakan belum ada edukasi terkait dengan siatem deposit putung rokok
1296	1	1	14	3	4	5	4	4	5	5	1	5	1	1			1	1	2	2	2	1	37	-1	9	6	3		inovatif agar dapat mengurangi limbah puntung rokok
1297	1	1	10	2	4	5	4	4	5	5	2	5	1	1			2	1	1	1	1	2	34	-1	8	6	2	1	Sistem pajak yang menguntungkan untuk pemerintah
1298	1	1	12	1	4	5	3	3	3	5	2	4	1	1			2	1	1	2	2	1	26	-1	6	6	3		Sangat menguntungkan konsumen, saya sangat setuju
1299	1	1	6	1	4	1	4	4	4	4	4	4	4	2			2	2	2	1	1	2	35	-1	2	4	3		Menurut saya itu sangat penting untuj di terapin
1300	1	1	12	3	4	4	5	4	4	4	4	4	2	2			1	1	1	2	1	2	38	-1	1	4	3		Dengan adanya sistem deposit untuk puntung rokok akan menyadarkan kita para perokok bahwa bahaya puntung rokok dapat membahayakan alam dan lingkungan,semoga dengan adanya deposit ini bisa mengatasi masalah puntung rokom tersebut
1301	1	1	9	3	4	4	4	4	4	4	3	4	4	3			2	3	3	1	1	1	37	-1	3	4	2	2	mencemari lingkungan
1302	1	1	10	2	4	1	4	5	4	4	4	4	5	1			2	2	2	2	2	2	30	-1	1	3	3		Biasa aja
1303	1	1	12	2	4	5	4	4	4	5	3	4	4	4			2	2	2	1	3	2	38	-1	8	6	1	2	Sangat sangat setuju untuk deposit puntung rokok
1304	1	1	8	3	4	4	4	5	4	4	1	4	5	5			1	1	1	2	1	1	35	-1	8	5	2	2	Untuk proses pengembalian uang jika membuang puntung rokok yang telah ditentukan
1305	1	1	20	1	5	5	3	2	3	3	3	4	1	1			1	1	1	1	1	1	31	-1	1	6	3		kita boleh merokok tapi t eet ap harus perduli dan memperhatikan lingkungan sekitar dari mulai kebersihan, kesehatan, ekosistem, dll
1306	1	1	20	5	5	5	3	4	4	4	3	4	4	2			1	1	1	1	1	1	56	-1	1	4	3		Jika bisa di manfaatkan lebih baik di manfaatkan
1307	1	1	20	3	4	4	4	4	3	4	3	4	2	2			1	2	2	1	1	1	39	-1	5	6	3		Tidak masalah dengan syarat deposit tersebut digunakan sesuai perjanjian awal
1308	1	1	20	4	5	3	5	3	3	3	3	3	3	3			1	2	2	2	2	2	31	-1	1	6	3		Menjaga Kelestarian Lingkungan bagi Flora dan Fauna terutama kebersihan diri sendiri
1309	1	1	20	3	4	3	3	3	3	3	3	3	3	3			2	1	1	2	2	1	33	-1	1	4	3		Sangat bagus untuk pertumbuhan dan perkembangan ekonomi negara
1310	1	1	20	2	4	5	4	5	4	5	3	4	2	2			1	1	2	2	2	1	44	-1	8	6	1	3	penting
1311	1	1	7	4	5	5	5	4	4	5	2	4	2	1			1	2	2	1	2	1	34	-1	9	6	1	2	Terobosan ide gagasan bagus
1312	1	1	10	2	4	5	5	2	2	4	4	4	1	1			1	1	1	1	1	1	32	-1	7	4	3		Untuk mengurangi perokok, karena sistem itu pasti memberatkan para perokok
1313	1	1	4	3	4	5	4	4	4	2	2	4	1	1			1	1	2	2	2	1	34	-1	8	5	2	1	Mengurangi limbah
1314	1	1	11	1	4	5	4	4	5	4	4	5	5	4			2	1	1	2	2	1	39	-1	7	6	2	2	Menurut saya cukup bagus dengan sistem deposit puntung rokok tersebut, dengan persenan tersebut bisa untuk di kelola oleh lembaga.
1315	1	1	12	2	4	4	4	4	4	4	2	4	2	2			2	1	3	1	3	3	37	-1	6	6	2	2	putung rokok berbahaya
1316	1	1	12	3	4	4	3	4	3	3	4	3	3	4			2	1	2	2	2	1	35	-1	5	5	2	1	saya sangat menyukai ide ini, menurut saya sangat baru dan setidaknya dengan adanya program ini sedikit memberikan sesuatu untuk konstribusi bagi masyrakat untuk perokok seperti saya
1317	1	1	1	1	4	4	2	3	2	3	3	4	1	1			1	1	1	1	1	2	37	-1	9	6	3		Sistem deposit cukup menarik. Namun sepertinya akan kurang efektif. Karena kebiasaan di Indonesia, orang merokok sambil mobilisasi sehingga potensi membuang sembarangan tetap tinggi dengan alasan kepraktisan.
1318	1	1	8	1	4	4	4	4	4	5	2	4	2	2			1	2	2	1	1	1	38	-1	9	6	2	3	Patut dicoba
1319	1	1	8	3	3	4	3	4	4	4	4	3	4	3			1	1	1	1	1	1	36	-1	4	6	3		Deposit rokok dapat untuk membantu untuk orang tergerak tidak membuang putung rokok sembarangan
1320	1	1	3	2	4	5	3	5	5	5	2	5	1	1			2	1	1	2	2	1	26	-1	1	6	3		Di buat sistem yang masif mudah di jangkau oleh semua kalangan terkusus untuk pelaku perokok aktif. Karena hemat saya hal ini dapat meningkatkan tanggung jawab perokok aktif tentang bahaya puntung rokok.
1321	1	1	6	2	4	4	4	2	4	4	4	4	1	1			1	2	2	1	1	1	34	-1	9	6	1	2	saya masih sangat awam dengan konsep ini, tapi bisa dibiasakan agar lingkungan menjadi lebih baik
1322	1	1	6	1	4	5	4	5	2	5	5	4	2	2			1	2	3	3	3	3	30	-1	5	4	3		Inovasi Lingkungan: Sistem deposit untuk puntung rokok dapat menjadi inovasi untuk mengurangi pencemaran lingkungan.
1323	1	1	6	2	4	5	3	4	3	3	3	4	2	2			1	2	1	1	1	2	39	-1	3	6	3		Terobosan baru yang sangat masuk akal
1324	1	1	12	1	4	5	5	5	5	4	2	5	1	1			1	1	2	2	2	1	37	-1	4	6	1	3	siapkan tempat untuk kotak deposit disetiap kecamatan, serta uraikan detil deposit keuntungan untuk orang-orang yang ikut serta dalam system ini
1325	1	1	12	2	4	4	4	3	4	4	3	4	3	3			1	1	2	1	2	1	34	-1	8	6	1	1	Sebuah inovasi yang berkelanjutan
1326	1	1	8	3	4	4	4	4	4	3	4	4	4	2			1	1	1	2	1	1	32	-1	6	6	2	1	Kaget
1327	1	1	10	4	5	3	3	3	3	4	5	2	5	3			2	1	1	2	1	2	37	-1	8	6	1	1	sistem yang bagus, yang nantinya bisa membantu merawat bumi kita
1328	1	1	7	2	3	3	3	4	4	4	3	5	3	3			1	1	2	1	1	1	34	-1	1	4	3		Kita menabung di lembaga produsen atau pemerintah untuk di kelola anggaran nya
1329	1	1	10	2	4	4	4	4	4	4	3	4	2	2			2	1	1	2	1	1	30	-1	2	4	3		Pendapat saya program ini bagus untuk mengatasi masalah dampak pencemaran lingkungan dan memicu seseorang untuk berhenti merokok
1330	1	1	12	2	4	4	4	3	4	4	3	4	3	3			1	1	2	1	2	1	34	-1	8	6	1	1	Sebuah inovasi yang berkelanjutan
1331	1	1	2	2	3	4	3	4	4	3	3	4	2	1			2	1	2	2	2	2	35	-1	8	6	2	1	Luar biasa sistem deposit bisa jadi solusi pengurangan sampah puntung rokok, keren sih
1332	1	1	24	3	4	4	5	4	4	3	2	4	1	2			1	3	3	2	1	2	47	-1	6	4	3		Pemerintah atau pihak pengelola ikut andil dalam menanggulangi masalah sampah puntung rokok dengan pajak yang di dapat dari konsumen
1333	1	1	12	2	4	4	4	4	4	4	4	4	2	2			2	1	2	1	1	2	35	-1	1	4	3		Saya senang dengan sistem deposit
1334	1	1	10	3	4	5	3	4	5	5	2	5	3	2			1	1	1	2	2	1	39	-1	1	3	3		Sistem deposit untuk puntung rokok sangat bermanfaat
1335	1	1	10	4	4	3	3	3	3	3	4	3	3	3			1	1	2	2	2	1	37	-1	1	4	3		Dapat cashback
1336	1	1	10	3	4	4	4	4	4	4	2	4	4	4			1	1	2	1	2	1	34	-1	9	6	2	2	Produk di kurangi untuk lingkungan yang lebih baik
1337	1	1	12	1	4	4	4	5	5	4	3	4	2	2			1	1	1	2	1	2	30	-1	9	6	3		Sebuah ide yang cukup bagus untuk mengurangi dampak dari puntung rokok yang dibuang secara sembarangan
1338	1	1	24	2	4	5	4	4	4	5	1	5	1	1			1	2	2	1	1	2	40	1	9	6	1	1	Saya rasa sistem ini akan membantu untik menjaga lingkungan
1339	1	1	12	1	4	5	5	5	5	5	5	5	1	1			2	2	2	2	2	2	38	-1	9	6	3		Sangat baik buat bagi perokok lebih memperhatikan lingkungan
1340	1	1	5	3	4	5	5	5	5	5	2	5	5	1			1	1	1	2	2	1	32	-1	1	6	3		Sangat merugikan terkhusus untuk keuangan
1341	1	1	12	3	4	4	4	4	4	3	4	3	2	1			1	2	2	1	2	1	38	-1	1	6	1	3	saya berharap putung rokok bisa dihargai lebih, dan lebih banyak tempat untuk menukarkan putung rokok. saya setuju jika putung rokok bisa memiliki nilai ekonomi
1342	1	1	12	4	5	4	3	3	4	4	5	3	3	4			1	1	2	1	2	1	37	-1	4	4	1	1	Bagus untuk mengurangi dampak yang lebih bahaya di kemudian hari
1343	1	1	12	2	4	4	4	4	4	3	1	5	1	1			3	3	2	2	2	3	30	-1	9	6	1	2	Membuang puntung rokok secara mandiri dan membayar denda untuk mengembalikan puntung rokok itu sendiri per batang
1344	1	1	15	4	5	4	4	4	4	4	3	4	4	3			1	1	1	1	1	1	33	-1	9	6	2	1	bermanfaat tapi harus sesuai dengan pendapatan keadaan seseorang
1345	1	1	10	2	4	5	3	3	4	4	2	4	2	2			3	2	2	1	3	2	34	-1	2	6	1	3	Sistem ini baik asal dikelola pihak swasta
1346	1	1	6	3	4	4	3	3	4	4	1	4	2	2			1	1	2	2	2	1	39	-1	4	6	1	2	Sistem penanggulangan puntung rokok
1347	1	1	4	3	4	4	4	4	4	4	2	4	2	2			2	2	1	1	2	1	34	-1	2	6	3		Mungkin merupakan salah satu cara untuk mengurangi dampak lingkungan dari puntung rokok yang dibuang sembarangan, layak untuk dicoba
1348	1	1	14	4	4	4	3	4	2	4	2	2	2	4			1	1	2	2	2	1	33	-1	9	6	1	1	Saya berharap wacana deposit puntung rokok ini segera terlaksanakan
1349	1	1	24	2	4	5	4	5	4	4	2	5	1	1			1	1	2	2	2	1	52	-1	3	6	2	1	Sistem deposit puntung rokok adalah ide yang cerdas. Puntung rokok tidak terbuang sembarangan dan dapat kembali pada produsen dengan imbal uang deposit
1350	1	1	7	4	5	4	4	4	5	4	4	5	1	1			2	2	1	2	2	2	30	-1	3	4	1	2	Sistem deposit puntung rokok dapat membantu pemerintah untuk mengurangi dampak limbah rokok
1351	1	1	10	1	4	5	5	5	5	5	5	4	2	4			1	2	2	2	1	1	35	-1	1	4	3		Lebih banyak yang terkumpul sebaiknya banyak juga imbalannya
1352	1	1	5	3	4	4	4	4	4	4	4	4	3	3			2	1	1	1	2	1	35	-1	4	5	3		Ganti rugi
1353	1	1	24	3	4	4	4	4	4	4	4	3	3	4			2	2	2	2	2	2	42	-1	2	5	3		Mengurangi pencemaran dan bisa dimanfaatkan dengan cara daur ulang
1354	1	1	24	3	5	5	4	4	4	5	2	4	2	2			2	2	1	2	2	1	47	-1	2	4	3		Ya begitulah kira-kira seperti itulah yang membuat saya ingin melakukan sesuatu
1355	1	1	24	3	4	5	4	4	5	4	3	4	4	3			2	1	1	1	1	2	43	-1	4	6	2	3	Menurut hemat saya dengan sistem deposit akanmengurangi org untuk merokok
1356	1	1	10	3	4	4	2	3	2	4	3	3	3	3			3	3	3	3	3	3	50	-1	2	4	3		Tidak mengerti
1357	1	1	5	3	4	4	2	3	2	4	4	3	4	2			1	1	1	2	1	1	58	-1	9	6	3		Bank puntung rokok
1358	1	1	3	1	4	4	4	4	4	4	1	5	5	1			2	2	2	1	2	1	34	-1	9	6	1	2	Inovatif
1359	1	1	5	3	3	4	4	4	4	4	3	3	4	3			1	2	1	1	2	1	30	-1	1	6	3		Harga yang harus dibayarkan per batang rokok jika membuang puntung rokok sembarangan
1360	1	1	2	2	5	4	4	4	4	4	2	5	2	1			1	1	2	1	2	1	31	-1	9	6	2	2	Dapat membuat para perokok dapat bertanggung jawab juga kepada lingkungan
1361	1	1	3	3	4	5	4	4	4	4	2	4	2	1			2	1	1	2	1	1	30	-1	7	6	2	2	Agar alam bisa menguraikan atau menghancurkan sampah anorganik diperlukan waktu yang lama, coba lihat data di bawah ini: plastik diperlukan waktu 50 - 100 tahun untuk terurai. puntung rokok 10 tahun.
1362	1	1	3	2	2	4	4	3	3	4	4	4	3	2			1	1	2	1	2	1	38	-1	9	6	2	1	ribet buang aja ke asbak
1363	1	1	24	2	4	4	2	2	2	5	4	3	3	3			1	1	1	1	1	2	54	-1	9	6	2	1	Penjaminan pembuangan puntung rokok ke tempat yang seharusnya
1364	1	1	12	3	4	4	1	3	3	4	4	2	2	3			2	1	1	2	2	1	31	-1	2	3	1	2	Lumayan bagus
1365	1	1	10	3	4	4	4	4	4	4	2	4	2	2			2	2	2	2	2	2	50	-1	1	4	3		Segera dilakukan dengan berkesinambungan dengan melibatkan pihak-pihak yg berkepentingan. Suport dari pemerintah terutama departemen kesehatan dan departemen lingkungan hidup sangat dibutuhkan.
1366	1	1	12	1	3	4	2	2	2	3	3	3	3	3			1	3	1	1	3	2	36	-1	1	6	3		daripada untuk puntung rokok kenapa tidak untuk sampah pada umumnya, yang jadi masalah di sini kan plastik tapi yang dibesarkan rokok
1367	1	1	4	2	4	3	3	4	4	4	2	4	2	2			1	1	2	1	1	2	34	-1	5	6	2	2	Bagus untuk penghentian pencemaran lingkungan
1368	1	1	12	2	3	5	4	4	4	3	2	4	2	2			2	2	2	1	2	2	56	-1	1	5	3		Memberikan pembatasan
1369	1	1	8	2	4	5	2	4	4	5	2	5	2	1			1	1	1	3	1	2	37	-1	9	4	1	3	akan sulit diterapkan di Indonesia karena wilayahnya yang sangat luas
1370	1	1	12	2	4	4	3	4	4	4	4	2	2	2			1	1	1	2	1	1	34	-1	1	4	3		Sistem deposit untuk puntung rokok sangat bagus, karena bisa membuat para perokok menjadi sadar akan bahaya puntung rokok jika di buang sembarangan
1371	1	1	24	3	4	4	4	4	3	3	3	3	3	3			2	1	1	2	2	1	57	-1	9	6	3		Ide yang bagus.
1372	1	1	3	3	4	4	3	4	4	4	4	4	2	1			1	2	2	1	2	1	36	-1	2	6	3		Tidak tahu
1373	1	1	12	4	4	3	3	3	3	3	3	3	4	4			1	1	2	1	1	1	37	-1	7	6	2	2	Merepotkan
1374	1	1	2	2	4	4	3	3	3	3	3	3	3	2			1	2	2	1	2	1	32	-1	9	6	1	2	Membantu mengurangi produksi rokok dan secara otomatis mengurangi angka perokok diseluruh dunia
1375	1	1	8	1	4	4	3	3	4	4	3	4	2	2			1	1	1	2	1	2	35	-1	8	6	3		patut dicoba
1376	1	1	12	3	4	4	4	4	4	4	3	4	2	1			1	1	1	1	1	1	55	-1	1	4	3		Buanglah Putung rokok pada tempatnya
1377	1	1	6	4	4	5	5	5	5	5	3	5	1	1			1	1	1	2	2	1	33	-1	2	4	1	2	Sangat kreatif meski butuh penyesuaian yg agak lama
1378	1	1	11	3	4	4	3	3	4	4	2	4	2	2			1	1	1	1	1	2	30	-1	6	6	2	3	setuju dengan ide ini, karena dengan begitu orang-orang yg merokok akan merasa memiliki tanggungjawab sosial dan lingkungan.
1379	1	1	12	2	3	4	4	4	4	4	4	4	2	2			1	1	2	3	3	1	30	-1	2	4	3		Buang sampah putung rokok pada tempatnya
1380	1	1	3	4	3	4	4	3	4	4	4	4	3	4			2	2	1	1	2	2	31	-1	8	8	1	1	Sangat bagus untuk kesehatan
1381	1	1	24	3	4	5	5	5	5	5	2	4	2	2			1	1	1	2	1	1	56	-1	9	6	2	1	Sangat bagus dan objektif
1382	1	1	24	2	4	4	3	3	4	3	1	5	1	1			1	1	2	3	3	2	33	-1	3	5	3		lebih baik setiap putung dihargai 100 dan lagsung dibayar pada toko yang menjual rokok sebagai potongan harga
1383	1	1	24	1	4	1	3	3	2	5	4	4	2	1			2	2	2	1	3	1	37	-1	9	6	3		Sistem deposit puntung rokok dapat mengurangi kerusakan pada alam
1384	1	1	10	2	2	4	4	3	4	5	4	4	3	4			1	2	1	2	1	2	30	-1	9	6	1	1	Sistem deposit untuk puntung rokok dapat melibatkan konsep pengumpulan, daur ulang, dan tanggung jawab lingkungan. Gambaran yang muncul mungkin termasuk kotak pengumpulan puntung rokok di tempat umum, insentif untuk orang yang mengembalikan puntung rokok, serta penyuluhan tentang dampak puntung rokok terhadap lingkungan. Kata-kata yang terlintas adalah "kelestarian", "penanganan sampah", "tanggun…
1385	1	1	12	1	4	5	5	4	5	5	3	5	2	2			1	1	1	1	1	2	60	-1	9	7	3		Ikut terlibat dalam perlindungan kelestarian alam dengan selalu menjaga lingkungan/ekosistem
1386	1	1	3	1	4	4	5	4	4	5	3	4	1	1			1	1	3	2	1	1	21	-1	1	6	3		dengan adanya sistem deposit maka akan membuat Limbah yang diakibatkan puntung rokok akan berkurang . Karena para perokok akan lebih terorganisir dalam menanggulangi puntung rokok.
1387	1	1	10	4	4	4	4	4	4	4	4	2	4	4			2	2	1	1	2	2	56	-1	1	4	3		Ide baik untuk mengatasi pencemaran lingkungan akibat puntung rokok
1388	1	1	10	3	4	3	3	3	3	3	4	3	3	3			2	1	2	1	2	2	55	-1	9	6	3		Pengumpulan dana
1389	1	1	24	2	4	4	4	4	4	4	4	4	2	2			2	2	1	1	1	1	50	-1	8	6	1	2	dengan cara ini perokok, kemungkinan akan berhenti merokok, dan juga kesadaran akan lingkungan akan tercipta, dan tidak akan membuang sembarangan lagi samapah putung rokoknya
1390	1	1	25	3	4	3	3	4	4	3	4	3	2	2			1	1	1	2	1	3	53	-1	1	3	3		Deposit lebih baik untuk sadar diri bahwa membuang puntung rokok sembarangan adalah tidak baik
1391	1	1	6	3	4	1	2	3	2	1	4	3	2	4			2	2	2	2	2	2	50	-1	2	6	3		Merokok dapat menambah devisa
1392	1	1	6	2	3	4	3	3	3	4	2	4	2	2			1	1	2	3	2	1	42	-1	1	4	3		Adanya sistem deposit untuk punrung rokok akan mengurangi limbah dari puntung rokok, dan sebagian besar perokok pun tidak akan membuang puntung rokok di sembarang tempat
1393	1	1	8	1	4	5	4	5	5	5	3	5	1	1			2	1	1	2	2	1	23	-1	1	6	1	3	Sangat bagus, namun perlu sosialisasi dan percobaan atau pengujian di daerah tertentu sebelum penerapan secara nasional
1394	1	1	8	2	4	5	3	4	4	3	1	5	1	1			1	3	2	3	2	3	36	-1	1	6	3		bagus untuk mengurangi punyung rokok di lingkungan
1395	1	1	5	3	4	5	5	5	5	5	2	5	1	2			2	2	1	1	1	2	35	1	6	5	3		Jika itu yang terbaik, apa boleh buat.
1396	1	1	1	2	4	4	3	3	3	4	2	5	1	1			1	2	1	1	1	2	28	-1	2	4	3		sebetulnya saya tidak ingin berurusan dengan rokok, dan saya pun ingin berhenti merokok
1397	1	1	1	2	5	5	5	5	5	5	3	5	5	5			2	2	1	2	2	1	36	1	1	2	2	2	Bagus untuk membantu orng2 yg kecanduan rokok biar bisa berhenti merokok
1398	1	1	10	2	3	5	4	5	5	4	5	5	2	2			1	1	1	1	1	1	31	-1	7	6	1	3	Bagus dan menarik karena dapat mengurangi dan membantu kerusakan lingkungan
1399	1	1	12	3	4	5	5	5	5	5	5	3	3	3			1	1	2	2	2	1	46	-1	1	5	3		Saya kira dengan adanya sistem deposit akan membuat pengurangan dalam jumlah puntung rokok yg di buang sembarangan.
1400	1	1	7	4	5	4	4	5	5	4	4	5	4	4			1	1	2	1	2	1	26	-1	3	4	3		Keuntungan
1401	1	1	3	2	4	4	4	4	4	4	1	5	2	2			2	2	2	1	2	1	34	-1	1	4	3		menurut saya bisa dicoba
1402	1	1	10	4	5	4	4	4	4	4	5	5	5	5			2	2	1	1	2	2	22	-1	2	7	1	1	Aneh
1403	1	1	30	1	4	3	3	4	4	4	1	5	1	1			1	2	2	1	1	1	50	-1	9	6	3		Ide menarik dan saya yakin akan ada manfaatnya bagi proses berkelanjutan, asal jangan yang mengelola Pemerintah. I don't trust Goverment!
1404	1	1	12	3	4	4	4	4	4	4	3	4	2	2			1	1	1	3	3	2	31	-1	7	4	2	2	Untuk menjaga lingkungan
1405	1	1	5	2	4	5	4	3	4	3	2	4	2	3			2	1	2	1	1	2	21	-1	7	6	1	3	Sangat baik sekali dan bermanfaat
1406	1	1	5	2	4	5	4	4	5	4	2	5	1	1			1	1	2	1	3	1	42	1	8	6	2	2	deposit sangat menarik, asalkan lokasinya banyak, karena orabg-orang tidak mau repot kalau jauh
1407	1	1	6	3	4	5	5	5	5	5	5	5	1	2			1	1	1	1	1	1	28	-1	9	4	3		Mesin penampung puntung rokok di tempatkan di tempat umum seperti taman atau tempat wisata bisa mengurangi lingkungan tercemar
1408	1	1	1	1	4	5	5	2	5	4	2	5	1	1			1	2	2	1	1	1	33	-1	2	6	2	2	Sangat menarik dan memberi insentif untuk tidak buang puntung sembarangan
1409	1	1	12	3	4	4	3	2	3	4	3	4	2	2			1	2	1	1	1	2	29	-1	5	6	3		Cukup asing
1410	1	1	4	3	3	5	5	5	5	5	3	5	2	2			2	1	1	2	2	1	28	-1	1	4	3		Tidak ada
1411	1	1	36	4	4	4	4	4	4	4	3	4	2	2			2	2	1	2	1	1	46	-1	2	6	3		Rumit
1412	1	1	1	1	4	4	4	2	2	3	3	5	1	1			3	3	1	2	2	3	26	-1	1	4	3		Keamanan lingkungan
1413	1	1	3	3	4	4	4	4	3	4	4	4	1	1			1	2	2	1	1	1	24	-1	7	6	3		saya pribadi setuju, tapi pasti banyak yang tidak setuju dan tidak sanggup
1414	1	1	5	2	4	4	3	4	4	4	3	4	3	2			1	1	1	2	1	2	51	-1	9	6	3		Tidak akan membuang puntung rokok
1415	1	1	36	2	4	4	4	4	4	4	2	4	2	2			1	1	1	1	1	2	56	-1	5	6	3		Cukup baik dan bisa berhasil bila sesuai dengan planning
1416	1	1	10	2	4	5	4	4	4	5	4	3	3	2			1	1	1	1	1	2	39	1	5	4	2	1	Menguntungkan
1417	1	1	3	1	4	4	4	4	4	4	4	4	4	4			3	2	1	1	1	1	27	-1	1	6	3		Sistem yang tujuannya baik tapi perlu kajian yang panjang
1418	1	1	12	4	5	4	2	4	4	3	2	4	2	4			1	2	2	1	2	1	28	-1	6	4	1	3	Ini sistem baru dan bagus untuk perokok seperti saya,membuat kesadaran akan lingkungan lebih baik
1419	1	1	40	3	4	4	4	4	4	4	4	4	2	2			1	2	1	1	1	1	44	-1	7	4	1	2	Lebih bermanfaat bagi kedua pihak
1420	1	1	40	2	4	4	4	4	4	5	3	4	3	2			1	2	1	1	1	1	54	-1	2	4	3		Supaya sadar diri akan dampak negatif dari limbah rokok dan saya sebenarnya sudah beniat untuk berhenti merokok
1421	1	1	12	2	4	4	4	5	5	4	3	4	3	3			3	3	2	3	1	1	26	-1	7	4	2	3	Sangat merugikan
1422	1	1	12	2	3	4	4	4	4	4	4	3	3	3			1	1	1	2	1	2	51	-1	9	6	1	3	Sebuah system yang dapat memacu para perokok untuk lebih perduli terhadap lingkungan
1423	1	1	4	3	4	5	5	5	5	3	3	4	2	3			2	3	3	2	2	2	28	-1	5	6	2	1	Tidak tau
1424	1	1	6	2	5	4	4	4	4	4	3	3	2	2			1	1	1	2	1	1	26	-1	1	4	1	1	Produsen dan pemerintah
1425	1	1	9	2	4	5	4	3	4	5	3	5	2	2			2	1	1	2	2	2	29	-1	9	6	3		sangat baik untuk melindungi lingkungan.
1426	1	1	2	3	4	4	3	4	4	4	3	4	2	4			1	1	2	1	1	1	22	-1	1	6	3		Menjadi tanggung jawab bersama
1427	1	1	6	3	4	5	4	4	5	5	3	4	1	1			1	2	1	1	1	2	28	-1	2	4	3		Sistem deposit untuk puntung rokok dapat menggugah gambaran tentang pengelolaan sampah yang lebih berkelanjutan. Saya membayangkan adanya insentif yang mendorong orang untuk mengumpulkan puntung rokok, seperti botol atau tempat pengumpulan khusus, dengan imbalan uang atau poin. Hal ini bisa mengurangi pencemaran lingkungan, mendorong kesadaran masyarakat akan bahaya puntung rokok bagi ekosistem, …
1428	1	1	11	3	3	4	3	3	2	4	2	4	2	2			2	2	1	1	2	1	31	-1	8	4	3		Investasi penting untuk menjaga kesehatan dan menjaga lingkungan
1429	1	1	50	2	3	5	5	4	4	5	4	4	2	2			1	2	1	1	1	2	34	-1	9	6	2	2	Saya sependapat dengan aturan sistem deposit jika memang ini merupakan solusi untuk menjaga dan mengurangi limbah lingkungan dan saya akan mengikuti dan mematuhi aturan tersebut.
1430	1	1	2	1	5	5	3	2	1	4	1	5	2	1			2	1	2	2	2	1	32	-1	9	6	3		bagus
1431	1	1	12	2	5	5	5	5	5	5	1	5	5	1			1	3	3	3	1	1	21	-1	5	4	3		sulit
1432	1	1	12	2	3	5	4	4	4	5	3	4	2	2			1	1	2	1	1	1	34	-1	5	4	2	1	Cukup menjadi alternatif yang signifikan untuk meningkatkan kualitas lingkungan hidup yang lebih baik
1433	1	1	4	3	4	4	4	4	4	4	4	4	4	4			2	1	2	2	2	1	28	-1	7	6	2	1	Sebuah sistem gerakan masyarakat untuk tidak membuang puntung rokok sembarangan
1434	1	1	2	3	5	4	4	5	5	5	2	5	1	2			1	1	1	1	1	2	22	-1	6	4	3		Pengalaman melihat sekitar setiap orang acuh tak acuh ketika mendengar informasi seperti ini. tetapi jika benar akan diterapkan dan tersedia di banyak tempat itu cukup baik untuk kemajuan awal untuk membuat orang-orang mengerti akan ada dampak positif yang terjadi jika mereka melakukan hal tersebut
1435	1	1	2	2	4	5	4	4	4	5	3	4	3	3			1	1	2	1	2	2	22	-1	3	6	3		membantu pengelolaan limbah puntung rokok
1436	1	1	2	2	4	4	4	3	2	4	4	5	1	1			1	2	2	1	2	1	26	-1	3	6	3		Sistem ini dapat membuat lingkungan menjadi lebih bersih dari sisa-sisa puntung rokok dan menguntungkan banyak pihak
1437	1	1	10	2	4	4	4	4	3	5	2	4	2	2			2	1	2	2	2	1	25	-1	1	4	3		Saya setuju dengan sistemini, dengan menerapkan sistem ini maka orang orang yang ingin merokok akan memikirkan 2 kali karena mereka akan mengeluarkan biaya lebih untuk merokok
1438	1	1	6	2	3	3	4	4	4	4	4	4	2	2			1	1	2	2	1	2	43	-1	1	4	3		Sangat mendukung program ini demi kelangsungan kehidupan
1439	1	1	5	2	4	4	3	3	3	3	2	3	2	2			1	1	2	1	2	1	35	-1	9	4	1	2	Sistem deposit mungkin saja dapat mengurangi jumlah perokok berat
1440	1	1	12	2	4	4	3	4	4	4	3	3	2	2			1	1	2	2	2	1	26	-1	9	4	1	2	Sangat inovatif untuk mengurangi sampah yang bisa berdampak buruk bagi lingkungan
1441	1	1	12	3	4	5	4	4	4	5	1	4	1	1			3	3	2	1	3	3	24	-1	1	4	3		Saya tidak setuju akan deposit tersebut
1442	1	1	16	2	3	4	2	2	4	4	3	3	4	2			1	1	1	2	3	2	23	-1	2	4	3		Sangat mendukung demi terjaganya lingkungan
1443	1	1	3	2	4	4	3	4	4	4	4	4	2	3			1	1	2	2	2	1	23	-1	3	5	1	2	Deposit rokok penting untuk mengatur jumlah rokok yang beredar
1444	1	1	5	1	4	4	4	4	4	4	2	5	2	1			2	2	1	2	1	2	29	-1	9	6	1	2	Sangat bagus untuk melindungi alam dari percemaran, terutama dari puntung rokok
1445	1	1	10	2	4	4	5	4	5	4	4	5	3	2			2	1	1	2	2	1	30	-1	9	6	2	2	Untuk merawat bumi kita bersama agar sehat harus bekerja sama
1446	1	1	3	1	3	4	3	2	4	2	3	4	2	2			2	2	2	1	1	1	27	-1	2	5	3		Menjaga lingkungan
1447	1	1	12	2	4	4	4	4	4	4	2	5	2	1			2	2	2	1	1	2	26	-1	4	6	3		Bagaimana baiknya
1448	1	1	6	2	4	4	4	4	4	4	2	4	2	2			2	2	1	1	1	2	26	-1	7	6	1	3	Bagus untuk mengurangi sampah puntung rokok
1449	1	1	16	3	4	5	4	4	3	4	3	3	2	2			2	2	3	1	1	2	24	-1	4	6	2	2	Mungkin persentase rokok saat ini sangat besar dan semakin banyak perokok jadi sistem deposit harus dinaikan dan diperluas
1450	1	1	6	3	4	4	3	3	4	3	1	4	1	1			1	1	2	2	2	1	28	-1	1	6	1	2	Sistem ini cukup menarik dan cukup bagus untuk solusi dalam mengurangi dampak dari puntung rokok. Pemberlakuan peraturan seperti ini akan kemungkinan sulit diterapkan di masyarakat.
1451	1	1	8	2	4	5	3	3	4	5	2	4	2	2			1	2	2	3	2	1	21	-1	1	4	3		Menarik
1452	1	1	12	3	4	5	5	5	5	5	5	5	1	1			2	1	2	2	2	1	27	-1	1	6	2	3	Saya setuju untuk kelestarian lingkungan
1453	1	1	15	3	4	4	4	5	4	5	2	5	1	1			1	1	1	2	1	3	26	-1	7	6	2	1	Sangat setuju
1454	1	1	6	4	4	5	5	5	4	4	4	5	2	2			1	1	1	2	1	1	27	-1	7	6	1	1	Bagus diterapkan untuk menjaga kualitas lingkungan
1455	1	1	20	4	5	5	4	5	3	5	2	5	1	1			1	2	2	1	1	2	25	-1	3	4	3		Jika ada sistem deposit seperti ini sudah cukup bagus, mungkin yg saya pikir akan lebih bagus jika uang deposit digunakan untuk kebutuhan alam / shelter hewan
1456	1	1	3	2	4	5	4	3	4	4	5	5	2	2			2	1	1	2	2	1	24	-1	2	6	3		Ide yg sangat brilian untuk mengurangi sampah yg katanya sampah no"1" terbanyak di lautan
1457	1	1	6	2	4	4	2	2	3	4	4	3	4	2			2	1	1	2	1	2	24	-1	7	8	1	1	Sistem yang bagus untuk mencegah lingkungan biar lebih terjaga
1458	1	1	10	4	4	5	4	4	4	4	3	4	2	2			1	2	2	1	1	1	24	-1	1	4	3		Netral
1459	1	1	5	1	5	5	4	5	4	4	2	5	1	1			1	2	2	1	1	2	24	-1	2	6	3		Sistemnya yang diberikan cukup baik sejauh ini.
1460	1	1	5	2	4	5	5	5	5	5	2	5	1	1			2	2	2	1	1	1	23	-1	1	6	3		Kurang efisien dalam mengurangi jumlah perokok aktif di Indonesia
1461	1	1	3	2	4	4	4	4	5	3	3	4	3	4			1	1	2	2	2	1	26	-1	1	6	2	1	Sistem deposit perlu di terapkan untuk menciptakan lingkungan yang bersih tanpa polusi dan mengurangi dampak berbahaya terhadap makhluk hidup yang menempati lingkungan tersebut
1462	1	1	15	3	4	5	4	4	4	4	4	4	4	4			1	1	1	1	1	2	28	-1	4	6	2	1	Bagus
1463	1	1	16	2	4	4	4	2	1	4	4	4	2	2			1	2	2	1	1	1	29	-1	6	4	2	2	Sangat bermanfaat dan luar biasa
1464	1	1	6	3	4	5	4	5	5	4	3	5	2	1			1	1	1	1	3	2	26	-1	9	6	2	1	Saya sangat menyukai ide tentang sistem deposit untuk putung rokok
1465	1	1	12	2	4	4	4	4	4	5	3	3	2	2			1	1	1	1	1	1	24	-1	9	6	3		Bagus sekali
1466	1	1	7	3	4	4	3	3	4	5	4	3	3	2			1	1	2	1	2	2	21	-1	1	6	1	2	sistem yang dimana dana yang akan di deposit akan kembali jika bungkus dan puntung rokok dikembalikan
1467	1	1	11	5	5	5	4	5	5	4	3	5	3	2			1	1	2	1	1	1	29	-1	8	6	1	1	Sangat efektif demi kelangsungan hidup manusia dan mahluk hidup lainnya
1468	1	1	12	4	5	4	3	4	3	3	4	4	2	1			1	1	2	1	2	1	21	-1	3	4	3		akan kah menjadi revolusi kebiasaan masyarakat
1469	1	1	5	2	3	4	3	3	3	4	2	4	4	4			1	2	1	2	3	3	30	-1	3	4	3		Deposit atau tambahan biaya merupakan hal yang perlu dilakukan guna mengurangi atau menjadikan putung rokok lebih di perhatikan dalam pembuangnnya
1470	1	1	12	3	4	4	4	4	4	4	2	4	2	2			2	1	1	1	1	2	30	-1	6	5	1	2	Saya rasa seimbang dengan apa yang di perbuat perokok pasif
1471	1	1	6	1	4	5	5	5	4	5	4	5	2	1			1	2	1	1	1	1	38	-1	3	4	2	2	sangat bagus agar bisa mengurangi perokok
1472	1	1	7	4	4	3	3	4	4	4	4	4	3	3			2	1	2	2	2	2	30	-1	9	6	2	2	lebih menjaga lingkunan tetao sehat
1473	1	1	15	2	4	4	4	4	4	4	4	4	2	1			1	2	2	1	1	1	30	-1	9	4	3		Itu adalah salah satu wacana yang patut untuk segera kita uji cobakan
1474	1	1	10	2	2	4	4	4	4	4	2	4	2	2			1	2	1	1	1	2	35	-1	1	4	3		bisa jadi saya setuju terhadap deposit
1475	1	1	12	2	4	4	3	4	4	4	3	3	3	3			1	1	1	1	1	1	34	-1	3	5	3		Dapat menjaga lingkungan
1476	1	1	12	3	4	5	3	4	2	4	3	4	2	3			3	2	2	2	2	2	32	-1	1	3	3		Mengendalikan sampah rokok
1477	1	1	12	3	3	4	3	3	4	3	2	4	2	2			2	2	2	1	1	2	42	-1	3	5	3		saya kurang memahaminya
1478	1	1	8	2	4	4	4	4	4	4	2	4	2	2			1	1	1	2	2	3	42	-1	9	6	1	2	PEMERINTAH WAJIB BERKONTRIBUSI PENUH TERHADAP KESEHATAN MASYARAKAT, SEHINGGA SISTEM DEPOSIT SELAYAKNYA DISELENGGARAKAN OLEH PEMERINTAH
1479	1	1	20	2	4	5	2	1	2	3	2	4	1	1			1	1	2	2	2	1	40	-1	2	3	2	2	Saya kira ini kurang efektif, pertama harga rokok naik sangat signifikan dan daya beli masyarakat sangat rendah. Saya lebih suka ide putung rokok bisa di uangkan seperti botol bekas air mineral, jadi ini akan membuat banyak "pemulung putung rokok" seperti halnya sampah plastik.
1480	1	1	12	3	4	4	4	3	4	4	2	4	2	2			2	1	1	2	2	2	59	-1	9	6	2	1	Ide cerdas mengurangi pencemaran lingkungan
1481	1	1	7	2	4	4	3	4	5	4	2	4	2	1			1	2	2	1	1	2	34	-1	9	6	1	1	Sangat bagus sekali ini bisa mengurangi dampak puntung rokok teehadap lingkungan .
1482	1	1	20	4	4	4	5	4	5	5	1	5	1	1			2	1	2	1	2	1	34	-1	5	6	1	1	Karena bisa mengurangi dampak dari puntung rokok dan memberikan keuntungan dari segi financial
1483	1	1	6	3	4	4	4	4	4	5	3	5	1	1			1	2	2	1	2	1	37	-1	8	6	1	1	Sistem Deposit untuk mencegah pencemaran puntung rokok ini, saya fikir akan cukup efektif dan diminati beberapa kalangan penikmat rokok. Selain menjadi sadar, juga sekaligus menabung secara tidak sadar. Saya fikir, akan berjalan perlahan walaupun butuh waktu yang tidak singkat
1484	1	1	24	3	4	5	4	5	5	5	3	5	5	2			1	1	2	1	2	2	46	-1	9	4	2	3	sangat bagus , karena mampu meningkatkan keperdulian mengenai limbah yang di hasilkan rokok
1485	1	1	5	4	4	5	5	3	5	4	2	5	1	1			1	1	2	1	2	1	21	-1	1	4	1	2	inovasi yang sangat bagus untuk memperbaiki lingkungan!
1486	1	1	12	3	4	5	4	2	3	4	3	4	4	2			1	1	2	2	2	2	34	-1	7	6	1	1	Menarik dan inspiratif
1487	1	1	12	3	4	4	4	2	3	4	2	4	3	2			1	2	2	1	2	1	29	-1	1	2	2	1	Sistemnya lumayan, tapi sepertinya untuk terealisasi sangat berat
1488	1	1	5	2	4	3	4	3	4	4	4	4	4	2			3	1	1	2	2	2	34	-1	9	6	1	2	Sistem deposit belum bisa menjawab dan menyelesaikan masalah yang ada, karena silihat dari berbagai faktor dari sumber bahan baku yang banyak menyerap perekonkmian masyarakat luas dan perlu dikaji ulang
1489	1	1	2	1	4	3	1	1	1	5	3	5	1	3			1	2	1	1	2	1	27	-1	6	5	3		menarik
1490	1	1	12	2	4	4	4	3	4	4	1	5	1	1			1	2	2	1	1	2	28	-1	8	6	1	3	Bagus, untuk menanggulangi masalah pencemaran lingkungan akibat putung rokok
1491	1	1	12	2	4	5	4	3	4	5	1	5	1	1			1	1	1	1	1	1	34	-1	9	6	1	3	unik
1492	1	1	5	3	4	4	4	4	4	4	4	3	3	3			1	1	1	1	1	1	26	-1	7	6	1	2	Sangat Bagus
1493	1	1	3	3	4	5	5	5	5	5	4	5	2	2			1	1	1	2	1	1	38	-1	9	6	1	2	Dengan adanya deposit puntung rokok semoga kedepannya banyak yang sadar bahaya yang diakibatkan oleh perokok
1494	1	1	15	4	4	5	4	4	5	5	1	5	1	1			1	1	1	2	2	1	40	-1	7	6	2	1	Sebuah prakarsa yang revolutioner
1495	1	1	15	4	5	5	5	5	5	5	1	5	1	1			1	1	1	1	2	1	31	-1	3	6	2	3	Sangat menarik
1496	1	1	5	3	4	3	3	4	3	4	3	4	3	2			2	2	2	1	1	1	30	-1	9	6	1	1	saya setuju,sebab dapat menekan limbah bekas rokok yang dapat merusak lingkungan
1497	1	1	12	4	4	5	5	5	5	5	5	5	5	2			3	3	3	3	3	3	24	-1	1	4	3		Menurut sy lebih bagus dunia berhentikan produksi rokok. Karna puntung rokok mencemari lingkungan di sekitar
1498	1	1	9	3	4	5	5	5	5	5	4	4	3	2			1	1	1	2	2	1	45	-1	8	6	3		Sistem deposit untuk rokok sangatlah menarik dan dapat membantu lingkungan serta masyarakat luas
1499	1	1	5	1	4	5	5	5	5	5	4	4	2	2			2	2	2	2	2	1	28	-1	9	6	1	2	Dengan Sistem Ini Orang Akan Menjadi Lebih Peduli Terhadap Puntung Rokok Untuk Lingkungan Hidup
1500	1	1	14	3	4	4	3	3	4	3	2	4	4	2			1	1	1	2	1	2	30	-1	1	6	3		Cemerlang
1501	1	2	16	2	4	5	5	5	5	4	1	5	1	1			3	1	1	2	3	1	38	-1	8	5	1	2	Sistem deposit rokok hanya akan menambah biaya perokok tapi sedikit banyak membantu lingkungan
1502	1	2	15	5	3	1	2	3	5	4	3	5	5	3			2	3	1	3	2	3	40	-1	9	6	1	2	Menurut saya sistem ini menguntungkan bagi sebelah pihak dan merugikan dari sebagian orang harap pemerintah dan kepala daerah mempertimbangkan asumsi ini
1503	1	2	10	2	3	5	5	4	4	3	5	4	4	4			2	2	1	2	2	2	30	-1	5	6	1	3	menukarkan putung rokok menjadi e wallet
1504	1	2	4	3	5	5	5	4	5	5	4	5	1	1			2	2	2	1	1	2	26	1	2	6	2	1	Ide yang sangat bagus dan kreatif dalam menjaga lingkungan jadi masyarakat juga berperan aktif dalam mengikuti sistem deposit ini. Semua hal telah dipertimbangkan mulai dari jarak, harga, dengan persentase pengembalian.
1505	1	2	16	2	4	5	4	4	5	5	3	5	2	1			2	2	2	2	1	1	34	-1	3	6	2	2	pengembalian dana yang telah kita bayarkan untuk mengatasi dampak lingkungan yang timbul akibat pembuangan puntung rokok secara sembarangan
1506	1	2	10	3	4	4	3	4	4	4	3	4	2	2			2	1	2	1	1	1	33	1	8	6	2	2	Ramah lingkungan
1507	1	2	2	2	2	3	2	4	3	3	3	4	3	3			1	2	1	2	1	2	35	1	7	6	1	2	Deposit Putung rokok
1508	1	2	16	2	4	5	5	5	5	5	5	5	5	1			1	1	1	1	1	1	39	-1	6	4	1	3	Gebrakan terbaru untuk lingkungan atau ekosistem tersebut
1509	1	2	5	1	4	5	3	4	4	3	2	4	1	3			2	2	2	2	1	2	27	-1	9	4	1	2	bagus dan lebih aman
1510	1	2	6	1	4	4	5	2	5	4	2	4	2	2			2	1	1	2	2	2	22	-1	2	4	3		Sistem tepat yang membuat itu berhasil
1511	1	2	10	2	3	5	4	3	2	4	3	3	3	2			2	2	2	2	2	2	33	-1	1	4	2	2	Puntung rokok tidak dapat terurai secara alami
1512	1	2	12	4	4	5	5	4	5	5	2	5	1	1			2	1	1	2	1	1	31	-1	9	6	1	3	Deposit untuk puntung rokok ini setidaknya akan mengurangi dampak dari puntung rokok yang saya buang secara sembarangan
1513	1	2	2	2	4	5	4	3	4	4	2	4	2	1			2	1	2	2	1	2	21	-1	5	6	1	1	saya rasa sistem deposit memberikan kemudahan dalam membuang sampah puntung rokok
1514	1	2	12	2	2	3	3	2	2	3	3	3	3	2			1	2	1	1	2	2	25	-1	6	8	2	2	Tidak ada
1515	1	2	9	2	4	4	2	3	2	5	2	5	1	1			1	1	1	1	1	1	44	-1	9	4	2	3	Kreatif, inovatif, dan cukup solutif
1516	1	2	6	1	4	4	4	5	3	5	2	5	2	1			2	2	1	2	1	3	24	-1	9	6	1	1	saya mengharapkan waktu pengembalian yang panjang dan tanpa campurn tangan pemerintah
1517	1	2	12	4	5	4	3	4	5	4	2	4	2	2			2	1	2	1	1	2	42	-1	7	5	2	1	Ide Sistem deposit puntung rokok ini jenius dan sangat bagus untuk membuat orang akan sadar tidak membuang puntung rokok sembarangan karena memberikan dampak yang serius kepada lingkungan dan sistem ini dapat di terapkan dengan keterlibatan semua pihak baik pemerintah dan masyarakat.
1518	1	2	2	3	4	4	4	4	5	4	4	5	2	2			3	2	2	2	1	2	29	1	9	6	1	3	Setiap hal kecil deposit berpengaruh kelangkah selanjutnya
1519	1	2	15	3	4	5	5	5	5	5	1	5	1	1			2	2	2	2	1	1	36	-1	5	4	1	2	Memperkecil dampak bagi lingkungan,dan pengelolaan sampah puntung rokok bisa teratasi dengan baik
1520	1	2	4	2	4	4	4	4	4	4	3	4	3	3			2	1	1	2	1	1	39	1	9	6	1	3	Seperti nya ide itu cukup menarik untuk di terapkan
1521	1	2	5	3	4	4	4	5	4	5	1	5	1	1			1	3	3	2	2	2	27	1	7	4	1	2	sepertinya tidak terlalu efektif untuk mengurangi penggunaan rokok dan pembuangan sembrangan putung rokook
1522	1	2	3	3	3	4	4	4	4	4	3	5	1	5			2	2	2	2	2	2	33	-1	9	8	1	2	Dapat menghambat buang puntung sembarangan
1523	1	2	1	2	5	5	5	5	5	5	1	5	1	1			2	2	2	1	3	3	28	1	7	4	2	1	Semoga menjadi lebih efektif
1524	1	2	5	2	4	4	4	3	3	3	4	3	2	2			3	2	3	1	1	1	26	-1	1	4	3		Memperkecil sampah puntung rokok
1525	1	2	12	2	5	5	4	4	4	4	2	4	4	4			3	1	3	3	2	2	28	-1	4	6	2	3	sistematis yang bagus dan hampir susah diterapkan di negara yang rendah
1526	1	2	2	3	4	5	5	5	4	4	3	5	1	1			1	2	2	2	2	2	26	-1	1	4	3		program yang sangat bagus
1527	1	2	16	3	4	4	3	4	4	4	3	4	2	2			2	2	2	2	2	2	58	-1	4	6	3		sistem deposit puntung rokok bisa dilakukan secara efektif bila ada insentifnya
1528	1	2	6	2	4	4	4	3	4	4	3	4	2	2			2	1	2	2	1	2	25	-1	1	4	2	3	Perfect
1529	1	2	4	3	3	4	4	4	4	4	2	5	1	1			2	2	1	2	2	2	38	-1	7	6	3		Sistem deposit dapat mengurangi puntung rokok yang dibuang sembarangan
1530	1	2	12	3	4	5	4	5	5	4	3	5	1	1			1	2	2	2	2	2	21	-1	1	4	3		Selama beberapa dekade yang sering dijadikan deposit adalah sampah organik,non organik maupun rumah tangga, dengan adanya deposit rokok ini dapat memberikan hasil cukai kembali kepada si pembeli dan tentunya masyarakat akan lebih ingat untuk membuat puntung rokok di tempat yang seharusnya jika ada sistem deposit
1531	1	2	4	3	4	5	4	4	4	4	2	4	3	3			2	1	3	1	3	1	33	-1	2	6	1	2	konsep yang bagus
1532	1	2	5	1	4	4	3	3	3	3	3	4	3	3			2	1	2	1	1	1	26	-1	1	3	3		Menarik
1533	1	2	10	3	4	3	4	4	4	4	2	4	4	3			2	2	1	2	1	1	29	-1	2	4	2	3	Mungkin Rokok Berbahaya bagi Lingkungan dan Tubuh , tapi disisi lain Rokok seperti salah 1 item ketika memulai hari , menurut saya deposit rokok adalah hal yang terdengar bagus
1534	1	2	4	1	4	5	4	4	3	3	4	4	2	1			3	3	1	3	1	1	24	-1	1	4	3		Sistem deposit untuk rokok, saya tidak terlalu paham, tapi boleh dicoba juga
1535	1	2	12	1	4	2	2	3	3	4	3	5	1	1			1	3	3	1	1	2	24	-1	9	4	3		Itu sangat tidak baik pada lingkungan
1536	1	2	3	2	4	4	3	4	4	2	3	5	2	2			2	2	2	2	2	2	21	-1	1	4	2	1	Sistem deposit untuk puntung rokok dapat dipandang sebagai upaya untuk mengurangi sampah plastik dan limbah berbahaya di lingkungan. Konsep ini mengingatkan pada program daur ulang, di mana konsumen membayar deposit tambahan saat membeli rokok dan mendapatkan kembali sejumlah uang setelah mengembalikan puntung rokok ke tempat pengumpulan yang ditentukan. Gambaran yang muncul di benak saya adalah …
1537	1	2	3	3	4	4	3	4	5	5	3	5	2	4			1	2	1	2	1	1	21	-1	8	6	3		Sistem deposit yang di kelola pemerintah, memang bisa membuat perokok lebih memilih untuk hemat rokok, karena sistem kelolanya yang mahal dan terbatas, dan terdapat banyak aturan juga
1538	1	2	10	2	4	4	2	3	2	5	3	4	2	2			2	2	2	2	1	2	34	-1	9	6	2	1	Sangat menarik, bisa meminimalisir sampah puntung rokok yang dihasilkan oleh perokok, mengingat banyaj perokok yang masih suka membuang puntung rokok secara sembarangan.
1539	1	2	8	2	4	4	4	3	4	4	4	4	2	2			2	1	1	1	2	1	41	1	8	4	3		sangat bagus
1540	1	2	6	3	4	4	5	4	4	4	2	5	2	1			3	3	3	3	3	1	30	-1	6	6	3		Menurut saya Tidak ada keuntungan nya
1541	1	2	12	3	5	3	2	4	2	3	4	3	4	3			2	1	1	2	2	1	49	-1	1	4	3		Deposit boleh asal harga kurang
1542	1	2	15	3	4	4	4	4	4	4	1	4	2	2			3	3	3	3	3	3	23	-1	2	4	3		Saya tidak setuju
1543	1	2	8	2	5	4	4	4	3	5	2	4	2	1			1	1	1	2	2	2	23	-1	1	4	1	1	bagus untuk lingkungan sekitar dan memperbaiki ekosistem
1544	1	2	12	2	4	5	5	5	4	4	3	5	3	2			2	1	2	1	1	2	26	-1	3	6	2	1	Bisa menjadi sebuah terobosan baru
1545	1	2	5	3	4	4	4	4	4	4	4	4	2	2			2	1	1	1	1	1	33	-1	1	6	2	2	Deposit pembelian rokok 1 slop
1546	1	2	4	1	5	5	5	5	4	5	5	5	5	5			1	2	2	1	2	2	28	-1	8	6	1	2	Sistem deposit untuk puntung rokok mengingatkan saya pada konsep daur ulang, keberlanjutan, dan perlindungan lingkungan. Saya membayangkan sebuah program di mana orang dapat mengumpulkan puntung rokok dan mengembalikannya untuk mendapatkan uang kembali atau insentif. Ini bisa mengurangi sampah puntung rokok yang mencemari alam, mendorong kesadaran tentang pentingnya kebersihan, dan melibatkan mas…
1547	1	2	8	3	4	4	5	4	5	5	1	5	1	1			1	2	2	1	2	2	37	-1	9	6	3		Sistem deposit dapat dkembalikan jika perokok mengembalikan puntung rokok yang telah ditentukan
1548	1	2	10	3	2	4	4	4	3	3	3	3	4	4			2	2	2	1	2	1	32	-1	2	6	2	2	Supaya melestarikan budaya perokok
1549	1	2	4	2	4	4	3	3	4	4	4	4	2	2			1	1	1	1	1	1	23	-1	2	4	2	3	Tidak Banyak yang suka akan sistem itu
1550	1	2	10	2	4	5	2	4	4	5	2	5	1	1			2	2	2	2	2	2	42	-1	3	4	1	1	Sistem yang bagus untuk mengurangi sampah puntung rokok.
1551	1	2	9	4	5	5	4	4	5	5	1	5	1	1			1	1	2	1	2	2	27	-1	7	6	3		Saya siap menjadi partisipan apabila dibutuhkan
1552	1	2	16	3	4	4	3	2	4	4	3	4	2	2			2	1	1	1	2	2	52	-1	4	5	2	2	Menarik sekali
1553	1	2	16	4	3	5	2	3	3	3	4	4	2	2			2	1	1	2	1	2	41	-1	9	6	2	3	Untuk mengurangi dampak buruk terhadap lingkungan
1554	1	2	16	3	4	4	4	4	3	3	2	4	2	2			2	1	2	1	1	1	50	-1	9	6	3		sangat membantu kelestarian lingkungan
1555	1	2	3	3	3	3	2	4	3	4	3	4	4	5			1	2	2	2	2	2	25	-1	1	4	1	2	Mmm bisa saja untuk menguntungkan
1556	1	2	10	2	4	5	3	4	4	5	3	5	2	2			2	2	2	1	1	1	35	-1	9	6	2	3	Jujur sangat menarik sekali bagi saya apabila produsen yang mengaturnya
1557	1	2	12	2	4	3	4	3	4	4	2	3	4	4			2	1	1	1	1	1	44	-1	3	4	3		Bertanggung jawab atas lingkungan
1558	1	2	16	2	4	4	4	2	2	4	2	5	1	1			2	2	2	2	1	3	44	-1	3	6	2	1	Sistem yang baik untuk mendukung lingkungan
1559	1	2	16	3	3	4	4	3	4	4	4	3	4	4			2	1	1	1	1	1	49	-1	1	4	3		Bumi dan laut terbebas dari puntung rokok
1560	1	2	3	1	4	5	4	4	4	4	3	4	2	2			2	1	2	1	1	2	22	-1	1	4	3		Program sangat bagus, namun masih banyak celah ketidakefektifkan seperti tanggung jawab, rantai distribusi yang panjang dll.
1561	1	2	7	1	4	5	2	3	4	4	1	5	1	1			1	3	2	2	1	3	26	-1	7	7	3		Sistem yabg cukup inovatif, saya bersedia menjadi partisipan jika memang dibutuhkan
1562	1	2	12	1	4	5	5	5	4	5	1	5	1	1			2	1	1	1	1	3	30	-1	1	4	2	3	Menarik
1563	1	2	4	1	3	4	4	4	2	1	4	2	4	1			1	2	1	2	2	1	41	-1	2	4	3		suatu solusi juga untuk oara perokok agar bisa terhindar dari sangsi dan penurunan limbah puntung rokok serta mengurangi asap rokok terhadap lingkungan,
1564	1	2	6	4	5	5	4	3	4	3	5	3	3	3			2	1	1	1	1	1	25	-1	2	6	3		menarik, tapi harus jelas digunakan untuk apa deposit yang saya berikan.
1565	1	2	12	3	4	4	4	4	5	3	2	4	2	2			2	2	2	3	1	2	21	-1	1	4	3		Sistem deposit untuk puntung rokok cara inisiatif untuk mengurangi sampah rokok di lingkungan dengan cara memberikan insentif bagi orang yang mengembalikan puntung rokok ke tempat pengumpulan khusus. Hal ini bertujuan untuk mendorong kesadaran lingkungan dan mendaur ulang puntung rokok secara efektif.
1566	1	2	12	1	4	4	4	4	3	4	3	4	4	3			1	1	2	3	1	2	22	-1	1	4	3		Sesuai kebutuhan
1567	1	2	12	3	4	5	5	4	5	5	5	2	4	2			2	2	1	2	1	1	56	-1	8	6	3		Sebuah ide menarik, hanya saja, harus dipikirkan tempat deposit yang mudah dijangkau dan menarik kembali dana depositnya harus dengan cara yang mudah pula.
1568	1	2	2	2	4	4	4	4	4	4	2	4	2	2			2	1	1	2	1	1	29	-1	1	6	3		Sistem deposit rokok dapat merubah perilaku perokok aktif karena mereka akan memikirkan lebih matang tentang kebiasaan merokok mereka
1569	1	2	10	4	5	5	5	5	5	5	1	5	1	1			1	2	3	2	2	2	26	-1	1	4	3		Win win solution yang sangat bijak
1570	1	2	1	2	4	3	3	2	3	3	4	3	2	3			2	2	1	3	2	2	21	-1	1	4	2	1	Terlalu merepotkan dan tidak efisien
1571	1	2	5	3	4	4	4	4	4	4	3	4	2	2			2	1	2	1	2	2	27	-1	3	6	1	2	memberikan kontribusi kepada pemerintah
1572	1	2	12	3	4	4	3	4	4	4	4	3	3	1			1	2	2	1	1	2	30	-1	6	5	1	1	Sistem deposit dalam puntung rokok akan terus berputar seperti rantai makanan yang tidak akan pernah ada putusnya
1573	1	2	12	2	4	5	3	4	4	4	4	4	4	5			2	2	1	2	1	2	23	-1	3	6	2	3	bagus
1574	1	2	12	3	4	4	4	4	4	4	3	4	3	2			2	2	2	2	2	1	35	-1	9	4	3		System deposit untuk puntunh rokok sangat sesuai dengan keadaan saat ini dan dapat membantu mengurangi pencemaran alam
1575	1	2	4	2	4	3	2	3	3	4	2	4	3	2			2	2	2	2	1	2	23	-1	1	5	3		mengumpulkan puntung rokok untuk mendapatkan sebuah imbalan?
1576	1	2	2	1	4	4	5	4	5	5	3	5	1	1			2	1	1	2	2	2	21	-1	1	5	3		Deposit perbungkus dengan mengeluarkan beberapa biaya untuk deposit dan itu akan dikembalikan 50% atau 100%
1577	1	2	12	3	3	3	4	3	3	4	4	2	1	1			2	1	2	2	2	2	25	-1	1	4	3		Deposit 6000bpuntung roko pengelolaan produsen jarak tempuh 5 mnt
1578	1	2	10	2	3	4	5	4	5	4	3	3	3	3			2	2	2	1	1	1	31	-1	1	4	2	3	Sangat bagus
1579	1	2	7	3	4	4	4	4	4	4	3	4	2	2			2	2	2	2	1	2	24	-1	1	4	3		yaaa beberapa tahun kedepan rokok akan memiliki pajak yang sangat tinggi
1580	1	2	16	2	4	5	3	4	5	4	1	4	1	1			2	1	2	1	1	2	60	-1	9	6	3		jaminan puntung rokok
1581	1	2	15	4	5	4	3	4	4	5	4	4	2	1			2	1	2	1	2	2	41	-1	7	6	3		Sangat menguntungkan buat perokok dengan adanya sistem deposit
1582	1	2	10	3	4	5	5	5	5	4	2	5	1	1			2	1	1	2	1	1	48	-1	4	4	3		Terlihat cukup bagus karena mungkin dapat mengurangi jumlah puntung rokok yang ada
1583	1	2	8	3	4	4	4	4	4	4	2	4	2	2			1	2	1	2	2	2	54	-1	1	4	3		memberi kesadaran akan dampak lingkungan
1584	1	2	10	2	4	4	2	2	4	4	4	4	4	2			2	2	2	1	2	2	42	-1	1	4	3		sesuai dengan harga rokok per bungkus dan puntung rokok yang di kembaikan
1585	1	2	12	3	4	4	4	4	5	4	4	4	2	2			2	2	1	2	2	2	47	-1	2	5	3		sistem berbagi kewajiban antara produsen dan knsumen roko
1586	1	2	2	1	4	4	3	4	4	4	2	4	4	2			2	2	2	2	3	3	30	-1	9	6	2	2	Bagus untuk diterapkan. Sangat membantu mengurangi sampah puntung rokok. Mirip seperti program pengurangan sampah botol bekas minuman yang sudah diterapkan di Eropa.
1587	1	2	12	3	3	3	1	2	2	3	3	3	3	3			1	2	1	2	1	2	41	-1	9	6	3		Saya rasa itu tidak perlu..karena kalau berhubunhan dengan uang pasti tisak jujur alias korup
1588	1	2	6	4	4	5	5	5	5	5	3	4	3	2			1	2	2	2	2	2	50	-1	8	6	3		Patut dicoba
1589	1	2	4	2	4	4	5	3	2	3	2	5	2	2			1	2	1	2	1	1	43	-1	5	6	1	2	Sedikit merepotkan dan ribet
1590	1	2	12	2	3	5	5	5	5	5	3	5	2	1			1	2	2	2	1	3	42	-1	3	6	3		Program yang tepat untuk mengatasi pencemaran lingkungan. Saya pribadi sangat mendukung.
1591	1	2	4	1	4	5	3	1	4	5	2	5	5	5			1	1	3	3	3	3	47	-1	7	6	3		sistem deposit dapat lebih mengingatkan kita akan lebih baiknya mengendalikan lingkungan
1592	1	2	10	3	3	5	5	5	5	5	5	5	1	1			1	2	1	2	2	2	44	-1	5	5	3		Puntung rokok di kumpulkan dan buang di tempat sampah secara Khusus atau di musnakan secara Khusus
1593	1	2	15	3	3	5	3	4	3	4	2	4	2	2			2	1	1	1	1	1	52	-1	5	6	3		Ribet
1594	1	2	6	1	4	4	4	4	2	4	4	3	4	4			2	1	2	1	1	2	43	-1	9	6	2	2	Setidaknya orang yang merokok tidak hanya mencermati lingkungan tetapi berpartisipasi dalam pelestarian lingkungan
1595	1	2	6	4	4	4	4	4	4	4	2	4	3	3			2	2	2	2	1	2	44	-1	2	4	3		sistem deposit untuk puntung rokok bagus dalam menjaga lingkungan tetap bersih
1596	1	2	10	2	4	5	4	4	4	4	5	3	3	3			2	1	1	1	1	1	41	-1	4	4	2	2	Sangat bermanfaat untuk lingkungan yang berkelanjutan
1597	1	2	10	2	4	4	3	3	4	3	2	4	3	3			1	2	1	2	2	2	44	-1	4	6	1	1	bersih
1598	1	2	8	3	3	4	1	2	2	4	2	4	2	2			1	1	1	2	2	1	46	-1	9	6	2	1	Sistem deposit untuk puntung rokok sangat menarik untuk diterapkan karena akan memberikan dampak positif untuk berbagai pihak terutama yang terpenting untuk pengelolaan lingkungan yang lestari menekan dampak negatif puntung rokok.
1599	1	2	12	2	4	4	4	4	4	4	3	4	1	1			2	2	2	1	1	2	40	-1	7	5	2	1	Konsep yang sangat menarik untuk membantu mengurangi sampah puntung rokok
1600	1	2	12	1	3	5	1	1	1	5	5	5	5	5			1	2	1	1	1	1	54	-1	9	5	2	1	Uang deposit akan hilang jika membuang puntung rokok
1601	1	2	6	3	4	4	4	3	4	4	3	4	2	2			2	1	1	2	1	1	49	-1	3	5	2	3	Jika untuk mengurangi limbah puntung rokok, sistem deposit ini terlalu rumit penghitungannya.Tidak semua perokok dapat menerima dan memahami sistem deposit ini.Mungkin harus diberi penjelasan lebih rinci lagi mengenai sistem ini.
1602	1	2	15	4	5	4	4	4	4	4	4	4	3	3			2	2	2	1	1	1	47	-1	2	5	3		rasa tanggung jawab terhadap lingkungan akibat puntung rokok
1603	1	2	10	2	4	5	3	2	2	4	3	4	2	2			2	1	2	1	1	2	55	-1	1	6	2	1	Sistem deposit dalam batas nilai deposit wajar dan jarak pengembalian relatif dekat atau singkat menarik untuk meningkatkan kepedulian serta rasa tanggung jawab perokok terhadap lingkungan.
1604	1	2	12	4	4	5	4	5	4	5	3	5	2	2			2	1	1	2	2	2	42	-1	9	6	2	1	Agar Lingkungan Bersih dan Sehat
1605	1	2	14	2	4	5	5	4	5	4	1	5	1	1			2	1	2	1	2	2	59	-1	9	6	3		saya sangat setuju dengan sistim deposit, tapi sistim pengembalian arus jelas serta benar
1606	1	2	11	2	4	4	3	3	3	5	4	3	3	3			2	1	1	1	1	1	44	-1	9	6	1	1	Sistem deposit ini merupakan upaya tanggung Jawab Sosial sebagai bentuk ajakan untuk berpartisipasi aktif dalam menjaga lingkungan bersama.
1607	1	2	3	2	4	4	3	4	4	4	3	4	2	1			2	1	1	1	1	1	43	-1	9	4	1	1	Mengurai limbah rokok
1608	1	2	15	2	4	4	3	4	4	4	4	3	3	3			2	1	2	2	1	1	48	-1	9	6	1	2	tambahan biaya untuk perokok agar tidak sembarangan membuang puntung rokok
1609	1	2	10	4	5	4	4	4	4	4	2	5	2	2			2	1	1	1	2	2	40	-1	2	4	2	2	Perlu adanya sistem baru agar puntung rokok tidak mencemari lingkungan.
1610	1	2	16	2	4	2	2	2	3	2	5	1	5	2			3	1	1	2	1	1	36	-1	3	6	2	2	Saya menghisap rokok kretek, sehingga tidak meninggalkan puntung rokok busa.
1611	1	2	16	4	4	5	4	3	5	4	3	4	2	1			2	1	1	1	1	1	30	-1	3	6	3		deposit putung rokok alangkah baiknya segera di terapkan agar dapat mengurangi polusi lingkungan.
1612	1	2	16	3	4	5	4	4	4	5	4	5	1	2			2	1	1	2	1	2	34	-1	2	6	2	1	Saya mendukung program ini
1613	1	2	16	4	4	4	4	4	4	4	4	3	3	2			2	1	1	1	1	1	37	-1	1	4	3		Lingkungan
1614	1	2	16	1	4	4	4	4	4	4	2	4	2	2			2	1	1	1	2	1	37	-1	9	6	2	1	Perokok peduli lingkungan dengan mengurangi limbah puntung rokok
1615	1	2	16	2	3	4	3	3	4	4	2	4	2	2			2	2	2	1	1	2	40	-1	6	4	3		Intinya semua tergantung, kebijakan pemerintahan setiap negara
1616	1	2	16	4	5	4	3	4	5	4	2	4	2	2			2	2	2	1	1	2	40	-1	7	5	2	1	Sistem ini sangat baik untuk lingkungan dan perokok
1617	1	2	12	4	4	4	2	2	3	4	4	5	2	2			2	1	1	2	1	1	58	-1	9	4	3		Untuk mengurangi ataupun mencegah membuang putung rokok sembarangan dan bisa mengurangi merokok karena harganya naik
1618	1	2	12	4	4	4	4	4	4	4	4	3	3	3			1	2	2	2	2	2	53	-1	1	6	3		Solusi tepat tindakan mengurangi dampak bagi lingkungan
1619	1	2	12	3	4	4	3	3	3	4	4	3	3	3			1	2	2	1	2	2	51	-1	1	4	3		Puntung agar di daur ulang supaya tidak menyebabkan pencemaran lingkungan
1620	1	2	10	4	4	4	4	4	4	4	4	4	3	3			2	2	2	2	2	2	50	-1	1	4	2	2	Puntung rokok bisa mencemari lingkungan.
1621	1	2	12	3	4	4	3	3	4	4	3	4	2	2			1	1	1	1	1	1	59	-1	8	4	3		Setuju
1622	1	2	16	3	4	4	4	5	4	4	5	5	1	2			2	1	1	1	1	1	36	1	9	6	2	1	Sangat bermanfaat dan menguntungkan
1623	1	2	12	2	4	5	4	4	3	5	2	4	2	2			2	1	3	1	1	2	43	-1	9	6	2	2	Sistem deposit untuk puntung rokok adalah ide yang menarik untuk melestarikan lingkungan hidup.
1624	1	2	12	4	4	3	4	2	4	3	3	4	2	2			1	2	1	2	1	2	59	-1	9	6	2	1	Benda bekas yang tidak terurai oleh lingkungan dan berbahaya bagi keberlanjutan
1625	1	2	10	2	4	4	3	4	3	4	4	4	3	3			2	1	1	2	1	1	50	-1	1	4	3		Sangat baik untuk dilakukan karena sangat bermanfaat
1626	1	2	9	4	2	5	5	5	5	5	1	5	1	1			1	2	2	2	1	2	57	-1	9	4	2	3	setuju dan mendukung asal harus jelas, transparan, bersih, jujur.
1627	1	2	12	4	5	2	4	4	4	4	4	4	4	4			1	1	1	1	1	1	49	1	7	6	3		Dapat merugikan kelangsungan hidup manusia dan alam semesta
1628	1	2	2	2	5	5	4	4	4	4	3	5	1	1			2	1	2	3	1	1	51	-1	7	8	1	2	Saran saya mending berhenti merokok aja ngak ada manfaat sama sekali itu aja karna kita harus jadi orang yang lebih menghargai hidup
1629	1	2	10	2	3	4	4	4	4	4	3	4	2	2			2	1	1	1	1	1	52	-1	1	4	1	2	Mungkin bisa jadi alternatif untuk mengatasi dampak lingkungan
1630	1	2	12	4	5	5	5	5	5	5	1	5	1	1			2	1	1	2	1	1	35	-1	3	6	2	3	Sangat menarik untuk diterapkan karena dapat mengurangi pencemaran lingkungan akibat puntung rokok
1631	1	2	16	3	4	5	5	5	5	5	1	5	1	1			3	1	3	3	3	3	27	-1	6	4	3		membuang secara cepat lebih efisien
1632	1	2	3	1	3	5	4	4	4	4	3	2	3	3			2	1	3	3	3	3	58	-1	1	4	3		1500/bunkus deposit 100% dengan pengelola oloh pemerintah
1633	1	2	12	4	4	4	2	3	2	4	4	4	3	4			2	1	2	2	1	2	45	-1	8	6	1	2	Puntung rokok harusnya d buang lansung k tempat sampash
1634	1	2	4	1	4	5	4	4	4	4	1	5	1	1			3	2	3	2	1	3	50	-1	5	6	3		Tidak fair karena deposit hanya dikembalikan separuh
1635	1	2	12	2	4	4	4	4	4	4	4	3	2	2			1	1	1	1	1	1	45	-1	7	5	3		Saya rasa masalah tersebut harus ada penanganan khusus
1636	1	2	16	3	4	5	4	4	4	4	4	4	2	2			1	2	2	2	2	2	45	-1	6	6	3		Kira kira kapan akan diadakan?
1637	1	2	6	1	4	5	4	4	4	5	2	5	1	1			2	2	2	2	1	3	62	-1	4	6	3		Untuk mendidik masyarakat akan pentingnya lingkungan sehat dan bersih dari berbagai hal yang mengakibatkan terjadinya bahaya baik terhadap manusia, hewan ataupun tumbuh- tumbuhan
1638	1	2	5	3	4	4	5	5	4	5	4	5	1	1			2	1	1	1	1	1	49	-1	9	6	2	2	Deposit itu merupakan penghematan kita dlm merokok
1639	1	2	2	1	4	5	5	4	4	5	2	4	2	2			2	1	1	1	2	2	45	-1	6	6	3		Sangat bagus untuk lingkungan
1640	1	2	5	2	4	5	5	5	5	5	1	5	1	1			1	1	1	1	1	1	41	-1	9	6	1	1	sangat baik
1641	1	2	10	3	4	4	4	3	4	4	4	4	2	2			2	1	2	1	1	2	41	-1	2	5	3		Memang seharusnya puntung rokok itu bsa di kelola kembali, salah satu nya bsa dengan cara deposit yg sudah di jelaskan berikut, .masyarakat bersama pemwrintah harus bersama sama memiliki tanggung jawab terhadap lingkunga di sekitar nya.
1642	1	2	6	2	5	5	3	3	4	3	1	4	2	1			2	2	2	2	2	3	44	-1	9	5	3		Apakah dapat di lakukan di negara saya, karena pemahaman literasi di negara saya sangatlah kurang.
1643	1	2	2	2	3	4	4	4	4	4	3	4	2	2			2	1	2	2	1	1	31	-1	1	6	3		tempat sampah
1644	1	2	6	1	4	5	4	4	4	5	2	5	1	1			2	2	2	1	2	2	47	-1	9	6	3		Cukup efektif untuk menghilangkan kebiasaan buruk, membuang puntung rokok sembarangan.
1645	1	2	12	2	3	3	2	2	2	2	2	3	3	3			2	1	3	3	3	1	50	-1	5	6	2	1	Bagus tujuan dari sistim tersebut namun perlu mencari ide tambahan lainnya. Misalnya menambahkan reward juga.
1646	1	2	12	3	4	4	4	5	5	5	5	5	3	3			2	1	2	1	2	1	44	-1	9	7	2	1	Ada tempat sampah khusus puntung rokok di banyak tempat.
1647	1	2	6	3	3	3	3	3	3	3	4	3	4	3			2	2	2	2	2	3	44	-1	4	4	3		Inovatif
1648	1	2	6	4	4	4	4	4	4	4	2	4	2	2			2	1	1	2	1	2	43	-1	2	3	3		Agar kita lebih peduli dengan lingkungan dan untuk menumbuhkan rasa cinta pada lingkungan yang bersih
1649	1	2	12	2	4	5	5	5	5	5	1	5	1	1			2	2	1	1	2	2	41	-1	9	6	2	2	Tidak merokok membuat banyak kantong oksigen
1650	1	2	12	2	4	3	2	2	3	3	2	4	2	2			2	2	2	2	1	2	41	-1	1	4	3		Saya gak punya gambaran apa apa.
1651	1	2	12	3	4	4	3	4	4	4	3	3	3	2			1	2	2	2	1	2	41	-1	4	6	2	1	Saya rasa adanya kepedulian terhadap puntung rokok baik produsen maupun pemerintah dpt berkontribusi untuk proses penanggulangan puntung rokok yang tersebar, dgn adanya sistem deposit adanya kontribusi
1652	1	2	10	3	3	4	2	2	2	3	3	4	3	3			2	1	1	1	1	2	44	-1	3	6	2	3	Pemerintah mendapatkan cukai atas penjualan/pembelian rokok, maka dari itu pemerintah yang wajib melakukan sistem deposit ini dan bertanggung jawab akan hal itu
1653	1	2	5	3	4	4	4	4	4	4	2	4	2	2			2	1	1	2	1	1	45	-1	9	6	1	3	Dapat mengurangi perokok
1654	1	2	6	3	4	4	3	4	4	4	4	4	3	2			2	2	1	2	1	1	41	-1	3	5	2	2	sangat baik dan bagus untuk dikelola dengan baik
1655	1	2	12	4	5	4	2	5	5	4	4	4	4	5			1	1	1	1	1	1	42	-1	1	5	3		Misalkan kita menyisihkan deposit untuk sebuah puntung rokok akan sangat terlihat hasilnya dan timbal balik dari deposit ini bisa untuk kebersihan lingkungan ini, dan ada nya deposit untuk puntung rokok akan mendirikan sebuah lembaga untuk mengelola secara baik dan akuntabel
1656	1	2	12	3	4	4	3	4	4	4	2	4	2	2			2	2	2	2	1	3	47	-1	1	4	3		Pengelolaan sampah puntung rokok sebaiknya dikelola oleh produsen rokok supaya ada tanggung jawab dari produsen terhadap limbah hasil pemanfaatan produk nya
1657	1	2	7	3	3	4	4	4	4	4	4	4	4	4			2	1	2	2	1	2	41	-1	6	6	1	2	Kebersihan lingkungan: Mengurangi puntung rokok yang berserakan di jalan, taman, atau saluran air
1658	1	2	12	2	3	3	3	4	4	4	3	4	2	2			2	2	1	2	1	1	57	-1	8	6	2	1	Bermanfaat
1659	1	2	12	1	4	4	3	3	3	3	3	3	2	2			2	2	1	2	1	1	34	-1	1	4	3		Puntung rokok akan terurai dengan proses manusia
1660	1	2	18	3	4	3	4	5	5	5	3	5	2	2			2	1	1	2	1	1	27	-1	1	1	3		Netral
1661	1	2	10	2	4	4	4	5	4	5	3	4	3	2			1	1	1	1	1	1	45	-1	7	6	1	1	Bagus dan menarik karena dapat membantu mengurangi kerusakan lingkungan
1662	1	2	12	2	4	4	4	4	4	5	4	5	3	3			1	1	1	1	1	1	45	-1	1	4	3		Harga rokok terlalu tinggi
1663	1	2	12	4	5	4	4	4	4	4	3	4	3	4			2	2	2	2	1	1	42	-1	1	4	2	1	Belajar hidup bersih dan menjaga lingkungan
1664	1	2	12	2	4	1	1	1	1	1	1	5	1	1			2	1	1	1	1	1	52	-1	1	6	3		Cukup rumit, mungkin sulit untuk diterapkan.
1665	1	2	18	4	4	3	3	3	3	3	4	4	4	4			1	2	2	2	2	2	53	-1	1	4	3		Sistem deposit dapat membantu masalah beban perokok
1666	1	2	18	3	4	4	4	4	4	4	4	3	3	3			2	1	1	1	1	1	59	-1	1	6	2	1	Tanggung Jawab terhadap lingkungan
1667	1	2	18	3	4	5	4	4	5	5	2	4	4	2			2	2	2	2	1	2	36	-1	1	5	1	3	Belum ada gambaran saat ini tapi cukup bagus apabila diberlakukan deposit
1668	1	2	18	1	4	3	5	2	1	5	1	5	1	1			3	3	3	2	3	3	53	-1	1	4	3		Deposit Rp 6000, saat di tukar 100% deposit kembali
1669	1	2	19	2	3	4	4	4	4	4	4	4	2	2			1	1	1	1	1	1	24	-1	1	4	3		Jangan merokok berbahaya bagi kesehatan dan keuangan
1670	1	2	12	3	4	5	4	4	5	5	2	4	1	1			2	1	1	3	3	1	60	-1	6	4	3		Secara pribadi saya tidak terlalu menyukai sistem deposit untuk puntung rokok.
1671	1	2	12	3	3	3	2	2	3	4	4	3	4	2			1	1	2	2	1	1	63	-1	4	4	3		kurang jelas, puntung rokoknya yang flter atau tanpa filter
1672	1	2	10	3	4	4	3	4	4	4	3	3	2	2			3	3	3	3	3	3	55	-1	1	5	3		Tidak perlu sistem deposit
1673	1	2	10	1	3	5	5	4	4	4	2	5	2	2			1	1	1	3	3	3	54	-1	9	6	1	2	Menaruh jaminan berupa uang
1674	1	2	12	2	3	4	4	3	4	4	2	4	2	2			1	2	2	1	1	2	52	-1	3	4	3		Sebuah solusi untuk meningkatkan kesadaran masyarakat akan bahaya puntung rokok terhadap lingkungan.
1675	1	2	10	3	4	5	5	5	5	5	1	5	1	1			2	1	2	2	1	2	53	-1	9	6	2	2	Sangat setuju dan disegerakan
1676	1	2	10	2	4	5	4	4	4	5	3	4	1	1			2	1	1	2	2	1	61	-1	5	4	3		ini ide bagus supaya perokok tidak membuang puntung rokok sembarangan
1677	1	2	12	2	4	4	4	4	4	4	2	4	2	2			1	1	2	1	2	2	51	-1	3	6	1	1	Sistem deposit puntung rokok akan membantu mengurangi pencemaran lingkungan dengan beban deposit menjadikan orang lebih bijaksana menjadi perokok atau tidak sama sekali
1678	1	2	12	4	5	2	2	2	3	2	4	2	4	3			1	2	2	2	2	2	58	-1	7	6	3		Saya setuju agar orang perokok lebih memilih untuk membuang puntung tidak sembarangan
1679	1	2	5	3	4	4	3	4	4	4	5	2	4	4			2	1	1	2	1	2	57	-1	9	7	3		Merepotkan mengumpulkan
1680	1	2	11	4	5	5	5	5	5	5	1	5	1	1			2	1	1	2	1	1	36	-1	3	6	2	3	Sistem deposit sangat tidak mudah diterapkan dimasyarakat, karena kesadaran masyarakat masih rendah
1681	1	2	12	3	4	5	2	2	2	4	2	4	2	1			1	2	1	2	1	1	35	-1	8	6	3		Ide yang bagus
1682	1	2	15	4	4	4	4	4	5	5	5	4	2	4			2	2	2	1	2	1	54	-1	1	6	3		Excelent
1683	1	2	10	2	3	4	3	4	3	3	3	3	3	2			2	2	1	2	1	1	51	1	9	6	3		Sepertinya mengada ada untuk tambahan harga rokok
1684	1	2	10	2	4	4	3	5	2	3	4	3	2	1			2	1	1	2	1	1	52	1	5	4	2	3	Bagus untuk lingkungan
1685	1	2	5	4	5	4	4	4	4	4	4	5	4	5			1	2	2	2	2	2	41	-1	4	4	2	1	Cara ini akan sangat efektif untuk mengurangi puntung rokok dan harus diterapkan
1686	1	2	12	2	4	4	3	3	4	4	3	4	2	2			2	1	1	2	1	2	43	-1	9	6	3		Membuat harga jual rokok menjadi lebih mahal
1687	1	2	20	1	1	4	2	3	3	4	4	3	4	3			1	1	1	1	1	1	66	-1	3	4	1	1	Sangat baik dan saya suka suka survey tentang merokok
1688	1	2	20	3	4	5	4	4	4	4	4	4	2	2			3	1	1	1	1	1	45	-1	7	6	3		Teruslah berkarya dan memberikan manfaat bagi orang lain
1689	1	2	6	1	4	4	4	4	4	4	2	4	2	2			2	2	2	2	2	2	25	-1	1	6	3		Bagus sekali, menarik idenya
1690	1	2	12	1	4	5	5	5	5	5	1	1	1	1			2	1	3	2	1	3	26	-1	5	6	2	1	membuat kita merasa punya tanggung jawab
1691	1	2	10	2	3	3	3	3	3	3	3	3	3	3			3	3	2	2	2	2	50	-1	4	6	3		Apakah Deposit puntung rokok bisa di daur ulang?
1692	1	2	1	1	3	3	3	4	3	4	3	3	4	3			2	1	1	1	1	1	50	-1	8	4	1	2	Deposit yang bagus dan aman menggunakan kantong khusus
1693	1	2	2	1	4	4	2	3	3	4	2	4	2	3			2	1	1	2	1	1	53	1	9	6	3		Menarik
1694	1	2	6	3	4	4	2	3	3	3	2	2	3	4			2	1	1	2	1	1	47	-1	9	5	3		Jangan merepotkan pengguna saja.
1695	1	2	12	5	5	1	5	5	5	5	5	5	1	1			1	3	1	1	3	1	51	-1	1	4	3		Merugikan perokok
1696	1	2	6	3	4	4	3	3	3	4	3	3	3	3			2	2	2	2	2	2	42	-1	1	3	3		Pada dasarnya, sistem apapun yang dibuat, untuk mengendalikan, bahaya merokok tidak ada yang efektif, kecuali pemerintah membuat peraturan / melarang pabrik supaya tidak memproduksi rokok.
1697	1	2	1	1	4	4	4	4	4	4	3	4	4	4			2	2	2	2	2	2	40	-1	1	6	3		Deposit puntung rokok banyak manfaatnya bagi lingkungan dan diri kita sendiri
1698	1	2	6	3	4	4	3	3	3	4	4	4	3	2			2	1	1	1	1	1	50	-1	7	6	3		Saya mendukung dan patut untuk dipertimbangkan guna membantu mencari solusi pemecahan masalah pencemaran terhadap lingkungan
1699	1	2	2	3	4	5	5	4	4	5	5	4	5	1			2	1	2	1	2	1	42	-1	1	6	1	2	sangat bagus
1700	1	2	1	2	2	4	4	4	4	4	2	5	1	1			1	1	1	1	1	1	50	-1	1	5	2	3	Membantu mengurai puntung rokok
1701	1	2	12	3	3	4	3	3	3	3	3	3	3	3			2	1	1	1	1	1	46	-1	1	6	3		Sangat bagus
1702	1	2	3	2	4	5	4	4	4	5	2	4	2	4			1	2	2	2	2	2	41	-1	9	4	3		Bagus
1703	1	2	10	1	4	4	1	3	3	4	2	4	2	2			2	1	1	2	2	2	54	-1	1	4	3		Untuk waspada terhadap kerusakan lingkungan hidup sekitar kita
1704	1	2	4	1	5	5	2	5	1	5	1	5	1	1			2	1	2	2	2	2	53	1	9	6	3		Ide yang inovatif
1705	1	2	20	2	4	4	3	4	4	4	3	4	3	3			2	2	1	2	1	1	66	-1	1	4	3		Logis
1706	1	2	20	2	4	4	4	4	5	4	4	4	3	2			2	1	2	2	1	2	55	-1	9	5	3		Saya sangat mendukung program tersebut
1707	1	2	20	1	4	4	3	3	3	3	2	3	3	3			2	1	1	1	3	1	40	-1	1	4	3		Saya berharap bisa menjaga lingkungan
1708	1	2	20	2	4	2	3	3	2	3	3	3	2	2			3	3	3	3	3	3	57	-1	9	6	3		Terlalu rumit dan tidak akan berjalan sesuai yang direncanakan
1709	1	2	11	2	4	1	1	1	1	5	5	5	1	1			1	1	1	1	1	1	60	1	9	6	2	1	Berbahaya bagi lingkungan
1710	1	2	5	2	4	4	3	4	4	4	2	5	2	1			2	1	2	1	3	1	33	-1	5	7	2	1	memudahkan tapi membingungkan juga
1711	1	2	15	3	4	5	5	4	5	5	2	5	1	2			2	1	2	1	2	2	30	-1	8	4	3		Sangat membantu, namun untuk negara Indonesia. Saya lebih suka jika bukan hanya di tempat rokok di sediakan asbak... Namun di jalanan umum pun sepertinya wajib ada. Agar putung rokok tidak mencemari air dan lingkungan sekitar...
1712	1	2	6	1	3	3	1	1	1	4	4	4	1	1			1	2	2	1	2	1	40	-1	9	4	2	1	baik
1713	1	2	12	3	4	4	4	3	3	4	3	3	2	2			2	1	1	1	1	1	45	-1	4	4	1	3	menjadikqn prokok yang bertanggung jawab setidaknya tidak merokok di sembarang tempat
1714	1	2	12	2	4	5	4	4	5	5	4	4	2	2			1	2	2	2	1	2	29	-1	9	4	1	1	Bagus untuk keberlanjutan
1715	1	2	3	1	4	4	3	4	3	3	4	4	4	4			2	2	3	3	2	1	23	-1	1	6	3		Bagus
1716	1	2	12	1	4	4	5	3	4	4	1	4	1	1			2	2	2	2	1	2	52	-1	9	6	1	3	Sangat bagus
1717	1	2	2	2	5	2	3	4	5	4	3	4	5	4			2	3	2	1	2	3	52	1	9	7	2	2	kurang jelas
1718	1	2	6	2	4	5	5	5	5	5	2	5	1	1			2	1	1	1	1	1	50	-1	2	4	3		puntung rokok harus bisa ditanggulangi oleh semua unsur dan elemen masyarakat beserta pemerintah
1719	1	2	12	3	4	4	4	4	4	5	4	3	3	3			2	1	2	1	1	1	66	-1	1	4	2	1	Setuju dengan gagasan ini. Demi menjaga kelestarian Alam.
1720	1	2	2	1	4	5	5	5	5	5	2	5	2	2			1	1	2	2	1	2	56	1	8	6	1	1	Berikut beberapa pikiran dan gambaran tentang sistem deposit puntung rokok: Manfaat 1. Mengurangi pencemaran lingkungan. 2. Meningkatkan kesadaran masyarakat akan bahaya puntung rokok. 3. Menggalakkan kebiasaan membuang sampah pada tempatnya. Cara Kerja 1. Penggunaan mesin pengumpul puntung rokok otomatis. 2. Pembayaran deposit saat membeli rokok. 3. Pengembalian deposit saat mengembalikan puntun…
1721	1	2	12	3	4	2	2	2	2	2	4	3	4	1			2	1	1	2	1	2	21	-1	7	6	2	2	Sangat menarik
1722	1	2	12	1	4	5	4	5	4	5	1	4	2	2			1	1	1	2	2	2	51	1	4	6	3		Meminimalisir efek jangka panjang dari limbah untuk lingkungan
1723	1	2	10	3	4	1	3	4	4	4	2	4	2	2			2	1	1	2	2	2	23	-1	1	6	1	2	Sangat membantu kebersihan lingkungan
1724	1	2	12	4	4	2	2	2	2	4	4	2	4	4			1	2	2	2	1	2	62	-1	6	5	1	1	Dengan Deposit saya akan turut serta memelihara dan menanggulangi pencemaran dampak lingkungan dan mendukung organisasi lingkungan dunia
1725	1	2	3	4	5	5	5	5	5	4	3	4	2	2			1	1	2	2	2	2	53	-1	8	6	1	1	Berguna untuk mengurangi puntung rokok
1726	1	2	4	2	4	4	4	4	2	3	2	4	2	2			2	1	1	2	1	1	58	-1	2	6	2	1	cukup merepotkan.
1727	1	2	6	3	4	4	3	4	4	4	2	5	1	1			1	1	3	2	1	1	54	-1	4	6	3		Sepertinya itu ide yang menarik untuk dicoba.
1728	1	2	6	2	4	3	3	3	4	4	4	4	2	2			1	1	3	3	1	1	50	-1	1	4	3		Agar kedepannya banyak peduli untuk tidak membuang puntung rokok sembarangan
1729	1	2	12	2	4	4	3	4	3	4	4	4	4	4			2	1	1	1	3	1	50	-1	9	6	3		Meminimalisir membuang puntung rokok sembarangan
1730	1	2	10	1	4	4	4	4	4	4	2	4	2	2			1	1	1	1	1	1	65	-1	9	4	3		Dapat dikembalikan
1731	1	2	20	4	5	4	4	3	4	4	4	2	4	4			2	2	1	1	1	1	42	-1	9	6	2	3	Sangat bagus untuk mengurangi dampak lingkungan bagi pecandu rokok yang membuang puntung rokok sembarangan
1732	1	2	20	3	4	5	4	5	4	5	5	4	1	1			1	2	2	1	2	1	54	1	9	6	1	1	Sangat peduli terhadap lingkungan dan ide yang begitu kreatif sekali menurut saya
1733	1	2	20	3	4	4	5	5	4	5	4	5	4	5			1	2	1	1	2	1	54	1	8	6	1	1	Sangat menakjubkan dan inovatif
1734	1	2	2	3	4	3	3	3	3	3	4	4	2	2			2	2	1	2	1	3	23	-1	1	4	2	2	Ide yang bagus
1735	1	2	12	4	4	4	4	4	4	4	4	4	2	2			1	2	1	2	2	1	67	-1	9	5	3		Sistem yg baik untuk kesehatan dan memahami lebih lengkap tentang bahaya merokok serta dampak buruk akibat limbah puntung rokok terhadap bagi lingkungan
1736	1	2	12	3	4	4	5	5	4	2	5	2	4	2			3	3	3	3	3	3	52	-1	1	4	3		Gak perlu
1737	1	2	20	3	4	3	3	4	4	4	3	4	2	2			1	2	2	2	1	2	31	-1	1	1	1	2	netral
1738	1	2	10	4	5	5	5	5	4	4	4	5	2	2			2	1	1	2	1	3	56	-1	8	6	3		Sangat menarik, untuk pengambilan deposit, bisa dengan sistem penukaran bungkus kosong rokok.
1739	1	2	12	2	3	3	4	2	2	2	4	2	4	4			2	1	2	2	3	1	30	-1	1	4	2	1	Sangat membantu pemerintah dalam meningkatkan lingkungan bersih
1740	1	2	12	3	4	4	3	4	4	4	4	4	4	4			3	3	3	3	3	3	52	-1	2	4	3		Saya tidak mau deposit
1741	1	2	12	2	3	4	3	3	3	4	4	3	3	2			2	2	2	1	1	1	51	-1	9	5	2	2	Puntung rokok seharusnya sudah menjadi bagian prioritas untuk penanggulangannya yang harus dikelola oleh produsen rokok di fasilitas oleh pemerintah yang memberikan perturan untuk mengatasi limbah atau puntung rokok
1742	1	2	10	1	4	4	2	4	5	5	1	5	2	1			3	1	3	1	2	1	62	-1	6	6	2	3	Keberlanjutan yang sangat diharapkan, Manfaat bagi lingkungan hidup Mahluk
1743	1	2	2	2	4	4	4	4	4	4	4	2	4	4			2	2	2	2	2	2	21	-1	1	4	1	1	Uang berjalan
1744	1	2	6	2	4	5	5	5	5	5	5	5	1	1			1	1	1	1	1	1	55	-1	2	4	3		Agar masyarakat tidak buang potong rokok sembarangan
1745	1	2	12	3	4	4	3	3	3	3	4	3	4	4			2	2	2	2	1	2	56	-1	8	6	3		Tidak akan berjalan baik,perokok biasanya orang acuh.
1746	1	2	20	2	4	4	4	3	4	4	4	4	2	2			2	1	1	1	2	1	53	-1	9	6	3		Dapat mengurangi puntung dibuang sembarangan
1747	1	2	20	2	4	5	3	4	3	3	3	4	2	2			3	3	3	1	2	2	45	-1	8	6	3		Membuat lebih baik
1748	1	2	20	1	3	5	4	4	5	5	4	4	3	3			2	2	2	1	1	2	39	-1	9	6	2	1	Setidaknya bisa sedikit membantu dalam memenuhi sebagian kebutuhan kecil, walaupun tidak banyak atau semuanya, demi kelestarian alam yang kita tempati saat ini
1749	1	2	20	1	4	4	3	3	4	4	2	5	2	2			2	1	1	1	1	1	53	-1	9	6	2	3	Deposit puntung rokok untuk mengurangi dampak sampah yang tidak bisa terurai secara alami juga untuk membangun budaya bersih dan bertanggungjawab
1750	1	2	20	2	2	4	4	4	4	4	2	4	2	2			2	1	1	2	1	1	59	-1	8	6	3		Cukai rokok
1751	1	2	20	3	3	4	4	4	4	4	4	4	2	2			2	1	1	2	1	1	54	-1	1	4	3		Sangat membantu menghilangkan bahaya membuang puntung rokok sembarangan
1752	1	2	12	2	3	5	5	4	3	3	4	4	3	2			2	2	2	3	1	1	26	-1	1	3	3		Puntung rokok bila dikumpulkan bisa didaur ulang
1753	1	2	12	2	4	4	3	4	3	4	4	3	2	2			2	1	1	3	3	1	57	-1	9	6	2	1	Sebaiknya dikelola oleh lembaga yang kredibel juga ada pengawasan yang mewakili darinkonsumen
1754	1	2	5	1	4	4	3	3	2	4	2	4	2	5			2	2	1	1	1	1	58	-1	2	5	2	1	Menyisihkan sebagian besar uang
1755	1	2	20	2	4	4	3	3	4	4	3	4	2	2			2	1	2	2	2	2	34	-1	2	6	3		Tidak perlu deposit tapi tiap pengembalian puntung dibayar
1756	1	2	5	2	4	4	4	4	2	5	2	4	1	5			1	2	1	1	1	1	56	-1	2	4	3		Membantu
1757	1	2	6	1	4	4	4	5	4	4	3	5	2	2			1	2	2	1	2	2	33	-1	8	6	2	1	Mengurangi jumlah sampah puntung
1758	1	2	4	4	4	5	3	3	3	4	5	4	1	1			1	1	1	2	1	1	55	-1	2	6	2	3	Uangnya gampang dikorupsi
1759	1	2	12	2	3	4	4	4	4	4	4	3	3	3			1	1	1	2	1	1	50	-1	2	6	2	1	Sistem cukup bagus dan berguna bagi pengguna perokok.
1760	1	2	3	2	4	5	4	4	5	5	4	5	1	1			1	1	2	2	1	2	24	-1	7	4	2	1	Sistem deposit untuk puntung rokok sangat berguna untuk mengurangi dampak pencemaran lingkungan dan ekosistem laut
1761	1	2	7	3	3	4	4	4	4	4	2	4	4	2			1	2	2	1	2	2	52	-1	3	4	2	1	Untuk meminimalisir limbah puntung rokok
1762	1	2	20	4	4	5	3	4	4	4	3	3	3	4			2	1	3	1	1	3	53	-1	1	4	3		Kesadaran bayar
1763	1	2	12	2	3	4	4	4	4	4	2	4	1	2			1	1	1	2	1	1	53	-1	2	5	3		Bagus
1764	1	2	15	1	1	5	5	5	5	5	3	5	3	2			1	2	1	2	1	1	55	-1	1	4	3		Dapat merusak lingkungan
1765	1	2	2	4	5	5	5	5	5	5	5	3	2	2			1	2	2	2	1	2	30	-1	1	6	3		Solutif dan informatif
1766	1	2	1	1	4	5	4	5	4	4	4	4	2	2			3	1	3	1	3	1	35	-1	6	6	3		Semakin banyak kuantitas merokok, deposit yang diberikan harus semakin besar sehingga perokok akan makin memikirkan dampak merokok baik bagi diri sendiri, masyarakat maupun lingkungan
1767	1	2	6	3	4	3	4	3	4	4	4	2	2	1			1	2	2	3	3	2	22	-1	1	4	3		Sistem deposit buat puntung rokok itu ide bagus yang bisa bantu ngurangin sampah rokok dan bikin lingkungan lebih bersih. Selain ngajak orang lebih sadar soal limbah, sistem ini juga bisa kasih insentif biar perokok buang puntung di tempat yang benar.
1768	1	2	15	4	4	5	2	4	4	3	4	4	2	2			2	3	2	2	2	2	60	-1	2	4	3		Mengurangi dampak negatif dari puntung rokok
1769	1	2	10	2	4	4	4	4	4	4	4	4	2	2			2	1	2	1	2	2	59	-1	9	4	2	2	Pajak pengelola dn dampak yg terjadi bagi lingkungan
1770	1	2	12	3	4	4	3	4	4	4	3	4	2	2			1	1	1	1	1	1	52	-1	1	4	3		lebih efektif dan efesien
1771	1	2	12	1	4	4	4	4	4	4	4	4	4	4			1	1	1	1	1	1	51	-1	1	4	2	3	merusak lingkungan
1772	1	2	20	2	4	4	1	2	2	4	4	4	4	2			1	1	1	1	1	1	56	-1	1	3	3		Dibuat pupuk
1773	1	2	12	2	4	4	2	3	4	4	4	3	2	2			2	1	1	1	2	1	57	-1	9	6	3		Bagus untuk mencegah pencemaran limbah berbahaya,dan ini harus dikelola oleh pemerintah dan diawasi oleh lembaga yang mewakili masyarakat .karena terkait pengembalian uang deposit milik perokok aktif.
1774	1	2	4	3	4	3	3	3	4	4	4	3	3	2			2	2	2	3	3	2	29	-1	3	6	2	3	saya rasa hanya akan membuang-buang waktu dan tidak akan berjalan secara lama
1775	1	2	8	2	4	4	3	4	4	4	2	4	2	2			3	3	3	3	3	3	38	-1	8	5	2	2	Puntung rokok dengan system deposit mandiri
1776	1	2	6	3	5	4	4	3	3	3	4	4	1	1			2	2	2	2	2	2	24	-1	1	4	3		itu sangat bagus untuk masyarakat untuk menyadari lingkungan disekitarnya
1777	1	2	20	4	5	3	3	3	2	2	4	2	2	4			2	2	1	1	1	1	50	-1	2	6	3		Harus bekerja sama antara perokok,stakeholder dan pemerintah utk mengatasi limbah puntung rokok dan memberikan solusi yg terbaik terhadap lingkungan hidup.
1778	1	2	20	2	4	5	5	1	1	1	2	1	1	1			1	2	2	2	2	2	56	-1	1	3	1	2	Harus dilaksanakan
1779	1	2	4	1	4	3	3	3	4	4	3	3	2	2			1	2	2	2	1	2	29	-1	1	3	3		Sistem deposit dapat membantu kedua belah pihak menjadi lebih baik dan untuk menyehatkan kembali bumi kita
1780	1	2	15	3	3	5	5	5	5	5	2	4	2	2			1	2	1	2	1	2	50	-1	1	4	3		Ada kontribusi kita terhadap lingkungan hidup
1781	1	2	12	3	4	1	4	4	5	5	4	4	2	2			2	1	1	1	2	2	56	-1	1	4	3		Deposit untuk puntung rokok harus di kelola sebaik baiknya.jangan sampai terjadi penyalah gunakan
1782	1	2	14	3	4	5	4	4	4	4	1	5	1	1			2	1	2	2	1	2	54	-1	6	5	3		Sangat bagus untuk lingkungan dan saya sangat setuju.
1783	1	2	12	3	4	4	4	4	4	4	3	4	3	3			2	2	2	2	2	2	24	-1	1	6	1	2	Untuk mencegah dan merusak lingkungan sekitar harus ada tindakan tegas dari pemerintah
1784	1	2	5	1	4	4	4	5	4	4	2	4	2	2			2	1	1	1	1	1	50	-1	1	4	3		Perlu regulasi yang tepat dengan melibatkan semua komponen yang ada
1785	1	2	20	4	4	4	4	4	4	4	4	3	3	3			2	2	1	1	1	2	35	-1	4	6	3		Sangat adil untuk perbaikan lingkungan
1786	1	2	20	2	4	4	4	4	4	4	2	4	2	2			2	2	2	2	1	2	39	-1	6	6	3		bagus
1787	1	2	20	3	4	4	4	3	3	4	3	3	3	3			2	1	1	1	2	1	38	-1	9	6	3		Ya oke saja selama itu di berlakukan oleh pemerintah, masyarakat akan mengikuti
1788	1	2	20	2	4	3	3	3	4	4	4	4	3	3			1	1	1	1	1	1	35	-1	2	4	2	1	sama2 menguntungkan
1789	1	2	20	5	4	4	4	4	4	4	4	3	4	3			3	1	1	1	1	1	36	-1	5	4	1	3	Sistem deposito puntung rokok merugikan bagi lingkungan hidup dan kehidupan sehari-hari
1790	1	2	10	2	4	4	4	4	3	4	4	4	2	2			2	1	2	1	1	1	60	-1	1	5	2	1	Untuk saat ini belum bisa diterapkan
1791	1	2	8	3	4	5	4	4	4	4	4	4	3	3			3	3	3	3	3	3	25	-1	2	4	1	2	Sistem deposit untuk puntung rokok, sangat lah menjadi masalah yang sulit di benahi, terlepas masih banyak orang yang merokok dan membuang puntung rokok tidak pada tempatnya contohnya yaitu tempat sampah pembuangan, sistem deposit produsen memberikan arahan kepada kemasan untuk tidak membuang puntung rokok sembarangan dengan memberikan kata kata pada kemasan rokok, untuk harga kami sebagai peroko…
1792	1	2	7	1	3	5	5	5	5	5	4	3	3	3			2	2	2	2	1	2	54	-1	9	6	3		ecogreen habbit
1793	1	2	4	3	4	5	5	5	5	5	1	5	1	1			2	1	1	1	1	1	52	-1	2	4	2	1	Bisa merubah kebiasaan buruk membuang puntung rokok
1794	1	2	5	1	3	5	5	5	5	5	1	5	1	1			2	1	2	2	1	1	51	-1	9	6	2	3	Bagus agar perokok tidak membuang Putung di sembarang tempat
1795	1	2	3	3	4	4	4	5	4	4	1	4	2	2			3	1	1	1	1	1	37	-1	9	6	3		Penerapan deposit harus maksimal agar para perokok bertanggung jawab terhadap sampah rokok mereka, dan bisa menjadi suatu himbauan agar kegiatan merokok dapat berhenti karena biaya atau denda yang besar
1796	1	2	1	1	4	4	2	3	3	4	5	3	3	3			2	2	2	2	1	2	31	-1	1	6	3		Program yang sangat baik demi mengurangi kerusakan lingkungan
1797	1	2	12	3	4	4	4	3	5	4	2	4	3	2			2	2	2	2	2	2	35	-1	8	6	1	2	Baik untuk membanmtu masalah lingkungan
1798	1	2	5	4	4	4	3	4	4	4	3	4	3	2			2	1	2	1	1	2	40	-1	3	4	3		Suatu ide yang bagus untuk melindungi lingkungan dari limbah berbahaya,saya lebih setuju dengan defosit yang murah dan jarak yang terdekat
1799	1	2	8	1	3	5	4	4	3	5	4	4	1	1			2	2	2	2	1	2	32	-1	3	6	2	1	bagus untuk solusi terhadap lingkungan
1800	1	2	3	2	4	4	5	4	5	4	3	4	2	2			1	1	1	2	2	1	33	-1	5	6	1	1	Semoga dapat mengurangi dampak kerusakan lingkungan dari putung rokok
1801	1	2	10	1	4	5	5	3	4	5	4	5	1	1			1	2	2	2	2	2	32	-1	9	6	2	1	guna untuk memperbaiki lingkungan
1802	1	2	10	2	5	5	4	5	5	4	3	5	1	1			2	2	2	1	1	2	34	-1	9	6	2	2	Saya berharap bisa mengurangi pencemaran akibat puntung rokok
1803	1	2	6	2	5	5	5	4	4	4	4	3	4	4			2	2	2	2	1	3	31	-1	8	6	3		Ide yang menarik , untuk lingkungan, tapi jika di kelola oleh pemerintah saya tidak setuju, karena menjadi ladang baru untuk korupsi
1804	1	2	8	3	4	4	3	4	4	4	3	3	3	3			2	2	1	2	1	1	38	-1	8	6	2	1	Dapat menjadi pertimbangan
1805	1	2	10	3	4	5	3	3	3	3	2	4	2	2			2	2	2	2	1	2	38	-1	3	6	3		Opsi yang cukup baik bila diterapkan
1806	1	2	12	1	4	3	3	3	3	3	2	4	2	2			2	2	2	2	1	1	34	-1	1	6	3		Dengan adanya sistem deposit, dampak lingkungan akibat pembuangan putung rokok dapat dicegah
1807	1	2	12	5	5	5	5	4	5	5	5	5	5	5			1	2	2	2	2	2	27	-1	7	6	1	2	Tertata
1808	1	2	8	3	4	4	4	4	4	4	4	4	2	4			2	2	2	2	1	2	31	-1	9	4	3		Pengumpulan puntung rokok secara terstruktur
1809	1	2	12	1	4	4	2	2	2	2	2	4	2	2			1	1	1	1	1	1	34	-1	1	4	3		Bagus
1810	1	2	6	1	4	5	4	4	4	3	4	4	2	2			3	1	2	3	1	1	34	-1	9	6	1	2	Bagus dan ide yang baru
1811	1	2	8	2	3	4	4	4	4	5	4	5	2	2			2	1	1	1	1	1	40	-1	9	6	1	2	Bagus dan ikut melestarikan lingkungan
1812	1	2	12	3	4	4	4	4	4	4	3	4	2	2			2	1	1	1	1	1	35	-1	3	6	3		Efisien
1813	1	2	15	2	4	4	3	4	3	4	4	4	2	2			3	2	2	2	1	2	30	-1	2	4	3		Asal tidak di kelola pemerintah. Saya setuju
1814	1	2	10	3	4	5	4	4	4	4	3	3	2	2			2	2	2	2	2	2	39	-1	9	7	2	1	Cara inovatif untuk memberikan dampak pada perokok untuk mengurangi jumlah puntung rokok yang dibuang sembarangan
1815	1	2	10	2	3	4	4	3	4	5	2	4	2	2			2	1	2	1	2	2	38	-1	3	4	1	3	Deposit yang dikelola pemerintah lebih terpercaya dan yang terpenting jarak waktu lebih cepat sangat efisien.
1816	1	2	12	2	4	4	3	3	4	4	5	3	3	3			1	1	1	2	2	2	32	-1	1	4	3		Deposit rokok lebih menguntungkan daripada merokok
1817	1	2	5	4	4	3	3	3	4	4	4	2	3	3			2	2	2	2	2	2	33	-1	8	5	1	1	Inovasi baru
1818	1	2	6	1	4	5	5	4	4	5	2	4	1	1			2	1	2	2	2	2	35	-1	9	6	1	2	Menaruh uang lebih dahulu
1819	1	2	12	3	4	3	2	3	3	4	2	4	2	2			2	1	3	1	2	2	32	-1	1	6	3		Pemerintah dapat menekan rokok terutama untuk anak anak sekolah atau pelajar, dmn harga rokok sangat murah karena dapat dijual per batang
1820	1	2	6	3	4	5	3	4	4	4	2	5	2	2			1	2	2	2	2	2	38	-1	7	6	2	2	Sistem deposit sangat penting dilakukan untuk mengehntikan bahaya puntung rokok yang dibuat secara sembarangan agar alam lebih sehat dan alami lagi sehingga membuat kehidupan lebih sehat,karena kita bisa mengembalikan keasrian alam lagi
1821	1	2	12	2	3	4	3	3	4	3	3	3	3	3			2	2	1	2	2	2	35	-1	1	4	3		Sangant bagus dan membantu
1822	1	2	13	1	4	5	5	4	4	5	2	5	1	1			1	2	1	2	2	1	30	-1	9	6	1	2	Bagus untuk mengurangi limbah puntung rokok
1823	1	2	2	1	4	4	4	2	2	4	4	4	2	2			1	2	2	2	2	2	38	-1	6	6	3		Sistem deposit jika di kembalikan kepada produsen tentunya produsen akan berpikir berkali kali mengenai deposit yang harus di kembalikan sesuai dengan jumlah puntung rokok yang telah terjual, bukan keuntungan besar namun juga cost pengembalian deposit yang akan menjadi beban tambahan bagi produsen dan akan berdampak kepada bisnis perusahaan.
1824	1	2	6	2	4	4	4	4	4	3	2	4	2	2			2	2	3	2	2	2	36	-1	5	6	2	2	Mengurangi limbah dan muambuat lingkungan lebih nesrsih dan baik lagi
1825	1	2	15	3	4	4	1	2	3	3	4	2	3	3			1	2	1	2	2	2	35	-1	1	4	2	1	Ide bagus
1826	1	2	20	1	4	5	4	4	5	4	2	5	4	1			1	2	2	2	1	2	38	-1	8	6	1	2	Sangat bagus
1827	1	2	6	1	4	5	5	4	4	4	2	5	1	1			1	2	2	1	2	2	33	-1	8	6	2	1	Mengurangi jumlah limbah puntung rokok di lingkungan
1828	1	2	5	1	4	4	4	4	3	4	1	5	4	4			3	2	2	3	1	3	37	-1	9	6	2	3	Ide yang bagus untuk mengurangi sampah dan limbah puntung rokok
1829	1	2	5	2	4	4	4	4	4	4	3	5	2	2			3	2	2	2	2	2	30	-1	1	6	3		Saya setuju dengan sistem yang ditawarkan untuk membantu menjaga lingkungan
1830	1	2	12	2	4	5	5	4	4	5	5	5	1	2			1	2	1	2	2	1	35	-1	9	6	2	1	Sangat mendukung dan terinspirasi
1831	1	2	4	3	4	5	4	4	4	5	2	4	1	1			1	2	2	2	1	2	30	-1	9	6	1	2	Perlu ada regulasi yang jelas terkait sistem deposit
1832	1	2	15	3	3	5	5	5	5	5	2	5	5	5			2	2	2	1	2	2	32	-1	1	6	3		Ramah Lingkungan
1833	1	2	6	3	4	4	3	3	4	4	4	5	3	2			2	2	2	2	2	2	36	-1	4	6	1	1	Terjangkau
1834	1	2	7	2	3	5	4	4	4	4	1	4	2	2			3	1	2	2	2	2	30	-1	8	5	3		Setuju
1835	1	2	3	2	4	4	4	3	3	4	4	4	2	2			2	2	2	2	1	3	29	-1	1	4	2	1	Untuk sistem deposit untuk puntung rokok sangat baik karena untuk menghindari orang-orang sembarangan membuang puntung rokok dan bermanfaat untuk mengurangi sampah puntung rokok
1836	1	2	2	3	3	4	4	5	5	4	3	5	1	2			1	2	2	1	2	2	26	-1	6	7	1	1	Menurut bagus bisa mengurangi perokok aktif dengan sistem tambahan untuk negara bisa mengurai sampah Putung rokok
1837	1	2	8	4	5	4	4	5	4	4	1	4	2	2			2	2	1	2	1	2	34	-1	9	6	1	2	Sangat bagus dan bermanfaat
1838	1	2	12	1	4	4	4	4	4	4	3	4	4	2			2	1	1	1	1	1	23	-1	4	4	1	2	Di kembalikan seutuhnya ke produsen
1839	1	2	5	3	4	5	4	5	4	4	3	5	1	1			2	1	2	2	1	3	33	-1	6	6	2	1	Cukup bagus, semoga saja kalau benar, pengelolaannya dilakukan dengan benar, jangan jadi alasan hanya untuk uang depositnya saja
1840	1	2	8	3	4	4	3	3	4	4	1	4	1	2			2	2	2	1	2	2	41	-1	5	6	1	2	Sistem yang digunakan untuk mengurangi dampak puntung rokok
1841	1	2	10	2	3	5	4	4	4	5	3	4	4	4			2	1	2	2	2	2	32	-1	1	6	2	1	Saling menguntungkan
1842	1	2	12	2	4	5	4	4	3	3	2	3	2	2			1	3	3	3	3	3	30	-1	9	6	1	2	Harus di buang ke tempat semestinya dan menggunakan sistem per puntung rokok , membuang berati membayar
1843	1	2	3	2	3	4	4	4	5	5	3	4	2	2			1	1	1	2	2	1	35	-1	1	5	3		Bagus dan efektif untuk mengurangi dan menghilangkan kebiasaan buruk membuang puntung rokok.
1844	1	2	2	2	4	5	4	4	4	4	3	4	1	1			2	2	2	2	1	2	32	-1	3	6	1	2	Sangat baik bagi lingkungan, tetapi saya rasa sangat lama masyarakat indonesia bisa rutin melakukan ini
1845	1	2	12	5	5	5	5	5	5	5	3	3	2	1			2	1	1	2	2	1	37	-1	5	6	1	3	Daya rasa ini berlebihan seharusnya produsen menciptakan yang ramah lingkungan
1846	1	2	12	2	1	3	3	3	3	3	4	3	4	3			2	2	2	1	2	1	34	-1	4	5	2	1	Kurang tahu
1847	1	2	8	4	4	4	5	5	4	4	5	4	5	4			2	2	2	2	2	2	34	-1	6	6	1	1	Saya rasa buang puntung ke tempat
1848	1	2	10	2	4	4	4	4	3	4	2	4	2	2			2	2	2	2	2	2	46	-1	9	6	2	1	proses di permudah dengan deposit yang pengembaliannya tidak di persulit
1849	1	2	20	3	4	4	3	2	4	4	4	3	2	2			2	1	1	2	1	1	52	-1	5	5	1	2	baik untuk lingkungan dan membuat perokok peduli lingkungan
1850	1	2	6	3	4	5	4	4	5	5	3	4	1	1			2	1	1	1	1	1	32	-1	8	6	1	1	Sebuah terobosan baru dan sangat berguna bagi kelestarian lingkungan
1851	1	2	6	2	4	4	3	2	3	4	3	2	2	3			2	2	2	1	1	1	34	-1	2	4	2	1	Sangat dramatis
1852	1	2	8	3	5	3	2	3	4	3	3	3	3	3			1	2	2	2	1	1	35	-1	9	6	3		membutuhkan sosialisasi besar-besaran, dan juga sistem yang handal
1853	1	2	8	4	4	4	4	4	4	4	4	5	2	1			2	1	2	2	1	1	32	-1	1	4	2	1	Program bagus, cuma biaya dan hasil persen harus jelas dan transparan juga jarak tempatnya harus dekat
1854	1	2	10	3	4	5	5	4	4	4	5	5	1	1			2	2	2	2	1	2	34	-1	2	7	2	1	Sangat bagus untuk mencegah tercemarnya lingkungan akibat puntung rokok
1855	1	2	20	4	5	4	3	4	4	4	2	4	2	2			2	2	1	1	1	1	43	-1	9	6	2	1	Membantu mengurangi dampak lingkungan akibat puntung rokok
1856	1	2	20	3	4	5	4	4	3	4	2	4	2	1			2	1	2	2	1	2	34	-1	8	4	1	3	Sistim deposit tidak membebani
1857	1	2	20	4	5	4	3	5	3	4	2	4	1	1			1	1	1	1	2	1	35	-1	5	6	2	3	Cukup menarik dan menantang, mengingat indonesia sendiri penghasil dan pemakai tembakau terbesar, adanya cara ini akan membuat dampak pada perokok ,produsen dan pemerintah
[truncated: 143 more rows]

## Sheet: List of variables_data
List of variables
ID	ID
information	0	Control group (without environmental information)
	1	Treatment group (with environmental information)
BLOCK	1	Block 1
	2	Block 2
cigarettes_consumption		Average cigarette consumption per day
littering	1	Never
	2	Rarely
	3	Sometimes
	4	Often
	5	Always
littering_inferred	1	Never
	2	Rarely
	3	Sometimes
	4	Often
	5	Always
[truncated: 114 more rows]

## Sheet: DCE choice sets
Profile	Deposit	Refund rate	Management institution	Accessibility	BLOCK	Alternative	Question No.
[truncated: 24 more rows]

[truncated: 3 more sheets: Japan_perception, Indonesia_perception, Focus group results]
